# Supplementary material for: Association Between Ketogenic Diet and Overactive Bladder: The Mediating Roles of Dietary Inflammatory Index and Weight‐Adjusted Waist Index
Source: Food Sci Nutr. 2026 Feb 24;14(3):e71587. doi: 10.1002/fsn3.71587 (PMC12930284; doi:10.1002/fsn3.71587)
Supplement: Supplementary file 1 — Data S1: fsn371587‐sup‐0001‐Supinfo1.csv. [file FSN3-14-e71587-s005.csv]

SEQN	RIAGENDR	RIDAGEYR	RIDRETH1	DMDEDUC2	DMDMARTL	INDFMPIR	WTINT2YR	WTMEC2YR	SDMVPSU	SDMVSTRA	BPXSY1	BPXDI1	BPXSY2	BPXDI2	BPXSY3	BPXDI3	BPQ020	BPQ040A	BPQ080	BPQ100D	LBXTC	LBXGLU	LBXGH	DIQ010	DIQ050	DIQ070	SMQ020	ALQ130	PAQ605	PAQ620	WEIGHT	BMXHT	BMI	WAIST	KIQ044	KIQ450	KIQ480	KIQ044.NEW	KIQ450.NEW	UUIF	KIQ480.NEW	FSOBS	OAB	WHR	WWI	CI	ABSI	BRI	AVESY
100000	2	21	4	4	5	1.08	21780.23433	21723.80683	1	144	122	72	126	74	120	72	2	NA	2	NA	124	NA	5.7	2	2	NA	2	2	2	2	73.9	156	30.4	92.7	2	NA	2	2	NA	0	2	2	0	0.594230769	10.78344469	1235.643862	0.76196504	5.304654238	122.6666667
100001	1	39	3	4	4	0.49	121099.2969	152100.0413	2	140	126	90	128	92	128	92	1	1	2	NA	187	90	5.4	2	2	NA	1	6	1	1	96	176.4	30.9	102.5	2	NA	0	2	NA	0	0	0	0	0.58106576	10.46136244	1274.708968	0.783734423	5.012703438	127.3333333
100004	2	65	2	1	2	NA	16883.39386	16884.28906	2	144	164	52	160	56	160	60	1	1	2	NA	221	NA	6.8	2	2	NA	2	NA	2	2	60.2	159.2	23.8	88	2	NA	1	2	NA	0	1	1	0	0.552763819	11.34186377	1312.893385	0.842933219	4.407971284	161.3333333
100007	2	63	4	4	5	4.15	13132.14093	13647.24458	1	143	130	72	126	76	132	76	2	NA	1	NA	232	NA	5.7	2	2	NA	2	NA	2	2	78.2	179.8	24.2	90.1	2	NA	0	2	NA	0	0	0	0	0.501112347	10.18876193	1253.400202	0.803130964	3.384468711	129.3333333
100012	1	51	3	5	1	NA	236671.8924	255038.381	2	143	134	80	140	78	138	78	1	1	1	1	121	NA	7.6	1	2	1	2	2	2	2	130.7	170.2	45.1	140.9	2	NA	0	2	NA	0	0	0	0	0.827849589	12.3246104	1475.117038	0.852406699	11.63160799	137.3333333
100013	2	43	5	5	1	NA	22929.16181	22986.1443	1	137	NA	NA	120	84	118	90	2	NA	1	NA	204	101	5.1	2	2	NA	2	2	2	2	59	153.6	25	86.2	2	NA	2	2	NA	0	2	2	0	0.561197917	11.22228413	1275.999105	0.813488939	4.584920904	119
100015	1	27	3	3	5	1.32	81539.85582	92057.57789	2	146	114	76	120	76	118	72	2	NA	2	NA	128	99	5	2	2	NA	1	12	1	1	69.8	171.8	23.6	87	2	NA	0	2	NA	0	0	0	0	0.506402794	10.41337579	1252.20843	0.80673891	3.484561878	117.3333333
100016	1	36	5	5	1	3.46	30043.52646	29106.13009	2	145	116	68	122	74	118	68	2	NA	2	NA	182	NA	5.7	2	2	NA	1	1	2	2	82.8	167.4	29.5	100.6	2	NA	1	2	NA	0	1	1	0	0.600955795	11.0556126	1312.302757	0.814402147	5.456407871	118.6666667
100018	1	22	3	3	5	1.08	72364.40642	82521.5517	1	138	112	72	124	78	114	76	2	NA	1	1	161	NA	5.7	2	2	NA	2	NA	2	2	66.9	178	21.1	91.3	2	NA	3	2	NA	0	3	3	1	0.512921348	11.16240353	1366.284753	0.896201788	3.609374782	116.6666667
100019	1	22	4	2	6	1.99	30887.08955	31653.18439	2	144	114	72	116	72	116	78	2	NA	2	NA	NA	NA	NA	2	2	NA	1	NA	2	1	57.7	172.8	19.3	70.7	2	NA	0	2	NA	0	0	0	0	0.409143519	9.307467046	1122.47552	0.747496802	1.816051851	115.3333333
100020	1	65	3	3	1	1.46	18106.9798	23342.20916	2	139	152	78	160	80	152	78	9	NA	1	1	186	NA	9.9	1	1	1	1	NA	1	2	118.7	177	37.9	129.7	2	NA	2	2	NA	0	2	2	0	0.732768362	11.90459477	1453.030571	0.864026779	8.791806726	154.6666667
100024	2	39	3	3	1	2.28	48730.43471	52903.63096	2	139	108	70	106	68	110	74	2	NA	2	NA	189	NA	5.3	2	2	NA	1	5	2	2	91.2	170.1	31.5	104.2	1	1	0	1	1	1	0	1	0	0.612580835	10.91114431	1305.557364	0.801017233	5.722915731	108
100025	2	35	3	5	6	1.11	47261.1252	46847.92231	1	141	110	62	106	64	108	66	2	NA	2	NA	150	139	5.7	2	2	NA	1	1	2	2	148.9	167.4	53.1	144.6	1	4	5	1	4	3	3	6	1	0.863799283	11.85007077	1406.605052	0.791093019	12.80210155	108
100026	2	22	5	4	5	2.55	17214.31356	20720.13494	2	137	120	86	118	80	118	82	1	2	1	NA	206	117	5.9	2	2	2	2	8	2	2	75.4	161	29.1	94	2	NA	1	2	NA	0	1	1	0	0.583850932	10.82535583	1260.168504	0.783044162	5.073903011	118.6666667
100029	2	20	1	3	5	1.7	36854.6147	44888.3503	2	136	108	58	108	58	106	52	2	NA	2	NA	162	90	5	2	2	NA	2	1	2	1	54.3	154.8	22.7	76.1	2	NA	1	2	NA	0	1	1	0	0.491602067	10.32725122	1178.809758	0.762925165	3.207249324	107.3333333
100032	2	27	5	5	5	5	28715.7468	28589.02309	2	141	104	74	102	68	106	70	2	NA	2	NA	178	99	5.2	2	2	NA	2	2	2	2	48	152.5	20.6	70.6	2	NA	0	2	NA	0	0	0	0	0.46295082	10.19023225	1154.496196	0.76077862	2.694361823	104
100033	2	62	1	3	1	1.94	22927.95441	24155.01678	2	140	124	60	120	62	124	64	2	NA	1	1	141	112	6.2	2	2	1	2	1	2	1	71.2	159.4	28	99.1	1	2	1	1	2	1	1	2	0	0.621706399	11.74447635	1360.352059	0.851250686	5.935841896	122.6666667
100037	1	54	1	4	4	5	37181.94866	39920.41332	1	148	124	84	122	84	120	82	1	1	1	1	186	NA	5.4	2	2	2	1	2	2	1	86.8	171.1	29.6	101	2	NA	3	2	NA	0	3	3	1	0.590298071	10.84080447	1300.94824	0.806928823	5.216731607	122
100040	1	24	5	3	6	3.35	84071.02652	88097.69196	2	146	124	66	120	66	120	60	1	1	2	NA	207	102	5.3	2	2	NA	1	9	1	1	112.3	181	34.3	108.5	2	NA	1	2	NA	0	1	1	0	0.599447514	10.23858311	1263.725211	0.763943143	5.422218589	121.3333333
100043	2	67	4	4	2	2.16	10277.04235	10478.59375	1	139	NA	NA	202	104	204	106	1	1	1	1	251	116	6.1	2	2	2	1	NA	2	2	108.4	159.1	42.8	120	1	2	3	1	2	1	3	4	1	0.754242615	11.52568126	1333.752348	0.777529682	9.401010589	203
100044	1	27	1	2	5	2.39	16515.90414	18219.90777	2	144	118	74	116	74	116	76	2	NA	2	NA	180	94	5.3	2	2	NA	1	4	1	1	73.7	176.4	23.7	90.2	2	NA	1	2	NA	0	1	1	0	0.511337868	10.50685633	1280.252363	0.823110894	3.578904596	116.6666667
100046	1	51	5	4	1	1.17	19743.62621	20396.42859	2	142	120	74	122	76	122	74	1	1	2	NA	180	NA	5.7	2	2	NA	1	8	1	1	107.6	177.3	34.2	110.4	2	NA	1	2	NA	0	1	1	0	0.622673435	10.64297244	1300.142059	0.786920094	5.958597661	121.3333333
100047	1	42	4	3	1	NA	35704.80681	35701.0879	2	147	156	92	150	94	156	96	2	NA	2	NA	197	102	5.8	2	2	NA	1	1	1	1	79	173.2	26.3	90.7	2	NA	0	2	NA	0	0	0	0	0.523672055	10.20454726	1232.086467	0.77928475	3.818806593	154
100051	1	66	3	3	1	2.17	32052.5275	31604.63061	1	142	130	96	136	84	132	86	1	1	2	1	143	107	6.4	1	2	1	1	5	2	2	136.2	178.1	42.9	143.6	1	2	4	1	2	1	3	4	1	0.806288602	12.30455427	1506.507673	0.878046707	10.95523986	132.6666667
100053	2	77	5	5	5	3.92	24428.74184	27118.24604	2	145	140	80	142	78	132	82	1	1	1	1	169	NA	6.1	2	2	NA	2	NA	2	1	58.5	148.8	26.4	97.3	2	NA	3	2	NA	0	3	3	1	0.653897849	12.72139997	1423.671775	0.89965381	6.713180111	138
100055	2	47	5	5	3	5	17412.40037	17752.94409	1	148	124	84	130	86	126	84	2	NA	2	NA	225	NA	6.2	2	2	NA	1	1	2	2	76	153.1	32.4	99.2	1	1	1	1	1	1	1	2	0	0.647942521	11.3790204	1291.712831	0.788849346	6.566287599	126.6666667
100056	1	57	1	5	1	5	54035.68949	53551.11411	1	148	136	84	132	88	140	88	2	NA	1	2	195	135	6.2	2	2	2	2	3	2	2	132.5	189.5	36.9	135.2	2	NA	1	2	NA	0	1	1	0	0.713456464	11.74542544	1483.361018	0.886110413	8.259828468	136
100062	2	48	5	5	1	3.59	15455.16648	17282.68244	2	136	NA	NA	134	82	134	78	2	NA	2	NA	212	NA	5.3	2	2	NA	2	NA	2	2	61.1	147.3	28.2	86.8	2	NA	2	2	NA	0	2	2	0	0.589273591	11.10450285	1236.442702	0.771943675	5.193926858	134
100064	2	71	2	4	4	2.77	17026.37277	16819.89158	1	140	180	92	174	88	170	86	2	NA	2	1	186	NA	4.9	2	2	NA	2	4	2	2	62.9	164.8	23.2	96.3	2	NA	1	2	NA	0	1	1	0	0.58434466	12.14230016	1430.056085	0.922194144	5.084783511	174.6666667
100067	1	69	3	4	1	3.04	5360.880092	7242.758734	2	139	126	72	128	72	132	70	1	1	2	1	118	273	9.1	1	2	1	1	1	1	1	135.1	174.2	44.5	143.8	1	1	1	1	1	1	1	2	0	0.825487945	12.37175217	1498.058555	0.867617167	11.55658889	128.6666667
100068	2	22	3	3	5	NA	101421.0894	101321.218	1	146	104	62	104	68	106	68	2	NA	2	NA	139	99	5.4	2	2	NA	2	2	2	2	57.8	154.5	24.2	90.6	2	NA	1	2	NA	0	1	1	0	0.586407767	11.91692699	1358.945445	0.871205039	5.130352144	104.6666667
100069	2	20	5	4	5	0.88	16241.91012	17885.16094	2	144	98	66	96	66	94	64	2	NA	2	NA	NA	NA	NA	2	2	NA	2	NA	2	2	53.1	146.7	24.7	81.2	2	NA	0	2	NA	0	0	0	0	0.553510566	11.14317032	1238.218612	0.790453518	4.423526623	96
100070	2	28	3	3	5	3.04	86369.03426	85390.25715	1	142	114	74	114	72	110	68	2	NA	2	NA	180	NA	4.9	2	2	NA	1	3	1	1	59.2	162.2	22.5	82.4	1	1	0	1	1	1	0	1	0	0.508014797	10.70943005	1251.311066	0.811795753	3.515274843	112.6666667
100071	1	71	3	4	1	1.68	19955.11997	21728.07187	2	146	174	84	158	86	164	86	2	NA	1	1	186	95	5.7	2	2	NA	1	1	1	1	71.1	169.1	24.9	99.3	2	NA	1	2	NA	0	1	1	0	0.587226493	11.77645151	1404.946394	0.895525341	5.148481785	165.3333333
100072	2	33	1	2	3	1.89	35589.52018	35830.7955	2	142	118	84	120	86	122	90	2	NA	2	NA	164	NA	6.8	1	2	2	2	4	2	1	49.8	155.2	20.7	78.4	2	NA	1	2	NA	0	1	1	0	0.505154639	11.10967594	1269.757398	0.834750409	3.460850027	120
100079	2	80	3	3	1	5	70827.86343	80422.98034	1	146	178	90	170	86	180	84	1	1	2	NA	281	104	4.9	2	2	NA	2	2	2	2	56.4	151.5	24.6	87	1	2	1	1	2	1	1	2	0	0.574257426	11.5845642	1308.155945	0.835647012	4.864376792	176
100083	2	80	3	3	2	NA	28186.70322	31643.41833	2	141	162	62	164	60	172	66	1	1	2	1	168	96	6.1	2	2	NA	1	NA	2	2	51.6	152	22.3	78.8	1	1	2	1	1	1	2	3	1	0.518421053	10.96986711	1240.785366	0.806741716	3.715955205	166
100085	1	64	3	2	1	2.28	16073.4025	15822.77081	1	142	118	94	126	84	124	80	2	NA	2	NA	185	NA	5.6	2	2	NA	1	NA	1	1	95.7	179.4	29.7	104.9	2	NA	0	2	NA	0	0	0	0	0.584726867	10.72307934	1317.662665	0.816632455	5.093212911	122.6666667
100087	2	30	3	4	6	2.43	106081.4752	104861.8627	1	145	120	70	124	70	124	78	1	1	1	2	195	NA	5.1	2	2	NA	1	4	2	2	91.2	157.8	36.6	119.2	2	NA	0	2	NA	0	0	0	0	0.755386565	12.48184647	1438.486657	0.860799552	9.433986804	122.6666667
100088	1	75	1	1	1	5	12808.38794	14071.19528	1	137	126	68	140	68	136	74	1	1	2	NA	129	121	6.1	1	2	1	1	3	2	2	78.3	168.4	27.6	102.1	2	NA	4	2	NA	0	3	3	1	0.606294537	11.53838062	1373.692119	0.861486832	5.578141705	134
100089	2	24	3	4	6	3.91	105356.2542	108139.39	2	142	98	70	98	76	100	74	2	NA	2	NA	118	94	4.8	2	2	NA	2	3	2	2	50.1	154.5	21	72.8	2	NA	0	2	NA	0	0	0	0	0.471197411	10.28519468	1172.871033	0.769462763	2.838755244	98.66666667
100090	2	24	1	5	1	NA	44695.7696	45717.04706	1	147	NA	NA	NA	NA	NA	NA	2	NA	2	NA	154	NA	5.3	2	2	NA	2	1	1	1	63.3	153.8	26.8	86.1	2	NA	0	2	NA	0	0	0	0	0.559817945	10.82184468	1231.269059	0.775238122	4.555779412	NA
100092	1	22	5	4	5	2.13	44401.88629	43841.83917	2	134	144	82	146	84	146	88	2	NA	1	NA	242	NA	5.2	2	2	NA	2	3	1	1	93.1	189.9	25.8	92	1	1	0	1	1	1	0	1	0	0.484465508	9.534830716	1205.449362	0.764619802	3.076548861	145.3333333
100094	2	66	4	4	5	3.25	15524.50478	16317.89399	1	144	154	82	156	76	152	72	1	1	1	2	274	NA	6.6	1	2	1	2	1	2	2	113	154.8	47.2	122.4	1	3	3	1	3	2	3	5	1	0.790697674	11.51442343	1314.320181	0.753242138	10.47805172	154
100095	2	27	2	5	5	4.08	89349.09595	86149.55742	2	134	102	76	100	74	106	76	2	NA	2	NA	155	98	5.3	9	2	NA	2	2	2	2	94.4	167.6	33.6	115.4	2	NA	1	2	NA	0	1	1	0	0.688544153	11.87735704	1410.685885	0.856070011	7.59567918	102.6666667
100098	1	61	4	5	3	5	12269.63537	12622.24748	1	137	128	84	122	88	126	84	1	2	2	NA	221	NA	5.5	2	2	NA	2	2	2	2	117.3	181.9	35.5	126.7	2	NA	0	2	NA	0	0	0	0	0.696536559	11.69843076	1447.496294	0.869710467	7.80604714	125.3333333
100099	1	45	3	4	1	5	115841.8465	123426.871	1	135	126	92	132	90	128	88	2	NA	1	2	244	111	5.5	2	2	NA	2	1	1	1	100.6	179.1	31.4	105.3	2	NA	0	2	NA	0	0	0	0	0.587939698	10.49855145	1288.993347	0.790546608	5.164296163	128.6666667
100100	1	32	4	2	6	1.65	21139.07054	25403.40107	2	140	126	84	130	78	128	76	2	NA	2	NA	154	100	5.3	2	2	NA	2	4	2	1	78	185.8	22.6	83.3	2	NA	0	2	NA	0	0	0	0	0.448331539	9.431867694	1179.48944	0.764510029	2.44478775	128
100102	1	41	5	5	1	4.78	10950.76022	11009.8603	2	140	106	74	104	76	104	68	2	NA	2	NA	217	101	4.6	2	2	NA	2	1	1	1	95.5	171.3	32.5	110.7	2	NA	1	2	NA	0	1	1	0	0.646234676	11.32780945	1360.18543	0.830513505	6.524421369	104.6666667
100103	1	61	2	2	1	4.07	11781.05559	12817.7578	1	144	110	80	126	82	108	88	2	NA	2	NA	194	134	6.1	2	2	NA	2	1	2	2	103.9	176.2	33.5	114.6	1	3	3	1	3	2	3	5	1	0.650397276	11.24286107	1369.157148	0.830778268	6.626665795	114.6666667
100105	2	50	4	4	1	4.62	23087.05554	23629.06624	2	142	120	70	118	66	120	54	1	1	2	NA	157	112	5.4	2	2	NA	2	1	2	1	134.1	156.8	54.5	144.7	1	1	2	1	1	1	2	3	1	0.922831633	12.49551448	1435.491659	0.803892235	14.84136448	119.3333333
100107	1	23	4	3	5	0	37309.51428	39119.4305	1	147	98	70	98	68	NA	NA	2	NA	2	NA	NA	87	5.6	2	2	NA	2	NA	2	2	51.8	170	17.9	67.5	2	NA	1	2	NA	0	1	1	0	0.397058824	9.378618993	1121.85533	0.756561014	1.633961401	98
100108	2	27	3	5	5	4.86	177055.5344	177758.499	2	134	118	66	116	70	116	64	2	NA	2	NA	147	NA	5.1	2	2	NA	2	2	2	2	71.5	173.8	23.7	81.4	1	1	1	1	1	1	1	2	0	0.46835443	9.626565807	1164.313069	0.748342864	2.788681686	116.6666667
100110	1	26	4	5	5	2.74	31113.77879	30395.2664	1	144	98	64	98	66	96	62	2	NA	2	NA	148	94	NA	2	2	NA	2	1	2	2	76	176.2	24.5	82.7	2	NA	0	2	NA	0	0	0	0	0.469353008	9.486340596	1155.247846	0.738570292	2.806234366	97.33333333
100111	1	26	1	4	1	3.31	81413.40416	83194.66115	2	135	124	82	118	72	120	72	2	NA	2	NA	167	92	4.8	2	2	NA	2	3	2	1	69	175.6	22.4	77.3	2	NA	2	2	NA	0	2	2	0	0.440205011	9.305826444	1131.333654	0.734094369	2.309589878	120.6666667
100112	2	57	2	5	1	5	59458.67667	70149.76202	2	138	NA	NA	96	60	94	62	2	NA	2	NA	232	102	5.4	2	2	NA	2	1	2	2	50.6	155.7	20.9	73.8	2	NA	1	2	NA	0	1	1	0	0.473988439	10.37483273	1187.678547	0.77949715	2.888215354	95
100113	1	79	3	3	1	2.59	128811.8847	139598.1393	1	134	158	72	160	68	162	72	1	1	1	NA	225	NA	7.1	1	2	1	1	1	1	1	96.7	169.2	33.8	118.6	1	2	2	1	2	1	2	3	1	0.700945626	12.06067048	1439.279479	0.872181177	7.923191018	160
100114	1	79	3	5	5	NA	15874.26588	17126.46017	2	136	146	64	146	68	144	70	1	1	2	NA	169	111	5.3	2	2	NA	1	2	2	2	73.8	163.8	27.5	105.4	1	2	2	1	2	1	2	3	1	0.643467643	12.2690922	1440.598243	0.903916956	6.456835034	145.3333333
100115	2	47	3	2	3	3.33	119821.205	130915.6735	1	141	94	62	90	58	86	58	2	NA	2	NA	228	107	5.4	2	2	NA	2	2	2	2	72.4	159.6	28.4	94	1	2	0	1	2	1	0	1	0	0.588972431	11.04736163	1280.408404	0.799341786	5.187230893	90
100116	2	63	2	2	1	2.77	6093.208773	6216.672907	1	137	100	54	110	60	106	54	2	NA	2	NA	130	100	5	2	2	NA	2	2	2	2	58.7	154.1	24.7	91	2	NA	3	2	NA	0	3	3	1	0.590525633	11.87742623	1352.686523	0.864321741	5.221802658	105.3333333
100117	2	29	5	4	3	0.09	29535.54757	30938.38515	1	137	110	78	116	80	116	76	2	NA	2	NA	221	NA	5.4	2	2	NA	2	1	2	2	64.6	154.9	26.9	87.2	2	NA	1	2	NA	0	1	1	0	0.562943835	10.84926272	1238.79498	0.780409575	4.621896471	114
100118	1	78	4	4	1	5	11251.92749	11453.7285	2	142	128	56	130	58	126	54	1	1	1	1	136	142	6.3	1	2	1	2	NA	2	1	72.7	164	27	95.1	2	NA	1	2	NA	0	1	1	0	0.579878049	11.15355496	1310.414644	0.825118042	4.986697608	128
100119	2	47	3	5	1	3.79	182055.618	188388.3636	1	138	116	72	114	72	116	68	1	1	2	NA	211	100	5.2	2	2	NA	2	1	2	2	116.1	162.5	44	130.3	2	NA	3	2	NA	0	3	3	1	0.801846154	12.09283997	1414.2575	0.820129843	10.8182557	115.3333333
100122	1	65	4	4	1	2.03	15800.89767	16356.9309	2	140	124	68	126	70	126	72	2	NA	1	1	251	94	5.7	2	2	NA	1	2	2	1	93.3	182.1	28.1	110.1	2	NA	4	2	NA	0	3	3	1	0.60461285	11.39846834	1411.155823	0.882730501	5.539675314	125.3333333
100123	1	57	3	2	3	1.33	23915.11205	25233.26109	2	146	98	48	90	38	98	48	1	1	1	1	129	151	7.6	1	1	1	1	1	1	1	102.4	166	37.2	126.1	1	1	3	1	1	1	3	4	1	0.759638554	12.4613504	1472.96577	0.878278833	9.557022389	95.33333333
100127	1	55	2	4	1	3.59	24375.77199	23860.59016	2	144	158	86	166	90	162	88	1	1	1	1	204	NA	6.1	2	2	NA	1	4	1	1	96	169.3	33.5	111.6	1	1	4	1	1	1	3	4	1	0.659184879	11.3901273	1359.660745	0.825351942	6.844765961	162
100128	1	47	3	5	3	3.46	208857.9268	205345.2044	1	140	130	70	134	72	132	76	1	2	2	NA	193	NA	5.7	2	2	NA	1	5	2	1	133.4	178.1	42.1	128.3	2	NA	0	2	NA	0	0	0	0	0.720381808	11.1083292	1360.047897	0.794401336	8.448873516	132
100129	1	72	1	3	1	1.7	13866.88347	15253.46619	2	142	124	78	124	78	122	72	2	NA	1	NA	170	124	6.8	1	2	1	1	1	2	2	85.1	164.4	31.5	107.4	2	NA	2	2	NA	0	2	2	0	0.653284672	11.64231917	1369.505908	0.839807352	6.697990769	123.3333333
100133	1	20	3	2	5	2.46	42407.21642	46083.88285	1	145	124	82	122	76	126	70	2	NA	2	NA	NA	NA	NA	2	2	NA	1	11	2	2	59.9	187.1	17.1	72	2	NA	4	2	NA	0	3	3	1	0.384820951	9.302915694	1167.426322	0.793045665	1.455215043	124
100137	2	43	2	2	2	1.79	26444.58323	28975.48496	2	146	118	74	124	78	120	76	2	NA	2	1	157	NA	5.5	2	2	NA	2	2	2	2	89.7	158.3	35.8	103.8	2	NA	1	2	NA	0	1	1	0	0.655716993	10.95976222	1265.071557	0.759512417	6.758330701	120.6666667
100142	1	72	3	5	1	1.78	36742.56383	50257.36236	1	140	106	64	110	60	106	62	2	NA	2	NA	136	110	5.8	2	2	NA	2	NA	1	1	77.8	179.6	24.1	99.2	2	NA	2	2	NA	0	2	2	0	0.55233853	11.24661617	1382.765521	0.887184225	4.399121854	107.3333333
100145	2	45	2	4	1	1.1	34401.62706	34313.68715	1	148	120	78	118	76	116	76	2	NA	1	NA	228	NA	5.5	2	2	2	2	NA	2	2	69.3	159.5	27.2	89.8	2	NA	1	2	NA	0	1	1	0	0.563009404	10.78722455	1249.866319	0.786170464	4.623287437	118
100148	2	22	2	2	5	NA	50793.77682	50187.73018	2	134	116	74	114	68	116	68	2	NA	2	NA	133	NA	5.5	2	2	NA	1	2	2	2	61.2	170.6	21	78.2	2	NA	2	2	NA	0	2	2	0	0.458382181	9.996110355	1197.826888	0.7865706	2.61548916	115.3333333
100149	2	80	3	3	2	2.16	32365.56685	34834.63556	1	140	152	80	150	86	148	76	2	NA	1	NA	193	NA	5.1	2	2	2	2	NA	2	2	49.6	158.2	19.8	81.4	1	1	2	1	1	1	2	3	1	0.514538559	11.55802333	1333.706624	0.884255368	3.640593946	150
100150	2	51	1	1	1	0.67	18869.99542	19743.68279	2	135	148	96	144	98	146	98	2	NA	2	NA	247	NA	5.4	2	2	NA	2	NA	2	1	66.9	153.3	28.5	90.3	2	NA	1	2	NA	0	1	1	0	0.589041096	11.04014281	1254.062758	0.78166398	5.188757267	146
100151	1	60	1	1	1	0.91	6626.458034	6898.043318	1	137	154	80	152	90	146	90	2	NA	2	NA	208	111	6	1	2	2	1	4	1	1	106.5	173.3	35.5	121.8	2	NA	1	2	NA	0	1	1	0	0.702827467	11.80245856	1425.427942	0.856569168	7.973426228	150.6666667
100152	2	34	4	3	4	0.05	29204.04352	31681.3864	2	146	110	54	106	60	114	58	2	NA	2	NA	NA	NA	NA	2	2	NA	1	2	2	2	73.6	157.6	29.6	82.5	1	2	0	1	2	1	0	1	0	0.523477157	9.616455835	1107.558438	0.686775354	3.814970076	110
100154	1	66	1	2	1	1.49	5738.471465	5946.195416	1	135	132	78	134	76	130	78	1	1	1	1	199	167	8.7	1	2	1	1	2	2	2	83.8	166.8	30.1	106.2	2	NA	2	2	NA	0	2	2	0	0.636690647	11.60118914	1374.592698	0.849797593	6.292581267	132
100158	1	61	4	4	5	2.97	6758.342379	7125.984549	2	147	136	74	132	70	134	72	2	NA	2	1	132	NA	9.8	1	1	1	1	NA	2	2	100.7	169.7	35	120.7	2	NA	2	2	NA	0	2	2	0	0.711255156	12.0279755	1437.497037	0.865939704	8.200141451	134
100160	2	26	3	3	5	1.5	73290.77047	72730.21848	2	142	108	70	108	68	108	66	2	NA	2	NA	122	106	5.7	2	2	NA	2	5	2	2	75.8	150.6	33.4	103.5	2	NA	1	2	NA	0	1	1	0	0.687250996	11.88791653	1338.417896	0.813199094	7.561881785	108
100162	2	64	2	3	1	1.22	9430.867096	10049.31522	1	137	138	56	140	62	142	64	2	NA	1	1	253	102	5.4	2	2	NA	1	NA	2	2	51.7	144.8	24.7	83.1	2	NA	2	2	NA	0	2	2	0	0.573895028	11.55728312	1275.890886	0.814239388	4.85653228	140
100163	2	69	4	5	3	4.81	20902.84446	22778.67551	1	144	144	64	140	72	134	66	2	NA	2	NA	249	103	5.8	2	2	NA	2	2	2	2	83.6	166.8	30	102.3	2	NA	1	2	NA	0	1	1	0	0.613309353	11.1885162	1325.696227	0.820408417	5.739793925	139.3333333
100165	1	56	3	3	1	NA	258223.5917	265263.5574	2	142	140	110	148	114	144	108	1	1	2	NA	196	107	5.6	2	2	NA	1	1	2	1	71.9	171.1	24.6	93.5	2	NA	1	2	NA	0	1	1	0	0.546464056	11.02674079	1323.261486	0.845077492	4.277604424	144
100167	1	75	1	5	1	NA	29568.32429	31190.32533	2	143	NA	NA	182	86	166	84	1	1	2	NA	107	NA	6	2	2	2	2	2	2	2	67	167.6	23.9	92.6	2	NA	2	2	NA	0	2	2	0	0.552505967	11.31289055	1343.643621	0.862069035	4.40260504	174
100168	1	51	2	3	6	1.74	37790.3391	38712.43024	1	140	118	76	114	78	120	70	2	NA	2	NA	208	NA	5.5	2	2	NA	1	6	1	2	75.6	166.3	27.3	95	2	NA	1	2	NA	0	1	1	0	0.571256765	10.92603802	1292.654118	0.812523098	4.799578519	117.3333333
100172	2	42	3	5	1	5	318292.6263	320792.7261	2	137	106	74	104	76	100	74	2	NA	1	NA	237	NA	5.4	2	2	NA	2	1	2	2	83.1	162.1	31.6	99.3	2	NA	0	2	NA	0	0	0	0	0.612584824	10.89303093	1272.370953	0.780308527	5.723008099	103.3333333
100173	1	47	3	3	5	0.59	48174.24998	46520.6892	2	142	124	76	120	84	124	78	1	1	2	NA	NA	102	5.4	2	2	NA	1	3	1	1	87.1	180.6	26.7	98.6	2	NA	1	2	NA	0	1	1	0	0.545957918	10.56495952	1302.567423	0.821316475	4.267197324	122.6666667
100175	1	33	4	4	5	1.77	19170.32303	21081.57201	1	147	138	90	134	86	144	82	2	NA	2	NA	193	93	5.5	2	2	NA	2	NA	2	1	87.8	180.2	27	87.6	2	NA	0	2	NA	0	0	0	0	0.486126526	9.34882108	1151.351003	0.725077124	3.106794238	138.6666667
100178	2	40	3	3	1	1.56	38563.14619	47633.08101	2	139	114	72	116	74	116	76	2	NA	1	NA	232	NA	5.5	2	2	NA	1	2	1	1	77.6	155.8	32	104.8	1	1	1	1	1	1	1	2	0	0.672657253	11.89680716	1362.346721	0.832998534	7.185087196	115.3333333
100180	1	45	4	4	3	5	12618.92852	14329.88856	1	146	160	82	156	76	152	84	2	NA	2	NA	198	NA	5.1	2	2	2	2	3	2	2	116.2	187.6	33	115	2	NA	1	2	NA	0	1	1	0	0.613006397	10.6682891	1340.555181	0.816091392	5.732772552	156
100181	2	37	1	4	1	2.46	8140.064154	9881.352853	2	136	NA	NA	124	90	118	84	2	NA	2	NA	162	92	5.6	2	2	NA	2	2	2	2	91.8	158.1	36.7	113.9	2	NA	1	2	NA	0	1	1	0	0.720430108	11.88782446	1371.329506	0.820251588	8.450198743	121
100185	1	63	5	5	1	3.16	270946.9456	294436.2474	2	143	108	72	122	70	120	70	1	2	1	1	136	NA	5.4	2	2	NA	1	NA	2	2	94.9	184.8	27.8	110.7	2	NA	1	2	NA	0	1	1	0	0.599025974	11.36356275	1417.225638	0.887360529	5.412679187	116.6666667
100188	2	80	3	4	1	1.48	21943.77604	24595.29026	1	135	180	56	184	62	176	64	1	1	1	1	250	95	6.7	1	1	2	2	1	2	2	61	153.2	26	87	1	3	1	1	3	2	1	3	1	0.567885117	11.13920855	1264.902992	0.800892644	4.727187762	180
100190	2	32	2	4	1	2.73	28730.72895	29143.87489	1	140	110	76	112	76	108	66	2	NA	2	NA	153	104	5.1	2	2	NA	1	5	2	2	98	168.7	34.4	112.7	2	NA	1	2	NA	0	1	1	0	0.668049793	11.38441918	1356.569103	0.820340361	7.06788835	110
100191	2	42	3	4	1	1.06	25002.07813	24942.00221	1	142	96	74	104	72	106	76	2	NA	1	NA	184	NA	5.3	2	2	NA	1	4	2	2	71.2	161.8	27.2	89.5	2	NA	1	2	NA	0	1	1	0	0.55315204	10.60676724	1237.786664	0.777955055	4.416055526	102
100192	1	56	1	3	1	1.44	29517.15398	30124.43063	2	137	134	80	138	80	144	82	2	NA	2	NA	179	123	5.6	2	2	NA	2	1	1	2	93.9	164.6	34.7	117.2	2	NA	0	2	NA	0	0	0	0	0.712029162	12.09469206	1423.584442	0.858670178	8.221105932	138.6666667
100194	1	60	4	3	1	NA	10283.96193	11360.03535	2	134	116	56	116	56	114	64	1	1	2	NA	227	NA	4.7	2	2	NA	2	5	1	1	87.8	191.5	23.9	102.8	2	NA	2	2	NA	0	2	2	0	0.536814621	10.97099095	1392.848074	0.895316919	4.080906394	115.3333333
100195	2	32	5	5	1	2.03	13416.41779	13274.51491	2	146	106	82	110	82	110	84	2	NA	2	NA	132	NA	5.2	2	2	NA	2	NA	2	2	56.6	159.2	22.3	81.6	2	NA	1	2	NA	0	1	1	0	0.512562814	10.84630826	1255.529661	0.816297974	3.602467193	108.6666667
100196	2	32	4	3	4	1.48	18504.14574	18917.93769	1	147	104	72	106	70	106	74	2	NA	2	NA	216	95	5.4	2	2	NA	2	1	2	1	66.5	170.2	23	80.6	1	1	2	1	1	1	2	3	1	0.473560517	9.883806152	1182.980264	0.763900346	2.880612698	105.3333333
100200	2	43	5	4	6	0.87	37131.67235	37858.47247	1	135	124	78	122	74	124	74	2	NA	1	1	240	105	5.8	2	2	NA	1	1	2	2	104.5	162.7	39.5	114.6	2	NA	0	2	NA	0	0	0	0	0.70436386	11.21053845	1311.878912	0.774627262	8.014544959	123.3333333
100201	1	43	3	3	1	1.02	28914.55158	28490.47787	2	139	120	68	120	66	120	64	2	NA	2	NA	184	NA	5.7	2	2	NA	1	3	1	1	82.3	171.9	27.9	96.9	2	NA	0	2	NA	0	0	0	0	0.563699825	10.68129376	1284.799325	0.803433069	4.637943882	120
100202	2	22	1	4	5	1.2	69404.8246	72327.4086	2	136	108	62	106	54	106	60	2	NA	1	NA	152	95	4.7	2	2	2	2	3	2	1	85.7	156.4	35	104.5	2	NA	0	2	NA	0	0	0	0	0.668158568	11.28823077	1295.143099	0.78094279	7.070645514	106.6666667
100203	1	39	4	3	6	4.77	38492.92365	47243.45196	1	136	110	68	110	70	106	70	2	NA	2	NA	176	95	5.4	2	2	NA	1	NA	2	2	64.4	184.6	18.9	74.2	2	NA	0	2	NA	0	0	0	0	0.401950163	9.246150785	1152.524913	0.769685882	1.7069948	108.6666667
100204	2	36	2	1	1	1.02	16838.82047	16839.89806	2	138	98	60	102	66	98	66	2	NA	2	NA	185	84	5.2	2	2	NA	2	2	2	2	87.2	173.6	28.9	85.8	2	NA	1	2	NA	0	1	1	0	0.494239631	9.188170496	1110.650478	0.691481447	3.256050081	99.33333333
100205	1	48	4	5	1	2.45	19983.64981	22307.59989	1	147	NA	NA	NA	NA	NA	NA	2	NA	2	NA	225	111	5.9	2	2	NA	1	2	2	2	109.3	178.6	34.3	123.6	1	1	2	1	1	1	2	3	1	0.692049272	11.8224746	1449.514684	0.876089207	7.687623197	NA
100210	2	60	3	3	1	0.59	102944.1446	100106.8887	2	142	NA	NA	NA	NA	NA	NA	1	1	1	2	251	103	5.7	2	2	NA	1	1	1	1	99.3	163.3	37.2	133.5	2	NA	3	2	NA	0	3	3	1	0.817513778	13.39697175	1570.62764	0.93747468	11.30498456	NA
100211	2	41	1	3	1	0.12	53632.33955	54577.64662	2	144	110	68	112	76	114	76	2	NA	2	NA	NA	NA	NA	2	2	NA	2	2	2	2	72.7	152.9	31.1	102.1	1	1	0	1	1	1	0	1	0	0.667756704	11.97453166	1358.425362	0.83492681	7.060461668	112
100212	1	58	3	3	2	3.85	37896.3311	37511.10887	2	140	156	88	156	84	156	80	1	1	2	2	148	106	5.3	2	2	NA	1	1	2	2	61.7	177.6	19.6	80.2	2	NA	0	2	NA	0	0	0	0	0.451576577	10.2101421	1248.322416	0.827844638	2.499479442	156
100213	1	66	3	3	1	1.48	39630.40705	41535.12119	1	143	120	70	116	72	128	68	1	1	2	NA	161	171	7.9	1	1	1	1	3	2	1	85.9	181.3	26.1	105.3	2	NA	0	2	NA	0	0	0	0	0.580805295	11.3613984	1403.473424	0.888796763	5.006995653	121.3333333
100214	1	57	4	3	4	0.79	42889.69588	43245.38805	2	144	142	92	136	88	146	88	1	1	2	NA	173	NA	6.3	2	2	NA	1	1	2	2	147.9	167.4	52.8	145.8	2	NA	3	2	NA	0	3	3	1	0.870967742	11.98873711	1423.064766	0.800676684	13.04193044	141.3333333
100216	2	42	1	4	1	5	28444.58659	28847.38724	2	137	102	78	NA	NA	NA	NA	2	NA	2	NA	186	NA	5.2	2	2	NA	2	1	2	2	52.8	158	21.2	74	2	NA	2	2	NA	0	2	2	0	0.46835443	10.18391483	1174.402059	0.768562639	2.788681686	102
100219	1	74	4	3	1	2.32	9002.044428	8713.51176	1	147	118	66	126	54	116	64	1	2	2	NA	273	NA	6.1	2	2	NA	1	NA	2	2	101.2	181.1	30.9	113.6	2	NA	0	2	NA	0	0	0	0	0.627277747	11.29244737	1394.186273	0.857261763	6.067448931	120
100221	2	30	4	4	5	2.07	15302.24855	15843.56527	2	147	108	70	106	70	110	66	2	NA	2	NA	163	102	5.7	2	2	NA	2	2	2	2	68.3	173.5	22.7	76.6	2	NA	0	2	NA	0	0	0	0	0.441498559	9.268691297	1120.060958	0.725373678	2.330941273	108
100222	2	65	4	4	3	1.04	7280.540513	7362.468739	2	145	102	58	96	56	96	54	1	1	1	1	227	157	7.4	1	1	2	1	NA	2	2	91.9	163.4	34.4	102.2	1	2	1	1	2	1	1	2	0	0.625458996	10.66088209	1250.237924	0.755879513	6.024351781	98
100228	2	74	3	4	1	5	42873.63776	45824.10533	2	139	124	64	118	62	116	64	1	1	1	1	126	NA	6.8	1	1	1	2	1	1	1	70	148.6	31.7	100.4	1	2	4	1	2	1	3	4	1	0.6756393	12.00009524	1342.046611	0.822276982	7.261390874	119.3333333
100229	1	59	3	1	5	2	32236.64158	35272.00429	2	142	NA	NA	86	50	90	44	2	NA	2	NA	182	NA	6.1	2	2	NA	2	NA	2	2	82.4	153.9	34.8	114	2	NA	1	2	NA	0	1	1	0	0.740740741	12.5586005	1429.335096	0.862116675	9.015800362	88
100230	2	59	1	1	1	2.38	7435.480948	7137.610612	2	148	NA	NA	NA	NA	NA	NA	2	NA	2	NA	NA	NA	NA	1	2	1	2	2	2	2	73.1	144.5	35	109	1	2	2	1	2	1	2	3	1	0.75432526	12.74875601	1405.967349	0.847449598	9.403391181	NA
100231	2	69	1	2	1	1.96	13842.78581	14520.30453	2	137	NA	NA	144	68	146	66	2	NA	2	NA	189	111	5.8	2	2	NA	2	1	2	2	118.5	154.2	49.8	147.4	2	NA	2	2	NA	0	2	2	0	0.955901427	13.54061245	1542.602381	0.876938361	16.04823686	145
100233	2	65	4	4	1	NA	9285.373701	9389.862397	2	143	140	72	144	66	138	66	1	1	1	1	207	NA	6.8	1	2	2	2	NA	1	2	96.9	165	35.6	104.5	1	2	1	1	2	1	1	2	0	0.633333333	10.61584092	1251.036198	0.751751528	6.211881977	140.6666667
100234	2	30	5	5	1	2.71	17402.51458	17223.64175	1	143	106	64	102	62	104	60	2	NA	2	NA	176	NA	5.2	2	2	NA	2	4	2	2	49.2	151.2	21.5	74.3	2	NA	2	2	NA	0	2	2	0	0.491402116	10.59268999	1194.966307	0.781484937	3.20356071	104
100235	1	77	3	3	1	NA	117917.8896	127791.9194	2	134	170	82	162	78	156	78	2	NA	1	1	177	114	5.4	2	2	NA	2	2	2	2	70.9	165.6	25.9	94.3	1	1	1	1	1	1	1	2	0	0.569444444	11.1992406	1322.185054	0.837108369	4.760612124	162.6666667
100236	1	61	3	5	2	1.89	45701.74442	49317.15032	2	142	130	84	128	90	126	90	1	1	2	NA	174	NA	5.6	2	2	NA	2	4	2	2	130.9	190.3	36.1	126.3	2	NA	1	2	NA	0	1	1	0	0.663688912	11.03909644	1397.096561	0.838196459	6.957738785	128
100238	1	58	3	3	1	4.93	216405.7647	219486.0179	1	142	140	84	146	84	144	84	2	NA	1	1	248	106	5.7	2	2	2	2	2	2	1	91.8	173.5	30.5	110.3	2	NA	1	2	NA	0	1	1	0	0.63573487	11.51208988	1391.161062	0.857812848	6.269562088	143.3333333
100241	2	36	3	5	1	5	142803.4341	144132.2465	2	137	100	68	96	70	100	66	2	NA	2	NA	173	NA	5.2	2	2	NA	2	1	1	1	55.5	161.4	21.3	75.3	2	NA	5	2	NA	0	3	3	1	0.466542751	10.10761019	1178.077203	0.771359458	2.756934162	98.66666667
100242	2	32	4	2	1	NA	24091.35762	24808.21271	2	144	114	70	106	72	116	78	2	NA	2	NA	236	NA	5.4	2	2	NA	2	NA	2	2	55.6	155.7	22.9	79	2	NA	1	2	NA	0	1	1	0	0.507385999	10.59472517	1212.851149	0.785101481	3.503282638	112
100244	1	62	3	4	5	2.8	36101.96721	39713.53191	2	141	110	50	116	48	114	46	2	NA	2	NA	203	103	5.7	2	2	NA	1	1	1	1	100	174.8	32.7	122.8	2	NA	1	2	NA	0	1	1	0	0.702517162	12.28	1489.507118	0.908299658	7.965132977	113.3333333
100246	2	22	5	5	5	NA	24451.74616	24758.4168	2	138	116	70	98	68	114	72	2	NA	2	NA	141	NA	5.2	2	2	NA	2	2	2	1	44	155.6	18.2	66.5	2	NA	0	2	NA	0	0	0	0	0.427377892	10.02525221	1147.291049	0.770493993	2.101321389	109.3333333
100247	2	61	2	5	1	0.91	26491.94714	28021.32116	2	142	138	80	136	76	132	78	1	1	1	1	228	118	5.8	2	2	NA	2	2	1	1	99.1	159.2	39.1	118.1	2	NA	1	2	NA	0	1	1	0	0.741834171	11.86350644	1373.276866	0.812507155	9.04672171	135.3333333
100248	1	28	5	5	1	3.69	15343.3001	16427.91311	1	143	104	56	102	56	108	66	2	NA	2	NA	159	106	5.8	2	2	NA	1	3	1	1	71.4	168.5	25.1	80.6	2	NA	0	2	NA	0	0	0	0	0.478338279	9.538628527	1135.950457	0.724301317	2.965895359	104.6666667
100250	2	57	3	4	1	2.6	23800.79671	23003.79763	1	135	140	86	136	82	144	84	2	NA	2	NA	231	NA	5	2	2	NA	1	2	2	1	78	172.5	26.2	91	2	NA	1	2	NA	0	1	1	0	0.527536232	10.30372101	1241.544078	0.785439337	3.89517524	140
100251	2	45	4	5	5	1.85	27447.1505	30766.14914	2	136	120	78	122	80	124	82	1	1	2	NA	198	NA	5.5	2	2	NA	2	1	2	2	122.9	171.9	41.6	122.3	1	1	2	1	1	1	2	3	1	0.711460151	11.03190506	1326.972602	0.77694981	8.205691547	122
100252	1	80	3	3	1	1.69	20641.46184	23635.11186	1	134	150	64	146	66	144	62	2	NA	2	NA	170	NA	5.1	2	2	NA	2	2	2	2	78.6	167	28.2	107.5	2	NA	1	2	NA	0	1	1	0	0.643712575	12.12543119	1437.569761	0.897878329	6.462805408	146.6666667
100253	1	30	2	5	1	5	91775.45958	110714.0463	1	143	134	72	136	76	138	80	2	NA	2	NA	137	NA	4.8	2	2	NA	2	1	2	2	91.1	177.1	29	105.4	2	NA	0	2	NA	0	0	0	0	0.595143986	11.04285634	1348.230678	0.839072199	5.325157496	136
100254	2	28	4	5	5	NA	31855.9191	35922.2589	2	146	NA	NA	NA	NA	NA	NA	2	NA	1	NA	175	101	5.3	2	2	NA	2	NA	2	2	72.4	169.7	25.1	84.3	2	NA	1	2	NA	0	1	1	0	0.496758986	9.907367926	1184.057287	0.754867694	3.302913755	NA
100257	2	55	5	5	3	1.07	11229.49054	11257.39755	2	148	112	70	108	70	104	72	2	NA	2	NA	NA	93	5.5	2	2	NA	2	1	1	1	75.6	162.5	28.6	93.8	2	NA	0	2	NA	0	0	0	0	0.577230769	10.78802491	1261.659393	0.786802021	4.928931628	108
100258	2	25	3	2	1	2.77	70885.4542	83832.08383	1	142	112	56	110	54	110	54	2	NA	2	NA	174	NA	4.9	2	2	NA	1	2	1	1	88.4	159.5	34.7	115.2	2	NA	5	2	NA	0	3	3	1	0.722257053	12.25254614	1419.646422	0.857404619	8.500394762	110.6666667
100261	2	80	3	3	2	4.74	60928.91547	63437.21752	2	138	138	58	138	54	128	56	1	1	1	1	181	125	5.4	2	2	NA	2	1	2	1	80.3	156.3	32.9	106.4	1	2	2	1	2	1	2	3	1	0.680742163	11.8736394	1361.873742	0.828892494	7.392782469	134.6666667
100265	2	55	5	5	1	3.65	9890.216821	11059.69817	2	148	124	82	116	74	122	78	2	NA	2	NA	227	97	5.4	2	2	NA	2	1	2	2	52.9	160.2	20.6	77.7	2	NA	0	2	NA	0	0	0	0	0.485018727	10.68299888	1240.503348	0.816917656	3.086610604	120.6666667
100266	2	40	3	4	5	0	52282.90058	56769.06167	1	135	110	76	114	74	110	72	2	NA	2	NA	238	NA	5.4	2	2	NA	1	6	2	2	49.8	164.6	18.4	72.6	2	NA	1	2	NA	0	1	1	0	0.441069259	10.28778665	1210.905821	0.811913613	2.323848125	111.3333333
100268	2	60	5	5	1	5	19504.16014	22055.08744	2	147	124	64	114	66	124	78	2	NA	1	NA	240	86	5.6	2	2	NA	1	NA	1	1	67.4	154.4	28.3	82.2	2	NA	0	2	NA	0	0	0	0	0.53238342	10.01248479	1141.403025	0.712345272	3.991788428	120.6666667
100269	2	24	3	4	1	1.14	54746.49419	54286.94816	1	135	98	54	94	46	98	56	2	NA	2	NA	188	NA	5.1	2	2	NA	1	3	2	1	76.4	163.3	28.6	91.2	2	NA	1	2	NA	0	1	1	0	0.558481323	10.43393577	1223.248673	0.763116875	4.527623977	96.66666667
100270	1	36	2	4	5	3.71	42913.40429	50866.1321	2	135	156	102	150	106	148	104	1	1	1	2	175	106	5.7	2	2	NA	1	8	2	2	91.3	178.3	28.7	101.3	2	NA	2	2	NA	0	2	2	0	0.568143578	10.6016645	1298.743031	0.809305532	4.732721348	151.3333333
100271	2	36	3	4	4	5	70629.5789	68579.16896	1	138	122	70	124	68	124	64	2	NA	2	NA	215	NA	5.1	2	2	NA	2	1	2	1	81.1	159.8	31.8	109.8	2	NA	0	2	NA	0	0	0	0	0.687108886	12.1924761	1414.014303	0.865358119	7.558171731	123.3333333
100272	1	35	5	5	1	3.14	22692.2691	21423.09481	1	134	116	74	116	72	116	76	2	NA	2	NA	180	NA	6	2	2	NA	1	7	1	1	121.4	185.4	35.3	118.6	2	NA	0	2	NA	0	0	0	0	0.63969795	10.76404106	1344.632836	0.809431349	6.365245208	116
100273	1	71	3	3	3	1.66	8186.443255	8287.516262	1	144	108	52	108	56	106	50	1	1	2	1	167	100	5	2	2	NA	1	NA	2	2	56.6	175.4	18.4	80.7	2	NA	0	2	NA	0	0	0	0	0.46009122	10.72667986	1303.32767	0.874272581	2.64490031	107.3333333
100278	2	75	3	3	1	4.1	71879.30085	79986.0237	2	134	NA	NA	NA	NA	NA	NA	2	NA	1	1	182	101	5.8	2	2	NA	2	1	2	2	84.6	167.3	30.2	111	1	3	2	1	3	2	2	4	1	0.663478781	12.06806935	1432.053588	0.884919393	6.952450235	NA
100280	2	33	3	3	1	5	154372.3116	155897.8241	2	143	NA	NA	100	70	NA	NA	1	1	2	NA	173	98	5.6	2	2	2	2	1	2	2	101.3	161.2	39	101.2	2	NA	1	2	NA	0	1	1	0	0.627791563	10.05485449	1171.202014	0.693087802	6.07964794	100
100281	2	59	3	3	1	5	160902.6553	156240.0573	1	140	130	50	132	54	132	52	1	1	2	NA	181	NA	5.6	2	2	NA	2	2	2	2	97.7	152.9	41.8	116.8	2	NA	0	2	NA	0	0	0	0	0.763897973	11.81668234	1340.518481	0.784250695	9.681008545	131.3333333
100282	1	60	3	4	3	NA	13149.31187	13677.54162	1	137	116	64	106	64	114	64	1	1	1	NA	176	NA	5.4	2	2	NA	1	NA	2	2	95.5	189.2	26.7	101.2	1	1	1	1	1	1	1	2	0	0.534883721	10.35568488	1306.811341	0.823592606	4.04197963	112
100286	2	45	4	4	1	NA	23945.0676	24507.22169	1	139	102	74	104	74	104	72	2	NA	2	NA	227	101	5.8	2	2	NA	1	2	2	2	96.1	170.1	33.2	120	2	NA	1	2	NA	0	1	1	0	0.705467372	12.24107481	1464.688296	0.890711446	8.044136776	103.3333333
100288	2	43	5	2	1	1.15	14454.02974	14002.50774	2	148	120	64	124	68	120	68	2	NA	2	NA	188	107	5.8	2	2	NA	2	NA	2	1	106.2	162.1	40.4	140.4	1	2	4	1	2	1	3	4	1	0.866132017	13.62400673	1591.365208	0.936601158	12.87991031	121.3333333
100291	2	61	4	3	5	NA	11988.41313	12110.93131	2	145	NA	NA	166	98	172	102	2	NA	2	NA	147	92	5.6	2	2	NA	2	NA	2	2	86.2	164.3	31.9	124.2	1	3	0	1	3	2	0	2	0	0.755934267	13.37728448	1573.114183	0.963331346	9.449793955	169
100292	2	56	5	3	3	0.61	52473.73693	52043.927	2	142	118	84	118	74	116	74	2	NA	2	NA	177	149	6.2	3	2	2	1	3	2	2	125.5	155	52.2	125.3	1	1	2	1	1	1	2	3	1	0.808387097	11.18482538	1277.522504	0.720562329	11.02022932	117.3333333
100294	2	40	4	4	1	3.25	18440.6188	18936.22191	1	141	100	74	108	78	106	76	2	NA	2	NA	154	NA	4.7	2	2	NA	2	2	2	1	71.9	166.9	25.8	95.5	2	NA	1	2	NA	0	1	1	0	0.572198922	11.26260691	1334.874992	0.846633403	4.81988626	104.6666667
100297	1	70	3	5	1	5	120329.8829	133053.3235	1	143	124	68	122	64	116	58	2	NA	1	1	180	NA	5.8	2	2	NA	2	2	1	1	85.5	175	27.9	106.7	2	NA	0	2	NA	0	0	0	0	0.609714286	11.53935042	1400.470253	0.876817602	5.656706365	120.6666667
100298	2	47	4	5	5	3.34	46334.04419	59754.11361	2	138	NA	NA	NA	NA	134	92	1	1	1	1	172	NA	5.3	2	2	NA	1	1	2	1	103.6	168.8	36.4	109.6	2	NA	4	2	NA	0	3	3	1	0.6492891	10.76789164	1283.483824	0.768051032	6.599379084	134
100299	2	27	4	4	1	2.6	44041.12245	45733.16484	1	143	112	68	114	62	112	66	2	NA	1	NA	268	87	5.4	2	2	NA	2	2	1	1	112.1	165.7	40.8	123	2	NA	1	2	NA	0	1	1	0	0.742305371	11.61722244	1371.946138	0.806251276	9.060061779	112.6666667
100301	2	53	5	4	3	2.89	9952.62035	10906.85226	2	143	NA	NA	NA	NA	NA	NA	2	NA	2	NA	184	97	5.6	2	2	NA	1	2	2	2	99.5	164.4	36.8	104.2	1	1	1	1	1	1	1	2	0	0.633819951	10.4461481	1228.798259	0.734544763	6.223551182	NA
100303	1	60	1	1	1	1.92	12028.58189	13204.98058	2	143	126	60	122	66	126	62	1	1	1	1	211	108	5.4	2	2	NA	2	1	2	1	79	170.3	27.2	96.5	2	NA	2	2	NA	0	2	2	0	0.566647093	10.85709824	1299.854056	0.817599694	4.70071804	124.6666667
100305	1	48	5	5	1	1.52	12499.52832	13424.95767	1	138	120	94	124	98	128	90	2	NA	2	2	159	NA	5	2	2	NA	1	4	1	1	120.6	176.2	38.8	120.4	2	NA	0	2	NA	0	0	0	0	0.683314415	10.96359119	1335.147624	0.791411551	7.459407656	124
100309	2	80	3	3	2	2.88	62167.33688	70428.92888	2	134	132	64	132	64	134	62	1	1	2	NA	118	NA	5.9	2	2	2	1	1	2	2	76	161.8	29	105.6	2	NA	2	2	NA	0	2	2	0	0.652657602	12.11315075	1413.578343	0.879513806	6.682472715	132.6666667
100311	1	55	1	1	1	NA	23200.736	23152.82634	2	144	116	72	116	68	120	68	2	NA	2	NA	176	NA	5.4	2	2	NA	1	6	2	1	91.1	166.5	32.9	105	2	NA	1	2	NA	0	1	1	0	0.630630631	11.00094797	1302.299073	0.79253463	6.147240597	117.3333333
100313	2	35	3	4	5	1.21	38667.99186	37551.43894	1	142	96	60	94	66	98	62	2	NA	2	NA	176	NA	5.2	2	2	NA	1	3	2	1	57.4	169.5	20	81.8	2	NA	0	2	NA	0	0	0	0	0.48259587	10.7968572	1289.602038	0.852737029	3.042631587	96
100315	1	62	2	4	1	2.39	11799.42706	11950.08527	2	138	138	80	128	84	130	84	2	NA	2	NA	204	NA	5.5	2	2	NA	1	1	1	1	104.1	177.9	32.9	110.7	2	NA	1	2	NA	0	1	1	0	0.622259696	10.84981308	1327.650405	0.808343062	5.948857287	132
100318	1	41	1	4	3	NA	48586.44535	47700.08733	2	140	134	88	128	88	132	86	2	NA	2	NA	199	NA	5.2	2	2	NA	1	3	2	2	112.4	175.5	36.5	124.9	2	NA	1	2	NA	0	1	1	0	0.711680912	11.78092206	1431.829629	0.856831258	8.211670364	131.3333333
100319	2	47	3	3	4	1.66	52401.83903	53476.25192	1	135	128	84	118	82	130	88	2	NA	1	NA	152	255	9.7	1	2	1	1	2	2	2	119.2	165.3	43.6	122.5	1	3	1	1	3	2	1	3	1	0.74107683	11.22013186	1323.451071	0.769145793	9.025299562	125.3333333
100321	1	62	1	3	3	NA	9079.464217	9980.141988	2	141	134	80	132	82	136	84	2	NA	2	NA	NA	NA	NA	2	2	NA	1	3	1	1	83.6	171.1	28.6	101.1	2	NA	0	2	NA	0	0	0	0	0.590882525	11.05727261	1326.92545	0.826447865	5.229759837	134
100324	2	46	2	3	1	1.82	41792.11349	51720.74686	1	134	106	64	106	62	110	66	2	NA	1	NA	234	151	6.5	1	2	1	2	NA	2	1	69.2	154.1	29.1	86.2	2	NA	2	2	NA	0	2	2	0	0.559377028	10.36225364	1180.127797	0.733968273	4.546483974	107.3333333
100326	2	21	4	3	5	0.59	39458.80708	42842.24792	1	147	106	62	108	64	104	66	2	NA	2	NA	166	95	5.3	2	2	NA	2	1	2	2	92.3	153.7	39.1	103.7	1	1	1	1	1	1	1	2	0	0.674690956	10.79388796	1227.688935	0.726090327	7.237086584	106
100329	2	27	2	2	5	0.85	30479.7904	31314.99618	1	134	90	50	88	44	92	48	2	NA	2	NA	166	NA	5.8	2	2	NA	2	NA	2	2	84.2	158.3	33.6	109.5	2	NA	1	2	NA	0	1	1	0	0.691724574	11.93323171	1377.437914	0.835822665	7.679085297	90
100332	1	43	3	4	1	2.01	137843.9998	138987.4809	2	142	116	76	112	72	112	78	2	NA	2	NA	197	105	5.7	2	2	2	2	2	1	1	69	169.5	24	89.6	2	NA	1	2	NA	0	1	1	0	0.528613569	10.78657244	1288.373601	0.827146298	3.916569908	113.3333333
100333	1	29	5	5	5	5	15104.70666	15955.88716	1	139	124	84	122	88	124	86	2	NA	2	NA	227	NA	5.9	2	2	NA	2	2	2	2	72.6	161.7	27.8	89.8	2	NA	2	2	NA	0	2	2	0	0.555349412	10.53920923	1229.522663	0.769528655	4.461923696	123.3333333
100334	1	25	1	2	5	NA	17747.44165	18648.32877	2	135	134	74	136	82	134	74	1	2	2	NA	NA	NA	NA	2	2	NA	2	2	1	1	81.6	173.3	27.2	93.9	1	1	1	1	1	1	1	2	0	0.541834968	10.39490472	1255.432295	0.788654965	4.182792477	134.6666667
100338	1	45	3	5	1	0.35	29981.37533	31420.39557	1	143	NA	NA	130	84	130	80	2	NA	2	NA	180	120	5.7	2	2	NA	2	NA	2	2	75.4	176.8	24.1	93.2	2	NA	1	2	NA	0	1	1	0	0.527149321	10.73322515	1309.317196	0.840098263	3.887502607	130
100346	2	79	5	3	2	0.62	18084.03945	18940.50725	1	136	144	58	142	60	146	58	1	1	1	1	215	NA	5.6	3	2	2	2	NA	1	1	52.2	148.4	23.7	85.6	2	NA	0	2	NA	0	0	0	0	0.576819407	11.84782179	1324.12494	0.851643658	4.919979899	144
100347	1	57	1	5	1	5	78805.63661	79621.80823	2	140	124	72	126	76	124	82	1	1	1	2	223	NA	5.1	2	2	NA	2	2	2	2	83.5	175	27.3	99.2	2	NA	1	2	NA	0	1	1	0	0.566857143	10.855965	1317.531359	0.827086407	4.705204822	124.6666667
100348	2	49	4	4	1	5	21311.38204	24283.74476	1	144	104	66	108	68	106	64	1	1	2	NA	188	106	5.8	2	2	NA	2	NA	2	1	84.8	156.1	34.8	102.5	2	NA	2	2	NA	0	2	2	0	0.656630365	11.13078872	1275.853745	0.769667091	6.781049776	106
100356	2	39	4	3	5	0.74	23349.98651	24874.32027	1	145	124	72	124	66	124	62	2	NA	2	NA	192	NA	5.4	2	2	NA	2	2	1	2	92.7	173.7	30.7	97.3	2	NA	0	2	NA	0	0	0	0	0.560161197	10.10585292	1221.93016	0.752986773	4.563021101	124
100357	2	63	5	1	2	5	12100.77155	11790.46294	2	138	124	70	122	66	126	64	2	NA	2	NA	160	116	5.9	2	2	NA	2	NA	2	2	76.1	152.5	32.7	109.7	2	NA	1	2	NA	0	1	1	0	0.719344262	12.57518258	1424.6977	0.868706766	8.420428321	124
100358	2	62	1	2	5	0.73	10373.04772	12312.44268	2	143	NA	NA	NA	NA	NA	NA	1	1	1	1	176	291	11.4	1	1	1	2	3	2	1	101.7	165.6	37.1	122.4	1	4	5	1	4	3	3	6	1	0.739130435	12.13726799	1432.928794	0.855070608	8.970350104	NA
100361	1	57	1	1	3	2.55	18469.22573	18499.76827	2	141	136	86	140	88	136	88	1	1	2	NA	175	NA	5.7	2	2	NA	2	3	2	2	115.4	176.4	37.1	122.5	2	NA	2	2	NA	0	2	2	0	0.694444444	11.40336917	1389.491763	0.829158439	7.750734039	137.3333333
100362	2	70	3	5	1	4.86	80972.78965	90523.85086	2	134	122	66	116	66	118	64	2	NA	1	NA	235	NA	5.6	2	2	NA	1	2	2	2	67.8	157.5	27.3	100.6	1	3	0	1	3	2	0	2	0	0.638730159	12.21752211	1406.685189	0.884129613	6.34182197	118.6666667
100363	1	63	2	5	1	1.5	9428.15357	9104.024372	1	137	116	82	108	76	114	86	2	NA	2	NA	205	NA	6.6	2	2	NA	2	3	1	1	92.7	176.6	29.7	104.4	2	NA	3	2	NA	0	3	3	1	0.591166478	10.84327898	1321.993998	0.819157697	5.236094346	112.6666667
100365	2	22	1	3	6	0.41	23239.06348	24357.0205	1	147	92	48	84	44	86	46	2	NA	2	NA	179	NA	5	2	2	NA	1	1	2	1	63.7	156.9	25.9	85.3	2	NA	0	2	NA	0	0	0	0	0.543658381	10.68757844	1228.186414	0.777924979	4.220039954	87.33333333
100366	1	77	5	5	1	5	19649.58967	20960.74871	2	134	152	60	146	68	138	66	1	1	2	1	210	NA	5.7	2	2	NA	2	2	2	1	61.5	164.6	22.7	85.6	2	NA	2	2	NA	0	2	2	0	0.520048603	10.91531333	1284.767743	0.832226635	3.747720048	145.3333333
100369	2	55	5	4	1	2.94	14988.74288	17310.89501	1	137	164	90	168	86	156	84	1	1	2	NA	263	NA	5.6	2	2	2	2	3	1	1	61	147.2	28.2	90	2	NA	2	2	NA	0	2	2	0	0.611413043	11.52331919	1282.640648	0.800674257	5.695904013	162.6666667
100373	1	74	5	5	1	3.86	20325.41137	21278.68532	1	148	138	74	134	72	136	70	2	NA	1	1	175	124	5.7	2	2	NA	2	1	2	2	63	166.8	22.6	83.8	2	NA	2	2	NA	0	2	2	0	0.502398082	10.55780761	1250.965317	0.811721475	3.408695063	136
100376	1	49	4	5	1	5	33376.37844	35932.74121	2	134	128	90	124	86	124	88	2	NA	2	NA	191	NA	5.7	2	2	NA	2	1	1	1	84.9	178	26.8	83	2	NA	0	2	NA	0	0	0	0	0.466292135	9.007914332	1102.574009	0.694669496	2.75255232	125.3333333
100377	1	47	5	5	1	5	10049.99873	10423.51897	2	148	110	80	116	82	106	74	2	NA	1	2	245	97	5.5	2	2	NA	2	2	2	2	69.6	160.9	26.9	92.1	2	NA	3	2	NA	0	3	3	1	0.572405221	11.03964252	1284.71423	0.808748376	4.824337559	110.6666667
100378	2	44	5	4	1	3.49	120073.1383	120284.199	2	140	NA	NA	120	72	114	66	2	NA	2	NA	242	NA	6.2	2	2	NA	1	1	2	2	116.6	148.1	53.2	122.4	1	2	2	1	2	1	2	3	1	0.826468602	11.33527713	1265.561265	0.711043439	11.58771213	117
100380	1	45	3	4	5	NA	44922.08136	50782.6708	2	146	128	78	126	76	122	82	2	NA	1	1	NA	NA	NA	2	2	2	1	1	2	1	174.4	173.4	58	155.1	2	NA	3	2	NA	0	3	3	1	0.894463668	11.74460885	1418.850397	0.786083334	13.84309537	125.3333333
100382	1	45	5	2	1	1.34	21856.96411	21615.43575	1	135	112	66	116	62	118	60	1	1	1	1	131	291	10	1	1	1	1	NA	2	1	141.6	170.9	48.5	129.3	2	NA	3	2	NA	0	3	3	1	0.756582797	10.86592988	1303.201081	0.74370323	9.468526849	115.3333333
100386	2	37	1	4	6	1.99	21813.84616	22127.5278	2	135	114	66	116	66	116	68	2	NA	2	NA	205	129	5.3	2	1	2	2	2	2	1	100.2	159.1	39.6	121.3	2	NA	1	2	NA	0	1	1	0	0.762413576	12.11788816	1402.282557	0.827743134	9.637716065	115.3333333
100388	2	56	3	3	1	2.13	34028.55475	33288.4453	2	137	126	76	132	76	NA	NA	1	1	1	1	187	NA	6.4	2	2	2	1	2	2	1	96.3	150.5	42.5	117.6	2	NA	2	2	NA	0	2	2	0	0.781395349	11.98378967	1348.76389	0.787129976	10.19807534	129
100389	2	55	4	2	5	0.62	29692.77319	30327.68132	2	142	224	124	228	124	212	126	1	1	1	1	246	115	5.9	2	2	NA	1	6	1	1	78.7	159.2	31.1	106.4	2	NA	1	2	NA	0	1	1	0	0.668341709	11.99372983	1388.351058	0.852700472	7.075288708	221.3333333
100390	2	67	4	4	3	1.27	8708.976065	9271.031351	1	144	174	104	180	102	178	106	1	1	2	NA	239	NA	5.4	2	2	NA	2	3	2	2	70.3	165.9	25.5	93.8	2	NA	1	2	NA	0	1	1	0	0.565400844	11.18729721	1321.970826	0.840593818	4.674132763	177.3333333
100393	1	52	3	3	1	5	162289.7544	160432.9802	1	135	126	70	124	64	124	66	1	1	1	2	250	NA	6.7	2	2	2	1	1	2	2	105.5	173.8	34.9	115.4	2	NA	1	2	NA	0	1	1	0	0.663981588	11.23516821	1358.870176	0.819654142	6.965107712	124.6666667
100396	2	65	1	2	1	NA	11640.61878	12030.03346	2	136	130	74	132	76	136	76	2	NA	2	NA	207	95	5.5	2	2	NA	2	NA	2	2	62.3	153.8	26.3	95	2	NA	1	2	NA	0	1	1	0	0.617685306	12.03592802	1369.402927	0.86618024	5.841614379	132.6666667
100399	2	74	3	3	2	2.04	52333.37041	58845.17266	2	141	118	62	116	62	122	60	1	2	1	2	152	NA	7.5	1	1	1	2	1	2	2	81.7	156.4	33.4	111.5	1	1	3	1	1	1	3	4	1	0.712915601	12.33570114	1415.323493	0.859657616	8.245145296	118.6666667
100402	2	51	3	3	1	0.68	105145.1511	101242.4768	2	140	118	88	134	88	126	84	1	1	1	1	223	NA	8	1	1	2	2	NA	2	1	69.5	155	28.9	105.5	2	NA	0	2	NA	0	0	0	0	0.680645161	12.65493904	1445.437802	0.89981808	7.390275152	126
100404	2	66	5	5	1	5	11057.41122	11815.5499	2	142	130	90	132	92	132	84	1	1	2	NA	196	NA	6.5	3	2	1	1	1	2	2	59.7	153.5	25.3	95.1	2	NA	1	2	NA	0	1	1	0	0.619543974	12.30816618	1399.010723	0.890661431	5.885090054	131.3333333
100407	1	55	5	4	1	NA	22839.52951	23757.86733	1	134	108	64	110	64	106	62	2	NA	1	1	149	164	5.5	1	2	1	2	NA	2	2	85	174.4	27.9	99.2	2	NA	1	2	NA	0	1	1	0	0.568807339	10.75975071	1303.613807	0.816586689	4.746944252	108
100410	2	58	1	4	2	2.59	15683.73258	16476.98422	2	137	130	76	128	80	126	76	1	1	2	NA	166	NA	6.1	2	2	NA	2	NA	1	2	88.1	165.5	32.2	106.5	2	NA	1	2	NA	0	1	1	0	0.643504532	11.34649311	1339.165199	0.817924771	6.457734059	128
100411	1	68	4	4	2	NA	7719.49006	8633.276105	2	134	110	74	116	76	114	74	2	NA	1	2	151	NA	6.8	3	2	2	2	1	2	1	80.5	179.9	24.9	104	1	3	2	1	3	2	2	4	1	0.578098944	11.59138682	1426.344668	0.909323035	4.947845815	113.3333333
100412	2	65	1	1	1	1	9508.35614	10074.19708	1	137	142	66	146	68	140	72	1	1	1	1	135	155	6.9	1	2	1	2	NA	2	1	75.2	159.5	29.6	104	1	2	3	1	2	1	3	4	1	0.652037618	11.9929057	1389.563074	0.860581201	6.667145309	142.6666667
100414	1	80	3	4	1	2.13	38363.95651	46483.40879	2	142	154	68	144	70	144	68	1	1	1	1	133	NA	5.5	2	2	NA	1	NA	2	2	79.7	166	28.9	106.3	1	4	1	1	4	3	1	4	1	0.640361446	11.90704799	1407.445704	0.87608718	6.381325012	147.3333333
100415	2	49	4	4	1	5	22420.32327	22946.68121	2	142	124	70	130	72	128	66	2	NA	2	NA	224	NA	5.4	2	2	NA	2	2	2	2	71.5	159.4	28.1	93.5	2	NA	1	2	NA	0	1	1	0	0.586574655	11.0575418	1280.785053	0.801241138	5.134045537	127.3333333
100418	1	31	3	5	1	5	196899.9967	196668.1292	1	141	112	66	114	70	112	70	2	NA	2	NA	161	98	4.8	2	2	NA	2	1	2	2	74.5	179.1	23.2	85.3	2	NA	1	2	NA	0	1	1	0	0.47627024	9.882592655	1213.367029	0.783566599	2.928873479	112.6666667
100419	1	40	3	4	5	0.77	24997.64101	25622.62326	1	140	122	84	120	80	116	78	1	1	1	NA	202	98	5.7	3	2	2	2	NA	2	2	114.6	172.7	38.4	124	2	NA	1	2	NA	0	1	1	0	0.718008107	11.5832219	1396.526069	0.829000324	8.383860214	119.3333333
100420	1	34	4	4	6	1.72	32751.2867	35318.93451	1	140	118	72	118	74	118	74	2	NA	1	1	NA	NA	NA	2	2	NA	2	1	1	1	97.5	180.5	29.9	98.7	2	NA	2	2	NA	0	2	2	0	0.546814404	9.995737553	1232.046076	0.762601679	4.284814034	118
100421	2	50	2	5	3	3.65	52316.60266	55500.26228	2	134	116	74	110	72	118	74	2	NA	2	NA	210	NA	5.5	2	2	NA	2	2	2	2	57.8	159.4	22.7	84.7	1	1	1	1	1	1	1	2	0	0.531367629	11.14087986	1290.438025	0.836800659	3.971466542	114.6666667
100422	1	66	4	4	2	3.07	6730.491355	7096.618477	1	146	124	70	122	68	124	60	1	1	2	1	99	102	6.7	2	2	NA	1	1	1	1	65.7	181.5	19.9	77.7	1	1	2	1	1	1	2	3	1	0.428099174	9.586020072	1184.813928	0.785381475	2.112865982	123.3333333
100424	2	73	4	4	1	4.27	13504.64732	13271.33418	1	138	176	86	178	100	176	94	2	NA	2	1	NA	NA	5.7	2	2	NA	1	1	2	2	60.6	160.9	23.4	95	2	NA	1	2	NA	0	1	1	0	0.590428838	12.20358114	1420.165039	0.915450807	5.219645401	176.6666667
100425	1	79	4	5	3	5	11435.03033	11325.89013	1	139	132	66	130	62	124	60	1	1	1	2	215	NA	6.5	2	2	NA	2	NA	2	2	111.8	173.9	37	118.5	2	NA	1	2	NA	0	1	1	0	0.681426107	11.20720842	1355.878398	0.809283607	7.410471913	128.6666667
100427	2	38	1	3	1	3.67	55494.71936	67254.30311	1	148	120	74	118	74	116	72	2	NA	2	NA	215	NA	5.3	2	2	NA	2	NA	1	1	74.6	150.8	32.8	100.6	2	NA	0	2	NA	0	0	0	0	0.667108753	11.64738864	1312.208177	0.799493151	7.044055135	118
100428	2	29	3	4	5	2.89	12417.39857	12289.74463	2	148	128	78	128	78	124	72	2	NA	2	NA	210	NA	5.5	2	2	NA	2	2	2	1	68	149.8	30.3	91.8	2	NA	1	2	NA	0	1	1	0	0.612817089	11.13238519	1250.021934	0.771717512	5.72838696	126.6666667
100429	1	33	1	1	1	0.04	61712.92347	66897.66794	2	144	122	62	116	68	120	68	2	NA	2	NA	164	NA	5.7	2	2	NA	2	2	2	2	90.5	173.5	30.1	107.1	2	NA	0	2	NA	0	0	0	0	0.617291066	11.25810205	1360.468288	0.840289108	5.832410288	119.3333333
100431	2	28	3	4	5	3.75	75507.73468	75376.69324	2	142	102	70	104	74	106	74	2	NA	2	NA	159	NA	5.4	2	2	NA	2	2	1	1	116.3	163.3	43.6	121.2	2	NA	0	2	NA	0	0	0	0	0.742192284	11.23861419	1317.587169	0.765629281	9.056859374	104
100432	1	29	1	2	1	2.59	26301.78944	27458.62709	2	141	110	74	108	74	112	78	2	NA	2	NA	NA	NA	NA	2	2	NA	1	3	2	1	89	169	31.2	99.1	2	NA	0	2	NA	0	0	0	0	0.586390533	10.50457899	1252.839696	0.769178683	5.129970791	110
100433	1	67	2	5	1	0.81	11052.92177	10774.86177	1	135	172	72	162	74	162	78	2	NA	2	NA	221	NA	11.4	2	2	NA	2	1	2	2	73.5	164.9	27	98.3	2	NA	1	2	NA	0	1	1	0	0.59611886	11.46594484	1350.808168	0.850551629	5.34708108	165.3333333
100434	2	32	1	4	3	1.82	46996.52069	47992.44563	2	141	NA	NA	NA	NA	NA	NA	2	NA	2	NA	142	NA	5.3	2	2	NA	2	3	2	2	104.5	152.5	44.9	122.2	2	NA	1	2	NA	0	1	1	0	0.801311475	11.95399475	1354.320601	0.783319113	10.80182334	NA
100436	2	48	1	4	1	0.93	62607.38432	62243.99031	2	142	118	82	120	74	114	84	2	NA	2	NA	165	116	5	2	2	NA	1	2	2	2	112.7	149.7	50.3	125.4	1	2	0	1	2	1	0	1	0	0.837675351	11.81233019	1325.928119	0.752156096	11.94620405	117.3333333
100438	2	22	1	4	5	1.95	20278.14535	20472.01098	2	135	116	62	114	62	112	64	2	NA	2	NA	151	NA	4.7	2	2	NA	2	3	2	1	60.5	159.7	23.7	80.2	2	NA	0	2	NA	0	0	0	0	0.502191609	10.31090252	1195.425845	0.769171197	3.404800331	114
100442	2	68	3	4	2	5	188453.2045	190541.568	2	143	NA	NA	NA	NA	NA	NA	1	1	1	2	206	NA	5.3	1	2	2	2	2	2	1	116.9	165.2	42.8	132.4	1	1	1	1	1	1	1	2	0	0.801452785	12.24561862	1443.9736	0.841886963	10.80616507	NA
100443	1	26	4	3	1	NA	49854.52349	48179.71826	2	144	126	72	134	78	130	82	1	1	1	NA	NA	NA	5.5	2	2	NA	2	NA	2	2	134.1	173.7	44.4	126.9	2	NA	3	2	NA	0	3	3	1	0.730569948	10.95840213	1325.014541	0.767903062	8.730490604	130
100445	2	61	4	3	5	NA	21898.44895	21636.63086	2	143	NA	NA	166	94	164	96	1	1	1	1	270	NA	5.9	2	2	2	1	6	2	1	62.6	158.2	25	89.8	2	NA	0	2	NA	0	0	0	0	0.567635904	11.34982512	1309.68216	0.835051175	4.721854621	165
100446	1	60	2	4	1	5	11560.67687	11257.58212	2	140	108	74	110	72	110	74	2	NA	1	1	117	126	5.9	2	2	2	2	1	2	2	104.7	172.5	35.2	123	2	NA	0	2	NA	0	0	0	0	0.713043478	12.02075569	1448.437707	0.871931002	8.248615804	109.3333333
100447	1	50	3	4	3	2.03	33867.013	37824.62527	1	137	142	82	138	80	138	80	1	1	2	1	129	124	7.3	1	2	1	2	1	1	1	92.1	181.6	27.9	103.6	2	NA	0	2	NA	0	0	0	0	0.570484581	10.7951813	1334.63148	0.835729433	4.782960279	139.3333333
100451	2	40	5	4	1	1.79	24028.84732	27188.82731	1	137	128	86	134	90	130	86	2	NA	2	NA	162	100	5.3	2	2	NA	2	NA	2	2	58.7	155.9	24.2	80.8	2	NA	1	2	NA	0	1	1	0	0.518280949	10.54611032	1208.061016	0.77347223	3.713225598	130.6666667
100454	2	52	5	1	1	1.9	22862.66355	22148.46856	1	137	128	74	134	74	130	80	1	1	2	NA	NA	135	6.8	2	2	2	2	NA	2	1	60.8	154.4	25.5	90.4	1	1	1	1	1	1	1	2	0	0.585492228	11.59355538	1321.641876	0.839752545	5.110109747	130.6666667
100455	1	80	3	4	1	2.46	17008.60373	18455.32109	1	140	134	62	138	74	150	76	1	1	1	2	221	NA	8	1	1	2	2	NA	2	2	78.5	164.5	29	109.4	1	4	5	1	4	3	3	6	1	0.665045593	12.34759834	1452.910783	0.90365441	6.991925644	140.6666667
100460	1	55	3	5	1	0.68	80238.13596	80850.90822	2	140	114	76	120	80	120	78	2	NA	1	1	205	NA	7.1	1	2	1	2	2	2	2	91	188.2	25.7	98.9	2	NA	0	2	NA	0	0	0	0	0.525504782	10.36753704	1304.844944	0.827810759	3.854955198	118
100463	1	28	4	3	5	1.05	34769.97029	34532.3119	1	137	116	74	120	74	118	64	2	NA	2	NA	159	92	5.7	2	2	NA	1	8	1	1	58.4	175	19.1	74.5	2	NA	1	2	NA	0	1	1	0	0.425714286	9.748770558	1183.156995	0.788161113	2.074769884	118
100464	1	32	5	3	5	NA	33942.64001	37499.75058	2	145	120	68	120	62	128	72	2	NA	2	NA	157	105	5	2	2	NA	2	3	1	1	116.7	180.6	35.8	104.3	2	NA	1	2	NA	0	1	1	0	0.57751938	9.654924464	1190.368033	0.714501949	4.935216079	122.6666667
100468	2	52	4	4	4	3.32	9357.95904	10544.81767	1	147	134	80	126	78	134	80	1	1	2	NA	169	NA	6	2	2	NA	1	1	2	2	83.1	157.7	33.4	98.7	1	3	1	1	3	2	1	3	1	0.625871909	10.82721201	1247.400717	0.757827443	6.034124725	131.3333333
100469	1	75	3	1	1	1.88	16035.37032	18019.36897	1	147	134	70	128	68	128	68	2	NA	2	1	105	NA	8.2	1	2	1	2	NA	2	2	61.2	170.1	21.2	88	2	NA	2	2	NA	0	2	2	0	0.51734274	11.24881984	1345.961446	0.88085943	3.694966175	130
100474	2	67	3	2	1	NA	51343.20069	55253.66834	2	146	148	70	154	74	162	70	2	NA	1	1	144	161	8.1	1	2	1	1	NA	2	2	84.2	153.3	35.8	113.1	1	1	3	1	1	1	3	4	1	0.73776908	12.32555713	1400.074477	0.840948712	8.932008081	154.6666667
100480	1	80	2	1	1	NA	20786.05455	23060.08772	2	134	146	74	142	72	142	76	2	NA	2	NA	195	NA	5.6	2	2	2	1	3	2	2	62.1	156.8	25.3	94.8	2	NA	2	2	NA	0	2	2	0	0.604591837	12.0299144	1382.003263	0.878459264	5.539195362	143.3333333
100481	2	59	5	5	1	5	15000.10656	15640.71217	2	135	134	78	136	78	122	72	2	NA	2	NA	211	NA	5.5	2	2	2	2	2	2	2	74.7	162	28.5	98.2	2	NA	4	2	NA	0	3	3	1	0.60617284	11.36190587	1326.728921	0.826908407	5.575354313	130.6666667
100483	2	51	1	2	1	1.96	18770.83968	18503.78543	1	137	134	86	130	84	128	82	2	NA	1	2	255	133	6.6	3	2	1	2	1	2	2	85.5	158.9	33.9	103.7	1	3	0	1	3	2	0	2	0	0.652611705	11.21490758	1296.973641	0.785386941	6.681337529	130.6666667
100485	1	67	3	5	1	NA	161872.7308	165354.9623	2	147	126	82	124	82	124	84	2	NA	2	NA	189	120	5.6	2	2	NA	2	2	2	1	111.6	181.2	34	127.7	1	2	3	1	2	1	3	4	1	0.704746137	12.08812104	1492.833591	0.903911384	8.024790588	124.6666667
100486	1	74	3	3	3	3.46	56381.13355	60215.86222	2	142	NA	NA	148	70	140	70	1	1	1	1	NA	NA	NA	2	2	NA	2	NA	2	2	91.1	169.1	31.9	110.4	2	NA	1	2	NA	0	1	1	0	0.652868125	11.56671101	1379.924072	0.844053835	6.687680789	144
100490	2	80	3	3	1	2.5	25311.19511	35616.25133	2	139	196	82	184	86	194	86	1	1	1	2	214	NA	5.6	2	2	NA	1	NA	2	2	45.3	157	18.4	78	1	1	1	1	1	1	1	2	0	0.496815287	11.58898769	1332.198161	0.893167464	3.303963812	191.3333333
100492	1	55	4	2	5	1.21	22216.20462	21369.60862	1	137	NA	NA	116	88	122	88	2	NA	2	NA	256	NA	6.7	2	2	NA	1	6	1	2	106.1	183.1	31.6	109.8	2	NA	0	2	NA	0	0	0	0	0.59967231	10.6596918	1323.312218	0.811833147	5.427308556	119
100494	1	29	5	5	6	2.66	26943.76282	27925.59973	1	136	124	84	118	84	126	84	2	NA	2	NA	137	NA	5.8	2	2	NA	2	1	2	1	104.6	177.2	33.3	99.2	2	NA	1	2	NA	0	1	1	0	0.559819413	9.699421441	1184.543982	0.719974295	4.555810367	122.6666667
100497	2	80	3	3	6	2.32	27249.29086	28551.21086	1	140	116	64	112	64	108	62	1	1	2	1	146	NA	5.7	2	2	NA	2	1	2	2	73.4	155.8	30.2	104.9	2	NA	1	2	NA	0	1	1	0	0.673299101	12.24411664	1402.118395	0.866603555	7.201480731	112
100499	2	52	2	4	5	1.89	14531.45928	14190.53426	2	137	142	72	148	78	NA	NA	1	2	2	NA	183	115	5.4	2	2	2	1	4	1	1	123.2	155	51.3	149.3	1	4	4	1	4	3	3	6	1	0.963225806	13.45099632	1536.362878	0.86859178	16.3218659	145
100501	1	72	1	1	1	0.87	11419.69601	12420.47724	1	148	164	84	170	86	170	82	2	NA	2	1	145	NA	10.6	1	1	1	2	NA	2	2	62.2	157.7	25	99.5	2	NA	2	2	NA	0	2	2	0	0.630944832	12.61618034	1453.507366	0.92671721	6.154740649	168
100505	2	57	1	1	1	NA	18368.09551	17661.46718	1	140	100	60	106	66	104	62	2	NA	2	NA	217	NA	5.5	9	2	NA	2	NA	2	2	63.4	148.7	28.7	89.9	2	NA	3	2	NA	0	3	3	1	0.604572966	11.29054908	1263.118364	0.786471416	5.538764357	103.3333333
100508	2	80	3	4	2	1.66	28494.66204	29388.3718	1	142	132	44	136	50	136	64	1	1	1	1	233	119	6.1	2	2	NA	2	NA	1	1	61.4	158.2	24.5	81.6	2	NA	1	2	NA	0	1	1	0	0.515802781	10.41372184	1201.663071	0.769088285	3.665069246	134.6666667
100509	2	79	3	2	2	1.26	57873.03847	66732.8286	1	142	180	82	188	84	188	76	1	1	9	NA	178	126	5.8	3	2	2	1	NA	2	2	66.9	153.3	28.5	102	1	4	1	1	4	3	1	4	1	0.665362035	12.47059321	1416.549295	0.882942702	6.999910161	185.3333333
100510	2	37	4	2	5	0	20687.40259	22419.2765	2	143	108	70	104	66	108	64	2	NA	2	NA	173	NA	4.2	2	2	NA	1	1	2	2	73.2	149.7	32.7	99.1	2	NA	3	2	NA	0	3	3	1	0.661990648	11.58292152	1300.177111	0.792071255	6.915047372	106.6666667
100511	2	64	4	5	5	1.58	16102.25691	16508.64082	2	145	144	82	146	92	150	88	2	NA	2	NA	170	94	5.6	2	2	2	1	1	2	2	84.3	158.5	33.6	99.5	2	NA	1	2	NA	0	1	1	0	0.627760252	10.83700549	1251.691862	0.759012502	6.07890426	146.6666667
100513	1	56	4	3	3	NA	18632.93106	18425.90013	1	144	144	60	140	62	146	64	2	NA	1	NA	164	NA	5.6	2	2	NA	1	3	2	2	75.8	179.6	23.5	92.2	2	NA	3	2	NA	0	3	3	1	0.513363029	10.59000873	1302.035983	0.838556855	3.617891107	143.3333333
100514	1	37	1	3	1	1.91	64974.72314	68845.44832	1	136	128	82	128	84	124	86	2	NA	2	NA	194	108	6.1	1	2	1	2	8	1	1	98	166.5	35.4	111.6	2	NA	0	2	NA	0	0	0	0	0.67027027	11.2733024	1334.54056	0.802210301	7.12426474	126.6666667
100515	2	70	5	4	1	2.01	7076.095875	7711.386791	2	143	150	70	134	68	128	64	1	1	1	1	161	105	5.8	2	2	2	1	2	1	1	56.6	153.5	24	81.8	1	1	2	1	1	1	2	3	1	0.532899023	10.87289235	1235.869971	0.793520747	4.002118858	137.3333333
100516	1	61	2	4	1	1.79	12142.4431	12352.52512	1	145	NA	NA	156	90	164	94	1	1	2	NA	188	124	6.3	3	2	1	1	2	1	1	116.3	173.8	38.5	118.5	1	2	3	1	2	1	3	4	1	0.681818182	10.98824902	1329.005815	0.78835104	7.420620889	160
100517	1	39	3	5	1	5	165069.1107	168618.2308	2	143	NA	NA	NA	NA	NA	NA	1	1	1	NA	193	98	6	2	2	NA	1	3	2	2	90.3	188.7	25.4	93.7	2	NA	2	2	NA	0	2	2	0	0.496555379	9.860426853	1242.668151	0.789401286	3.299117282	NA
100521	1	58	5	5	1	5	11562.72161	11726.21856	1	148	110	68	112	72	108	68	1	1	2	NA	164	132	6.3	1	2	2	1	2	2	2	97.9	183.7	29	103.1	2	NA	1	2	NA	0	1	1	0	0.561241154	10.41999041	1295.672973	0.805883175	4.585835166	110
100524	1	20	1	3	5	5	53510.82372	56412.14401	2	142	124	68	118	70	118	78	2	NA	2	NA	137	NA	5.1	2	2	NA	2	4	1	1	65.3	177.7	20.7	83.1	2	NA	1	2	NA	0	1	1	0	0.467642093	10.28358242	1257.655369	0.826882396	2.776183818	120
100526	2	33	2	4	1	NA	67967.68187	75035.56404	1	140	110	80	114	80	112	82	2	NA	2	NA	172	98	5.5	2	2	NA	2	NA	2	1	82.9	170.9	28.4	104	2	NA	0	2	NA	0	0	0	0	0.608543008	11.42236606	1369.937038	0.854640392	5.629745949	112
100528	2	47	3	4	5	4.9	265691.6009	288489.405	1	135	130	88	130	86	136	88	2	NA	2	NA	213	NA	5.5	2	2	NA	1	3	2	1	133.8	167.4	47.7	149.2	2	NA	1	2	NA	0	1	1	0	0.891278375	12.89854628	1531.059242	0.876756196	13.73312525	132
100530	1	52	5	5	1	5	9501.998571	10205.49939	2	138	NA	NA	NA	NA	NA	NA	1	2	2	NA	213	NA	5.4	2	2	NA	2	2	1	2	73.7	161.4	28.3	94.6	2	NA	0	2	NA	0	0	0	0	0.586121437	11.0193859	1284.34784	0.801828978	5.124017929	NA
100532	2	46	4	2	1	2.45	23031.11659	26406.11377	1	147	154	74	156	76	154	72	1	1	2	NA	147	102	6.2	2	2	NA	2	2	2	2	90.6	162.8	34.2	114.6	1	3	2	1	3	2	2	4	1	0.703931204	12.03983455	1409.357663	0.852458698	8.002956157	154.6666667
100534	2	77	5	5	1	NA	16720.20359	18693.82202	2	134	142	68	140	66	144	70	1	1	2	NA	164	153	7.1	1	2	1	2	NA	2	2	57.9	147	26.8	95.3	2	NA	1	2	NA	0	1	1	0	0.64829932	12.52430452	1393.111214	0.877696508	6.575048755	142
100535	2	56	5	4	1	1.54	13874.22321	15780.84567	2	135	166	94	162	96	156	90	1	1	1	1	178	NA	6.4	2	2	NA	2	NA	2	1	68	156.5	27.8	89.5	1	2	1	1	2	1	1	2	0	0.571884984	10.85346922	1245.659235	0.779595518	4.813115641	161.3333333
100537	2	32	1	1	1	NA	18426.76493	21655.05184	2	141	NA	NA	NA	NA	NA	NA	2	NA	2	NA	152	111	5.5	2	2	NA	2	NA	2	2	96.4	152.3	41.6	121.9	2	NA	1	2	NA	0	1	1	0	0.800393959	12.41552786	1405.687045	0.822731642	10.77365247	NA
100544	2	61	4	4	1	NA	11681.5326	11931.97797	2	142	132	74	130	68	132	68	1	1	2	NA	166	129	5.9	1	2	1	1	2	2	2	100.7	170.6	34.6	118.3	2	NA	3	2	NA	0	3	3	1	0.693434936	11.78881112	1412.644962	0.852991098	7.724106354	131.3333333
100546	2	31	3	5	6	NA	101387.7499	98477.90451	1	135	116	58	114	56	112	52	2	NA	2	NA	234	NA	5.2	2	2	NA	2	3	2	2	85.5	182.4	25.7	97	1	1	1	1	1	1	1	2	0	0.531798246	10.49031857	1299.794204	0.824715015	3.980076574	114
100548	2	33	3	5	1	5	230871.8769	227915.5676	2	134	100	70	104	72	100	68	2	NA	1	NA	209	NA	5	2	2	NA	2	3	2	1	49.6	151.1	21.7	72.9	2	NA	0	2	NA	0	0	0	0	0.482461946	10.35110443	1167.326714	0.762293366	3.040207206	101.3333333
100551	1	66	3	5	1	4.29	213121.1131	221823.4189	1	141	114	54	114	56	112	58	2	NA	1	1	158	NA	5.9	2	2	2	2	NA	1	1	127.2	181.1	38.8	136.4	1	2	2	1	2	1	2	3	1	0.753175041	12.09402368	1493.150355	0.884369986	9.370283912	113.3333333
100554	1	65	4	4	4	4.05	5312.225094	5580.406152	2	145	138	72	134	80	136	80	1	1	2	2	114	206	9.2	1	1	1	2	2	2	1	116	175.2	37.8	125.3	2	NA	3	2	NA	0	3	3	1	0.715182648	11.63381294	1412.741261	0.840471169	8.306768863	136
100557	1	52	4	5	1	4.9	24178.09293	26029.94084	1	134	108	72	104	72	108	76	2	NA	2	NA	214	101	6.3	2	2	NA	2	1	1	2	76.7	171.9	26	92.4	2	NA	1	2	NA	0	1	1	0	0.537521815	10.5505303	1269.070444	0.803005403	4.095199498	106.6666667
100558	1	60	1	3	1	1.78	14183.35679	15506.81032	2	148	144	76	NA	NA	142	82	2	NA	2	NA	283	NA	7.1	2	2	NA	1	2	1	1	72.8	165.5	26.6	98.7	2	NA	1	2	NA	0	1	1	0	0.596374622	11.56781842	1365.287029	0.860987929	5.352838995	143
100563	2	45	4	4	1	NA	20625.77102	23397.77997	2	146	142	90	146	98	152	98	1	1	2	NA	215	NA	6.2	1	2	1	2	1	2	2	115.7	166.8	41.6	117.3	2	NA	1	2	NA	0	1	1	0	0.70323741	10.90514219	1292.120027	0.756492166	7.984388358	146.6666667
100565	1	70	3	3	1	1.79	7585.442042	10077.03765	2	139	118	72	114	72	128	76	1	1	1	1	175	108	5.7	2	2	NA	1	2	2	2	81.5	171.1	27.8	104.2	2	NA	0	2	NA	0	0	0	0	0.609000584	11.54220848	1385.120068	0.868052883	5.640272016	120
100568	1	46	1	4	1	4.78	13125.59468	13889.59269	2	136	120	80	116	78	120	78	2	NA	2	NA	263	321	11.4	2	2	NA	2	NA	2	2	99.9	171.8	33.8	114.1	2	NA	1	2	NA	0	1	1	0	0.664144354	11.41570928	1372.739031	0.832714763	6.969207266	118.6666667
100570	2	69	1	3	1	2.59	14347.4826	15876.45713	1	137	110	64	114	64	114	64	2	NA	2	NA	200	NA	7.5	1	1	1	2	NA	2	2	112.6	152.9	48.2	133.2	1	4	2	1	4	3	2	5	1	0.871157619	12.55263872	1424.007492	0.813334367	13.04831218	112.6666667
100571	1	30	4	5	3	NA	30765.68868	32421.82082	1	144	106	64	106	66	104	74	2	NA	2	NA	180	96	5.2	2	2	NA	2	1	2	2	77	172.7	25.8	87.2	2	NA	1	2	NA	0	1	1	0	0.50492183	9.937362267	1198.093724	0.759959612	3.456433872	105.3333333
100572	1	41	3	4	6	0.41	22218.94297	22335.73521	2	143	148	104	156	106	148	98	1	1	1	2	227	NA	6	2	2	NA	1	5	1	2	123.3	180	38.1	127.8	1	1	0	1	1	1	0	1	0	0.71	11.50931073	1416.638597	0.841287851	8.166195752	150.6666667
100574	2	53	2	1	4	0.49	11411.02396	10994.96077	2	138	136	68	136	58	134	60	2	NA	1	1	207	136	6.4	2	2	NA	2	NA	2	2	94.7	156.9	38.5	105.9	2	NA	2	2	NA	0	2	2	0	0.674952199	10.88230693	1250.564063	0.741499169	7.243778171	135.3333333
100575	2	50	5	5	1	5	11579.83167	11704.52007	2	140	140	92	136	92	136	90	1	1	2	NA	200	NA	6.3	2	2	NA	2	NA	2	1	59.8	152.2	25.8	94.7	2	NA	1	2	NA	0	1	1	0	0.622207622	12.24614471	1386.054207	0.879149734	5.947631799	137.3333333
100576	1	62	2	4	3	1	15386.69784	15782.2933	1	140	116	46	110	50	116	54	1	2	1	1	274	159	6.9	1	2	1	1	3	2	2	96.2	164.7	35.5	113.8	2	NA	3	2	NA	0	3	3	1	0.690953248	11.60258413	1366.076523	0.820937121	7.658820294	114
100577	2	27	4	3	5	0.14	39671.62672	41679.59463	2	144	NA	NA	116	78	118	78	2	NA	2	NA	122	NA	5.4	2	2	NA	2	1	2	1	58.3	162.2	22.2	74.1	2	NA	2	2	NA	0	2	2	0	0.456843403	9.704740579	1133.921155	0.736587142	2.589103757	117
100579	1	59	3	3	3	1.97	235792.836	268261.5135	2	146	142	92	146	96	138	94	2	NA	2	NA	226	NA	5.6	2	2	NA	1	5	1	1	91.6	164	34.1	108.9	2	NA	1	2	NA	0	1	1	0	0.66402439	11.37837238	1336.82811	0.808666967	6.966185661	142
100580	1	65	2	1	2	0.92	9308.059968	10208.91161	1	138	NA	NA	200	108	180	102	1	1	1	2	204	NA	5.6	2	2	NA	1	2	2	2	82.3	160.7	31.9	109.4	2	NA	2	2	NA	0	2	2	0	0.680771624	12.05916964	1402.487002	0.85799007	7.393544076	190
100581	1	78	4	2	2	1.46	9058.91474	8951.455937	2	145	136	82	136	84	134	80	2	NA	2	NA	179	122	7	2	2	NA	1	NA	2	2	87.5	169.4	30.5	114.3	2	NA	1	2	NA	0	1	1	0	0.674734357	12.21918398	1459.057505	0.899614198	7.238198067	135.3333333
100583	2	29	1	1	6	1.2	15663.28875	18116.60526	2	136	100	54	94	48	100	46	2	NA	2	NA	174	NA	5.1	2	2	NA	2	1	2	1	63.8	151.7	27.7	85.7	2	NA	2	2	NA	0	2	2	0	0.564930784	10.72927761	1212.374449	0.760037205	4.66412106	98
100584	1	63	3	4	1	5	99423.09924	107744.0111	1	134	118	66	116	74	114	74	2	NA	2	NA	188	141	5.6	2	2	NA	1	2	1	1	84	177.2	26.8	98.7	2	NA	1	2	NA	0	1	1	0	0.556997743	10.76905288	1315.172958	0.827933454	4.496454323	116
100586	1	80	3	2	1	1.36	15000.72782	17027.9582	2	135	NA	NA	140	70	146	76	2	NA	2	1	112	123	6	3	2	1	1	NA	2	2	88.7	166	32.2	113	1	2	1	1	2	1	1	2	0	0.680722892	11.99821482	1418.221875	0.866537081	7.392284318	143
100590	1	24	5	4	5	NA	19467.24546	20985.42782	2	135	114	60	118	62	116	62	2	NA	1	NA	184	NA	5.2	2	2	2	1	2	2	1	99.6	170.2	34.4	126.6	2	NA	0	2	NA	0	0	0	0	0.743830787	12.68539621	1518.299036	0.917448369	9.103309114	116
100594	1	59	4	4	1	0.99	15360.52793	15867.50426	1	145	144	92	150	92	142	86	2	NA	2	NA	120	69	5.1	2	2	NA	1	6	2	2	46.2	171.3	15.7	72.3	2	NA	2	2	NA	0	2	2	0	0.42206655	10.6369547	1277.231124	0.881035039	2.01692047	145.3333333
100597	1	71	1	1	4	1.04	11111.03643	11604.51074	2	136	164	70	160	66	156	64	2	NA	2	NA	144	NA	5.7	2	2	NA	1	NA	2	2	71.2	168.1	25.2	100.2	2	NA	0	2	NA	0	0	0	0	0.596073766	11.87483885	1412.48903	0.899118301	5.34606615	160
100599	1	54	1	3	3	3.21	41993.72929	43860.66554	2	140	110	74	118	70	116	74	2	NA	2	NA	197	NA	10.3	1	1	1	2	1	2	1	81.5	166.8	29.3	104.2	1	1	1	1	1	1	1	2	0	0.62470024	11.54220848	1367.604244	0.848902766	6.006410795	114.6666667
100608	2	64	1	4	3	0.53	19765.33641	20282.38814	2	140	NA	NA	NA	NA	NA	NA	1	1	1	1	158	212	8.3	1	2	1	1	2	2	2	84.8	153.2	36.1	113.2	1	3	3	1	3	2	3	5	1	0.738903394	12.29273447	1395.890609	0.837295794	8.963950396	NA
100610	2	41	4	4	1	1.24	14495.34448	14809.10432	1	144	NA	NA	130	86	134	86	2	NA	2	NA	242	NA	5	2	2	NA	2	1	2	2	61.2	167.9	21.7	79.5	2	NA	1	2	NA	0	1	1	0	0.473496129	10.1622861	1208.064904	0.788621521	2.879469354	132
100611	1	43	1	2	6	2.15	21869.95392	23478.96599	1	137	116	76	114	66	114	68	2	NA	1	NA	261	NA	5.3	2	2	NA	2	3	1	1	83.8	177	26.7	90.5	2	NA	1	2	NA	0	1	1	0	0.511299435	9.886135756	1206.66497	0.761472876	3.578166241	114.6666667
100613	1	26	5	5	6	NA	11273.72244	11323.73986	2	135	114	76	120	78	116	78	1	1	2	NA	NA	NA	NA	2	2	NA	2	1	1	1	106.5	188.1	30.1	94.6	2	NA	0	2	NA	0	0	0	0	0.502923977	9.166769952	1153.411381	0.712829627	3.418622558	116.6666667
100617	1	76	3	5	1	4.86	91718.02624	93068.6381	2	143	122	56	126	58	128	60	1	1	2	1	142	157	6.7	1	2	1	1	NA	2	1	96.4	185.6	28	116	2	NA	3	2	NA	0	3	3	1	0.625	11.81461223	1476.664928	0.923415122	6.013495989	125.3333333
100619	2	28	3	5	4	2.88	81923.05428	84653.9698	2	147	120	58	114	54	112	64	1	1	2	NA	174	NA	5.4	2	2	2	1	3	2	1	87	170.6	29.9	103.2	2	NA	1	2	NA	0	1	1	0	0.604923798	11.06420136	1325.815483	0.820180409	5.546779488	115.3333333
100621	1	40	5	5	1	5	313107.4095	310518.3885	2	135	132	76	128	76	136	72	2	NA	2	1	217	NA	6	2	2	2	1	NA	2	2	91.8	181.8	27.8	99.3	2	NA	1	2	NA	0	1	1	0	0.54620462	10.36401202	1282.030477	0.802519841	4.272268723	132
100622	1	43	5	3	1	1.22	56534.08294	54682.76417	1	135	114	84	118	88	116	84	2	NA	2	NA	146	NA	4.7	2	2	NA	1	3	2	1	59.3	184.6	17.4	77.7	2	NA	2	2	NA	0	2	2	0	0.420910076	10.09005822	1257.717265	0.851671939	1.998685804	116
100623	2	36	3	5	1	5	130878.3645	129734.0981	2	143	104	72	106	68	102	70	2	NA	2	NA	173	93	4.9	2	2	NA	2	2	2	2	71.4	171.3	24.3	87.3	2	NA	5	2	NA	0	3	3	1	0.509632224	10.33154182	1240.558707	0.795056599	3.546191915	104
100624	1	23	1	3	6	0.49	31644.59132	34018.09079	2	148	NA	NA	NA	NA	NA	NA	2	NA	2	NA	143	118	5.4	2	2	NA	1	6	1	1	85.2	170	29.5	106.3	2	NA	1	2	NA	0	1	1	0	0.625294118	11.51631319	1377.562874	0.853940202	6.020451255	NA
100625	2	54	1	4	1	2.92	20066.34072	21002.99033	1	135	118	72	122	76	126	70	2	NA	1	2	189	NA	6.2	2	2	1	2	NA	2	2	75.2	149.9	33.5	99.7	2	NA	1	2	NA	0	1	1	0	0.665110073	11.49704518	1291.399329	0.783606092	6.993552306	122
100627	2	43	5	3	3	0.12	40132.78396	49571.89281	2	139	90	58	94	54	88	54	2	NA	1	NA	177	106	5.4	2	2	NA	1	NA	2	2	42.2	147.1	19.5	68.7	2	NA	1	2	NA	0	1	1	0	0.467029232	10.57549031	1176.739549	0.781856996	2.765446802	90.66666667
100628	1	33	5	5	6	3.33	21719.03568	21041.37405	1	141	110	60	112	58	110	60	1	1	2	NA	184	NA	5.4	3	2	2	2	4	2	1	100.1	173.9	33.1	102.5	2	NA	0	2	NA	0	0	0	0	0.589419206	10.24487884	1239.453162	0.753972337	5.197165723	110.6666667
100629	1	67	1	1	1	1.75	4895.632243	5798.116256	1	137	126	64	126	64	122	68	2	NA	2	NA	139	NA	8	1	1	1	1	NA	1	1	56.4	164.2	20.9	88.4	1	2	3	1	2	1	3	4	1	0.538367844	11.77098247	1383.798296	0.909218292	4.112324078	124.6666667
100632	1	39	3	1	1	2.77	38171.33998	38677.31117	1	146	122	82	114	82	106	80	2	NA	2	NA	197	NA	5.4	2	2	NA	2	NA	2	2	119.5	179.3	37.2	116.3	2	NA	0	2	NA	0	0	0	0	0.648633575	10.63887637	1306.951312	0.779400973	6.583260934	114
100633	1	61	4	4	6	2.43	9936.017752	10191.8713	2	148	136	74	142	68	142	68	1	1	1	1	NA	NA	NA	1	2	1	2	3	2	2	79	166.7	28.4	91.5	2	NA	1	2	NA	0	1	1	0	0.548890222	10.29455429	1219.407468	0.761332555	4.327628823	140
100634	1	38	4	3	1	1.14	27031.39189	34407.89319	1	147	126	62	120	66	122	70	1	2	2	NA	139	NA	9.3	2	2	NA	1	NA	1	2	89.8	177.4	28.5	100.6	2	NA	1	2	NA	0	1	1	0	0.567080045	10.61597317	1297.209505	0.809514439	4.709968026	122.6666667
100635	1	39	5	5	1	5	28807.80404	27196.58905	2	134	110	72	118	76	110	72	2	NA	2	NA	188	NA	5.4	2	2	NA	2	3	2	1	97.1	174.1	32	110.1	2	NA	1	2	NA	0	1	1	0	0.632395175	11.17320338	1352.541476	0.827855645	6.189411109	112.6666667
100636	1	46	4	4	5	1.15	14930.20263	15076.73234	2	138	NA	NA	114	66	108	70	1	2	2	NA	162	183	7.5	1	2	1	2	3	2	2	120.7	192.8	32.5	124.7	2	NA	1	2	NA	0	1	1	0	0.646784232	11.35044317	1445.905252	0.881841835	6.537880638	111
100638	1	42	1	2	5	NA	27438.86376	29404.21357	1	148	120	72	108	72	116	72	1	1	1	NA	214	110	5.5	2	2	2	1	NA	2	2	74.4	176.7	23.8	95.4	2	NA	2	2	NA	0	2	2	0	0.539898132	11.06017266	1348.819027	0.867385442	4.143369323	114.6666667
100639	2	80	3	3	2	1.49	19445.12115	21144.55989	1	142	154	38	148	34	142	36	1	1	1	2	273	NA	5.9	2	2	NA	1	2	2	1	78.2	173	26.1	107.4	2	NA	4	2	NA	0	3	3	1	0.620809249	12.14509468	1465.539264	0.928013352	5.914763553	148
100641	2	24	5	2	5	NA	37194.19637	42015.64993	2	140	114	56	118	70	112	74	2	NA	2	NA	164	136	4.8	2	2	NA	1	5	2	2	49.1	160.5	19.1	71	2	NA	0	2	NA	0	0	0	0	0.442367601	10.1325231	1177.683589	0.784329564	2.345321641	114.6666667
100642	1	65	4	5	5	1.69	6308.877848	6279.819428	2	142	168	98	172	98	168	94	2	NA	2	NA	266	NA	6.2	2	2	NA	2	1	2	2	142.2	175.7	46.1	151.3	1	2	1	1	2	1	1	2	0	0.861126921	12.68788197	1542.938133	0.887808088	12.7132434	169.3333333
100644	2	31	3	4	4	0.13	30442.53281	30006.62873	1	140	114	68	114	66	108	58	2	NA	2	NA	144	99	5.3	2	2	NA	2	NA	1	1	62.7	161.2	24.1	86	1	1	1	1	1	1	1	2	0	0.533498759	10.86087164	1265.087899	0.81184148	4.014147907	112
100647	1	33	3	3	5	2.02	57665.17845	68581.62948	1	141	112	56	112	56	116	54	1	1	2	NA	140	111	5	3	2	2	2	NA	2	2	62.6	155.5	25.9	94.7	2	NA	1	2	NA	0	1	1	0	0.609003215	11.96913629	1369.309153	0.867530874	5.640332563	113.3333333
100649	1	43	3	3	1	1.51	32781.41382	32446.07828	2	142	138	82	136	88	138	88	2	NA	2	NA	130	99	5.4	2	2	NA	2	1	2	2	80	172.3	26.9	104.6	2	NA	1	2	NA	0	1	1	0	0.607080673	11.69463552	1408.324815	0.887607287	5.596161617	137.3333333
100653	1	25	4	3	5	0.04	37724.48894	39554.53594	1	138	130	76	136	78	NA	NA	2	NA	2	NA	132	NA	5.4	2	2	NA	1	NA	2	2	88.8	175.5	28.8	99.5	1	3	3	1	3	2	3	5	1	0.566951567	10.55884945	1283.301377	0.799385369	4.707222337	133
100654	2	74	3	3	1	2.59	60561.66389	64788.40875	1	146	150	82	156	78	158	80	2	NA	2	NA	189	101	5.5	2	2	NA	2	NA	2	2	104.6	164.9	38.5	113.2	1	1	2	1	1	1	2	3	1	0.686476653	11.0682914	1303.960436	0.773147364	7.541675815	154.6666667
100657	2	57	4	3	1	2.49	22896.41049	22919.36216	2	144	NA	NA	NA	NA	NA	NA	1	1	1	1	147	NA	6.1	1	2	1	2	1	1	1	132.3	155	55.1	139	2	NA	2	2	NA	0	2	2	0	0.896774194	12.0846723	1380.302356	0.771047651	13.92313194	NA
100663	2	71	3	5	1	5	152138.7817	171414.6491	2	147	NA	NA	NA	NA	142	84	2	NA	1	NA	233	96	5.1	2	2	2	2	2	2	2	85.4	165.3	31.3	105.5	1	1	0	1	1	1	0	1	0	0.638233515	11.41625141	1346.58401	0.826202442	6.329816176	142
100667	1	20	4	3	5	3.92	31115.75203	29537.08087	1	141	120	74	116	72	NA	NA	2	NA	2	NA	143	NA	5.6	2	2	NA	2	3	1	1	61.9	169.4	21.6	68.5	2	NA	0	2	NA	0	0	0	0	0.404368359	8.706532931	1039.621978	0.67857528	1.743437109	118
100670	1	41	5	5	1	4.08	16614.62569	18730.68607	2	134	NA	NA	150	108	158	108	1	2	1	NA	185	100	5.4	2	2	NA	1	3	1	1	77.7	164.8	28.6	96.7	2	NA	4	2	NA	0	3	3	1	0.586771845	10.97023585	1292.016531	0.805447396	5.138410941	154
100672	2	25	1	4	1	1	30245.39538	32668.23284	1	135	116	80	114	88	116	80	2	NA	1	NA	221	NA	5.3	2	2	NA	2	1	2	2	75	156.9	30.5	97	2	NA	2	2	NA	0	2	2	0	0.618228171	11.20059522	1287.140858	0.79328097	5.854298363	115.3333333
100673	2	35	4	2	1	2.31	19220.78807	20522.26825	2	145	136	84	NA	NA	132	88	2	NA	2	NA	167	NA	5.2	2	2	NA	1	4	2	2	47.9	150.5	21.1	69.6	2	NA	2	2	NA	0	2	2	0	0.462458472	10.05637554	1131.835301	0.742995219	2.685823527	134
100675	2	21	4	3	5	1.54	41470.92106	45399.07413	1	138	120	54	118	62	124	66	2	NA	2	NA	174	62	4.9	2	2	1	2	NA	2	2	73	156.7	29.7	104.2	2	NA	1	2	NA	0	1	1	0	0.664964901	12.19568754	1400.600539	0.867951759	6.98989026	120.6666667
100677	2	56	3	4	1	1.98	58005.18253	57443.01487	1	135	140	96	136	96	136	92	1	1	2	NA	242	97	5.6	2	2	NA	2	NA	2	2	72.4	167.5	25.8	91.7	2	NA	1	2	NA	0	1	1	0	0.547462687	10.77705384	1279.619826	0.811488045	4.298167215	137.3333333
100681	2	56	2	2	1	NA	19035.21787	18577.2728	1	148	146	96	146	102	150	96	2	NA	1	1	176	NA	5.7	2	2	NA	2	NA	1	1	72.2	160.6	28	97.3	2	NA	1	2	NA	0	1	1	0	0.605853051	11.4510218	1331.344701	0.832660665	5.568032552	147.3333333
100684	2	35	4	3	6	3.34	25123.7994	27255.02022	1	139	NA	NA	NA	NA	NA	NA	2	NA	2	NA	246	NA	5.4	2	2	NA	2	2	1	1	65.1	152.5	28	87.9	1	1	1	1	1	1	1	2	0	0.576393443	10.89427618	1234.260427	0.771937133	4.91071737	NA
100689	1	21	4	3	5	NA	33290.17842	32339.98889	1	144	120	78	122	80	124	82	2	NA	1	NA	189	111	5.9	3	2	2	2	15	1	2	126.5	170.4	43.6	112	2	NA	1	2	NA	0	1	1	0	0.657276995	9.958014628	1192.562248	0.692615545	6.797153947	122
100692	1	62	3	3	1	5	139409.1513	142001.401	1	136	126	72	122	78	120	80	1	1	1	NA	180	NA	5.1	2	2	NA	2	2	2	2	83.4	171.9	28.2	102	2	NA	0	2	NA	0	0	0	0	0.593368237	11.16907344	1343.471899	0.839710327	5.285318938	122.6666667
100693	2	49	4	5	1	4.98	26191.37109	27784.4684	2	144	140	80	142	76	146	72	1	1	2	NA	191	175	8	1	2	1	2	2	2	1	97.1	163.7	36.2	118.2	2	NA	2	2	NA	0	2	2	0	0.722052535	11.99521017	1408.009884	0.844216993	8.494768877	142.6666667
100696	1	70	3	3	3	1.18	22829.17077	25073.47689	2	142	NA	NA	100	62	94	66	1	2	2	NA	177	NA	5.7	2	2	NA	1	4	1	1	86.9	176.6	27.9	107.7	1	1	3	1	1	1	3	4	1	0.609852775	11.55329373	1408.55778	0.881016857	5.659897656	97
100697	1	32	3	4	5	1.98	77444.57914	79818.10257	2	137	118	70	116	66	122	66	2	NA	2	NA	178	NA	4.9	2	2	NA	1	15	1	1	79.6	173.1	26.6	92.7	2	NA	1	2	NA	0	1	1	0	0.535528596	10.39018308	1254.137738	0.790697033	4.054964183	118.6666667
100698	2	48	5	5	1	5	16213.08678	16253.3788	1	137	108	72	108	72	104	74	2	NA	2	NA	169	96	5.1	2	2	NA	2	1	2	2	60.8	163.7	22.7	80	2	NA	1	2	NA	0	1	1	0	0.488698839	10.25978352	1204.303751	0.77991704	3.153842667	106.6666667
100701	2	33	4	5	1	5	29028.35677	30878.07113	1	147	130	74	136	84	138	84	2	NA	2	NA	201	NA	5.4	2	2	NA	2	2	1	1	116.5	163.4	43.6	117.4	2	NA	0	2	NA	0	0	0	0	0.718482252	10.87689996	1275.571074	0.741397433	8.396828488	134.6666667
100705	2	56	3	3	3	2.16	166139.2273	160725.956	1	139	136	74	136	76	138	82	2	NA	1	1	219	111	5.4	2	2	2	1	1	2	2	93.7	161.9	35.7	118	2	NA	1	2	NA	0	1	1	0	0.728844966	12.19023876	1423.013887	0.85535508	8.682515359	136.6666667
100707	2	34	3	4	1	3.56	114867.4949	115896.9325	2	142	104	66	106	66	108	66	2	NA	1	NA	243	NA	4.9	2	2	NA	2	NA	2	2	71.6	168.8	25.1	89.5	2	NA	0	2	NA	0	0	0	0	0.53021327	10.5770979	1260.742076	0.803564977	3.948420983	106
100709	1	38	3	3	1	1.02	30866.57567	31750.54281	2	139	124	66	122	70	124	68	2	NA	2	NA	182	NA	5.3	2	2	NA	1	6	1	1	76.2	187.2	21.7	86.5	2	NA	0	2	NA	0	0	0	0	0.46207265	9.909200635	1243.84151	0.81262472	2.679139089	123.3333333
100710	1	33	2	2	5	NA	34939.46257	35117.40042	2	143	98	68	98	70	108	72	2	NA	2	NA	188	88	5	2	2	NA	2	3	2	2	113	184.4	33.2	115.8	2	NA	0	2	NA	0	0	0	0	0.627982646	10.89354766	1357.135772	0.825536054	6.084187285	101.3333333
100711	2	69	3	5	1	5	139745.4564	138560.3987	1	134	128	66	136	64	132	60	2	NA	2	NA	203	NA	4.9	2	2	NA	1	2	2	1	59.1	159.2	23.3	82.7	1	2	1	1	2	1	1	2	0	0.519472362	10.75751026	1245.250724	0.803458341	3.736461868	132
100713	2	38	3	4	3	3.92	128887.5238	125026.3181	1	134	104	62	104	60	NA	NA	2	NA	2	NA	165	86	5.6	2	2	NA	1	2	2	1	67.6	164.6	25	87.2	2	NA	2	2	NA	0	2	2	0	0.529769137	10.60579277	1248.336171	0.794953203	3.939568078	104
100714	2	37	3	5	1	1.63	72531.67779	70450.0065	1	145	108	74	104	54	108	72	2	NA	2	NA	173	104	5.3	2	2	NA	2	2	2	1	78	171	26.7	95.5	2	NA	0	2	NA	0	0	0	0	0.558479532	10.81324568	1297.261793	0.817518913	4.527586306	106.6666667
100715	2	51	3	3	3	1.49	81073.89788	90424.87738	1	146	118	76	124	76	110	76	2	NA	2	NA	202	106	5.6	2	2	NA	1	4	2	2	89	163.3	33.4	98.3	1	2	3	1	2	1	3	4	1	0.601959584	10.41977916	1221.588987	0.741701996	5.479210906	117.3333333
100716	2	79	1	4	3	1.68	15200.18241	15570.6556	2	143	142	74	142	78	148	76	1	1	1	NA	180	NA	5.8	3	2	2	2	NA	2	2	65.8	161.2	25.3	96.5	1	4	3	1	4	3	3	6	1	0.598635236	11.89636735	1385.703734	0.881923904	5.403843038	144
100717	2	49	3	4	5	0.82	16080.31945	16001.1378	2	137	172	114	172	120	178	112	1	1	2	NA	154	118	6.2	2	2	NA	1	NA	2	1	120.1	168.5	42.3	131.4	2	NA	0	2	NA	0	0	0	0	0.779821958	11.99012916	1427.89843	0.833812691	10.15106961	174
100720	1	59	3	4	3	2.65	48136.80482	50394.29669	1	137	106	66	120	60	102	60	1	1	2	NA	153	96	5.9	3	2	2	1	NA	1	1	77.7	185	22.7	93.3	2	NA	5	2	NA	0	3	3	1	0.504324324	10.58451918	1320.780051	0.855615299	3.445109373	109.3333333
100721	2	73	2	1	1	1.52	15806.66025	17361.29578	1	138	118	0	114	36	112	34	2	NA	1	1	226	NA	5.3	2	2	NA	2	2	2	2	58.5	152.1	25.3	91	1	1	2	1	1	1	2	3	1	0.598290598	11.8977122	1346.175147	0.856176108	5.39605438	114.6666667
100725	2	67	5	1	1	3.94	19890.67035	19710.65273	2	138	NA	NA	154	86	152	86	1	1	2	1	151	106	6	2	2	2	2	NA	2	2	66.6	158.9	26.4	96.2	2	NA	2	2	NA	0	2	2	0	0.605412209	11.78794111	1363.243414	0.860750279	5.557945768	153
100726	2	69	1	2	1	NA	11092.8712	11463.96202	1	148	144	62	136	66	138	62	1	1	1	1	165	136	6.7	2	2	1	2	2	2	2	81.8	152.4	35.2	113.9	1	4	4	1	4	3	3	6	1	0.747375328	12.59351814	1426.307145	0.859019056	9.204164286	139.3333333
100727	1	26	3	4	1	2.55	9163.36356	10224.20924	2	139	116	78	114	72	112	76	1	2	2	NA	151	101	5.3	2	2	NA	2	2	2	2	83.3	177.6	26.4	97	2	NA	0	2	NA	0	0	0	0	0.546171171	10.62794342	1299.404051	0.820945454	4.271580976	114
100728	2	68	3	4	3	1.04	45212.47451	47363.43254	1	145	134	70	134	76	134	76	1	1	1	1	155	NA	5.7	2	2	NA	2	1	2	1	61.3	166.3	22.2	84.2	2	NA	2	2	NA	0	2	2	0	0.506313891	10.75429274	1272.33502	0.826603647	3.482870947	134
100730	2	44	3	4	1	1.99	6910.726506	8528.331361	2	139	NA	NA	NA	NA	NA	NA	2	NA	2	NA	183	98	5.5	2	2	NA	2	4	1	1	93.9	157.9	37.7	110	2	NA	2	2	NA	0	2	2	0	0.696643445	11.35167344	1308.652852	0.778587428	7.8088778	NA
100732	1	35	5	3	1	4.43	20049.68272	20434.76368	2	141	106	68	104	70	106	70	2	NA	2	NA	215	NA	5.3	2	2	NA	1	1	2	1	115.8	170	40.1	115.8	2	NA	2	2	NA	0	2	2	0	0.681176471	10.76104084	1287.21841	0.758090726	7.404013193	105.3333333
100733	2	44	5	4	1	3.04	24172.31091	27351.15747	2	135	134	84	132	84	128	80	2	NA	2	NA	189	103	6.2	2	2	NA	2	NA	1	1	86.9	160.8	33.6	112.5	2	NA	0	2	NA	0	0	0	0	0.699626866	12.06820376	1403.974301	0.852020378	7.888071533	131.3333333
100738	2	39	2	4	1	1.88	56303.97048	67312.37043	2	137	118	78	118	76	118	76	2	NA	2	NA	175	NA	6.3	2	2	1	2	NA	2	2	99.5	158.5	39.6	116.5	1	1	2	1	1	1	2	3	1	0.735015773	11.67923468	1348.970711	0.796491542	8.854690877	118
100739	1	79	3	4	1	2.46	49247.77182	49928.92075	1	142	136	92	142	86	136	94	1	1	1	1	133	NA	6.5	1	2	1	1	1	2	1	97.6	176.4	31.4	116.5	1	3	0	1	3	2	0	2	0	0.660430839	11.79236781	1436.890948	0.881299525	6.87593733	138
100740	1	20	3	3	5	4.74	161260.4337	166329.5864	2	138	108	60	110	58	104	56	2	NA	2	NA	206	NA	4.6	2	2	NA	2	NA	2	1	80	178	25.2	90.1	2	NA	1	2	NA	0	1	1	0	0.506179775	10.07348624	1233.000636	0.785683735	3.480320668	107.3333333
100741	1	66	3	5	1	5	169294.2067	180912.9052	1	134	116	76	116	76	112	76	2	NA	2	NA	196	NA	5.7	2	2	NA	1	NA	1	1	84.7	182.4	25.5	103.3	1	1	1	1	1	1	1	2	0	0.566337719	11.22428321	1390.735483	0.882865306	4.694112757	114.6666667
100742	1	34	4	4	1	5	25666.32239	27280.38598	2	134	112	80	114	78	106	78	2	NA	2	2	198	NA	5.5	2	2	NA	2	2	2	1	73.8	183.8	21.8	81.2	2	NA	0	2	NA	0	0	0	0	0.441784548	9.452090003	1175.639323	0.767500994	2.335670461	110.6666667
100743	2	52	1	4	1	5	31534.06324	33838.18951	1	135	138	94	136	94	142	94	2	NA	2	NA	240	NA	5.9	2	2	NA	2	3	2	2	77.5	167.4	27.7	95.7	1	1	0	1	1	1	0	1	0	0.571684588	10.87078951	1290.36423	0.807943575	4.80879575	138.6666667
100745	1	64	1	1	1	1.22	6011.732011	5935.779832	1	135	144	76	134	72	130	70	2	NA	2	NA	212	NA	6.1	2	2	NA	2	2	2	2	80.8	165.9	29.4	98.5	2	NA	1	2	NA	0	1	1	0	0.593731163	10.95798118	1294.873208	0.802813778	5.293451068	136
100747	2	55	5	3	1	1.22	282289.2528	278720.9866	1	141	106	70	102	68	106	66	1	1	1	1	242	109	5.3	2	2	NA	2	1	2	2	77.4	158.2	30.9	95.6	2	NA	0	2	NA	0	0	0	0	0.604298357	10.86644314	1253.903612	0.771878599	5.532493999	104.6666667
100748	2	62	4	5	3	1.85	14019.69966	14735.92868	1	136	136	88	136	90	136	92	1	1	2	NA	198	NA	5.3	2	2	NA	1	2	2	1	70.8	167.1	25.4	97.9	2	NA	0	2	NA	0	0	0	0	0.585876721	11.6349913	1379.837012	0.876473229	5.118606814	136
100749	1	21	5	3	5	1.36	36484.34185	47238.57149	2	137	114	86	NA	NA	NA	NA	2	NA	2	NA	220	NA	5.2	2	2	NA	2	15	1	1	95.4	172	32.2	100.4	2	NA	1	2	NA	0	1	1	0	0.58372093	10.27920496	1236.793662	0.756366424	5.0710397	114
100752	1	42	5	5	5	5	10099.49227	10515.97416	1	143	110	74	106	72	108	72	2	NA	2	NA	226	NA	5.3	3	2	2	2	1	2	2	58.7	174.5	19.3	78.7	2	NA	0	2	NA	0	0	0	0	0.451002865	10.27201587	1244.878308	0.828016156	2.489780836	108
100754	1	54	4	4	6	4.31	45059.09975	47302.53934	1	143	116	66	112	62	112	60	1	1	1	1	221	100	5.4	2	2	2	1	5	2	1	107.9	189.6	30	110.2	2	NA	2	2	NA	0	2	2	0	0.581223629	10.60891262	1340.18126	0.828924402	5.016164249	113.3333333
100756	1	60	4	3	1	2.92	8344.219912	8559.612904	1	135	136	60	142	56	120	62	1	1	1	2	275	NA	6.2	3	2	2	2	6	2	2	67.2	171.9	22.7	83.3	1	1	2	1	1	1	2	3	1	0.484584061	10.16155951	1222.283095	0.792482763	3.078704059	132.6666667
100759	1	35	3	4	5	1.06	38169.17409	40377.21523	2	143	116	86	122	88	122	88	2	NA	2	NA	289	NA	5.5	2	2	NA	1	5	1	1	81.4	180.3	25	93.2	2	NA	0	2	NA	0	0	0	0	0.516916251	10.3300806	1272.550645	0.811816816	3.686677098	120
100760	2	63	3	5	3	5	105616.7623	103133.9285	2	135	120	70	116	72	114	68	2	NA	1	NA	279	NA	5.6	2	2	NA	2	1	2	1	65.6	171.3	22.4	94	2	NA	0	2	NA	0	0	0	0	0.548744892	11.60582276	1393.567847	0.903823911	4.324625871	116.6666667
100761	1	80	3	5	2	3.43	39992.16204	45153.35436	1	140	138	66	138	58	142	58	1	1	2	NA	175	NA	5.6	2	2	NA	1	1	2	2	65	166.9	23.3	92.5	1	3	2	1	3	2	2	4	1	0.554224086	11.47321295	1359.836596	0.877693638	4.438410082	139.3333333
100764	2	47	5	5	6	2.08	13132.4827	13185.35042	1	140	104	66	102	72	106	72	2	NA	2	NA	NA	NA	NA	2	2	NA	2	1	2	2	61.7	157.3	24.9	86.9	2	NA	0	2	NA	0	0	0	0	0.552447552	11.06310908	1272.960881	0.812560769	4.401389726	104
100765	2	48	5	3	1	NA	15023.59379	16232.53367	1	137	114	78	120	80	120	84	2	NA	2	NA	174	NA	5.8	2	2	NA	2	NA	2	2	56.5	154.6	23.6	83	2	NA	1	2	NA	0	1	1	0	0.53686934	11.04215575	1259.598444	0.811332137	4.082011625	118
100771	2	68	3	3	3	0.7	43186.20079	41816.09985	1	145	176	66	182	64	178	60	1	1	1	1	233	103	5.5	2	2	NA	1	NA	2	2	79.4	162.6	30	112.6	2	NA	0	2	NA	0	0	0	0	0.692496925	12.63653892	1478.297737	0.914598778	7.699401069	178.6666667
100772	2	45	5	4	5	0.96	26528.92606	26880.96804	2	144	104	66	100	64	94	64	2	NA	2	NA	192	NA	5.2	2	2	NA	2	2	2	1	85.4	166	31	103	1	2	1	1	2	1	1	2	0	0.620481928	11.14572413	1317.455138	0.810106378	5.907081112	99.33333333
100774	1	61	5	5	1	NA	11626.97696	10895.77347	1	138	132	46	128	44	138	48	1	1	1	1	282	NA	7.3	1	2	1	2	NA	1	1	70.5	166.4	25.5	97.7	2	NA	2	2	NA	0	2	2	0	0.587139423	11.63590067	1377.051454	0.874227471	5.146552484	132.6666667
100775	2	21	3	3	5	NA	83639.01151	92029.60143	2	142	118	64	114	64	106	70	2	NA	2	NA	135	NA	5.1	2	2	NA	1	1	2	2	50.6	156.7	20.6	75.6	2	NA	0	2	NA	0	0	0	0	0.482450542	10.62787743	1220.547084	0.80366641	3.040000809	112.6666667
100780	1	54	3	4	1	1.22	28527.65669	29969.98135	1	146	126	76	120	76	116	72	2	NA	1	1	185	109	5.7	2	2	NA	1	1	2	1	94.4	182.1	28.5	106.7	2	NA	2	2	NA	0	2	2	0	0.58594179	10.98192371	1359.586668	0.847447637	5.120045389	120.6666667
100782	1	39	3	5	5	NA	82541.90045	82606.91549	2	143	136	98	NA	NA	140	92	2	NA	2	NA	213	NA	5.6	2	2	NA	2	2	1	1	120	178.4	37.7	133.7	2	NA	0	2	NA	0	0	0	0	0.749439462	12.20508432	1495.587103	0.89030692	9.263130629	138
100787	1	72	3	3	1	4.57	59882.03688	62446.30869	1	142	118	70	116	68	108	66	1	1	1	2	207	NA	5.6	2	2	NA	1	1	1	1	85.4	170	29.6	99.7	2	NA	0	2	NA	0	0	0	0	0.586470588	10.78862811	1290.518355	0.799115504	5.131742311	114
100788	1	35	3	4	1	1.58	37421.55786	39016.93071	2	142	138	88	128	90	130	82	2	NA	2	NA	291	NA	4.7	2	2	NA	1	1	1	1	82.2	173.7	27.2	89.7	2	NA	2	2	NA	0	2	2	0	0.516407599	9.89364981	1196.272022	0.752511713	3.676800329	132
100790	2	60	4	5	2	5	8620.23335	8476.633486	1	144	108	68	108	72	108	74	1	1	2	NA	226	NA	5.5	2	2	NA	2	1	1	1	78.6	169.8	27.3	97.1	1	1	0	1	1	1	0	1	0	0.571849234	10.95236621	1309.333567	0.821880397	4.81234488	108
100795	1	78	3	5	1	4.25	94639.1981	102822.1849	2	136	140	52	140	58	142	56	2	NA	1	1	126	NA	5.5	2	2	2	1	NA	2	1	84.6	178.4	26.6	101.5	1	1	1	1	1	1	1	2	0	0.568946188	11.03521657	1352.233802	0.852800657	4.749921642	140.6666667
100800	2	76	3	4	2	5	43116.80086	44200.78742	1	135	124	68	124	64	126	70	2	NA	2	NA	152	NA	6.1	2	2	NA	2	1	2	2	66.7	146.7	31	107.2	2	NA	1	2	NA	0	1	1	0	0.730743013	13.12598394	1458.546997	0.896888797	8.735310503	124.6666667
100801	1	34	3	3	1	0.43	31597.65875	30167.97662	2	139	122	78	122	82	118	80	2	NA	2	NA	140	100	4.9	2	2	NA	1	4	2	1	107.3	173.1	35.8	111.5	2	NA	2	2	NA	0	2	2	0	0.644136337	10.76403265	1299.262915	0.780197071	6.473140518	120.6666667
100802	2	51	4	5	1	5	26733.68544	28248.98586	1	141	116	68	116	66	118	60	2	NA	1	NA	147	NA	9.7	1	2	1	2	1	2	2	91.9	156.5	37.5	112.3	1	1	1	1	1	1	1	2	0	0.717571885	11.71445263	1344.474822	0.801250672	8.371937172	116.6666667
100805	2	80	3	3	1	1.75	29810.28337	32893.37165	1	136	172	66	158	70	172	66	1	1	2	1	242	NA	5.7	2	2	NA	1	NA	2	2	50.8	160.1	19.8	71.6	1	4	5	1	4	3	3	6	1	0.447220487	10.04572225	1166.139038	0.773168045	2.426154666	167.3333333
100815	2	53	4	3	5	1.33	51596.88005	54379.29703	2	142	126	74	120	70	126	74	2	NA	2	NA	NA	89	5.3	2	2	NA	2	NA	2	2	59.6	146.7	27.7	94.2	2	NA	2	2	NA	0	2	2	0	0.642126789	12.20190875	1355.864631	0.84953772	6.424192804	124
100816	2	43	3	1	6	1.22	17534.27327	23278.68647	2	139	136	74	128	70	134	70	1	1	2	NA	191	NA	7	1	2	1	1	3	2	1	93.3	170.8	32	110.4	1	2	5	1	2	1	3	4	1	0.646370023	11.42952683	1370.394752	0.838092244	6.527735075	132.6666667
100817	2	60	5	4	5	2.8	9975.887253	10377.10023	1	138	108	68	104	66	110	68	2	NA	1	NA	244	94	5.3	2	2	NA	2	3	1	1	72.5	160.4	28.2	96.3	2	NA	1	2	NA	0	1	1	0	0.600374065	11.30986143	1314.113775	0.820713101	5.443210822	107.3333333
100818	2	27	5	5	5	4.57	18878.89883	20332.74351	2	147	110	66	110	62	110	66	2	NA	1	NA	NA	NA	4.7	2	2	NA	2	4	1	1	58.4	152.5	25.1	86.3	2	NA	1	2	NA	0	1	1	0	0.565901639	11.29287113	1279.419	0.815192283	4.684808575	110
100819	1	30	4	4	5	1.18	16374.55154	17807.2504	1	144	104	58	102	66	106	56	2	NA	2	NA	169	100	5.4	2	2	NA	2	NA	2	1	58.9	163.6	22	70.5	2	NA	2	2	NA	0	2	2	0	0.430929095	9.186106362	1077.945047	0.702019238	2.15835238	104
100821	2	68	2	4	1	1.45	16013.17481	17056.92958	1	140	156	84	162	82	152	84	1	1	1	1	146	171	7.5	1	2	1	2	NA	2	2	70.4	160.8	27.2	84.7	1	1	3	1	1	1	3	4	1	0.526741294	10.09478516	1174.393409	0.738518058	3.879417487	156.6666667
100825	2	37	4	4	5	NA	16224.48056	16798.42123	1	146	110	64	108	66	112	62	2	NA	2	NA	164	NA	5.8	2	2	NA	2	10	1	1	116.6	177.8	36.9	126.3	1	1	1	1	1	1	1	2	0	0.710348706	11.69645018	1430.847851	0.854580991	8.175620178	110
100827	2	45	3	5	1	4.08	318292.6263	320792.7261	2	137	114	66	108	68	106	68	2	NA	2	NA	NA	86	5	2	2	NA	2	2	2	2	79.4	167	28.5	97.7	2	NA	1	2	NA	0	1	1	0	0.58502994	10.9643859	1299.918277	0.810288648	5.099901098	109.3333333
100829	1	43	4	2	1	1.13	19486.77955	19949.98222	2	147	120	76	118	74	118	76	2	NA	2	NA	195	89	6	2	2	NA	2	NA	2	2	97.9	178	30.9	114.3	2	NA	1	2	NA	0	1	1	0	0.642134831	11.55193893	1413.964115	0.870022684	6.424388372	118.6666667
100832	2	36	3	3	6	1.71	59727.49586	69723.47767	1	136	102	64	102	66	102	66	2	NA	1	NA	NA	NA	5.3	2	2	NA	1	1	2	2	64.9	148.5	29.4	100.6	2	NA	2	2	NA	0	2	2	0	0.677441077	12.48750377	1396.086608	0.866635617	7.307665701	102
100834	1	80	1	1	1	1.03	12285.59615	13496.86028	2	135	146	60	140	58	146	56	1	1	2	2	140	NA	7.8	1	2	1	2	NA	2	2	84.1	168.7	29.6	105	2	NA	1	2	NA	0	1	1	0	0.622406639	11.44962601	1364.33916	0.844832509	5.952315888	144
100836	1	63	2	2	3	5	17837.11565	18581.75605	1	137	110	76	112	78	112	74	2	NA	1	1	201	107	6.6	1	2	1	1	6	2	1	79.7	169.6	27.7	97.5	1	1	2	1	1	1	2	3	1	0.574882075	10.92132811	1304.853879	0.817783817	4.87791006	111.3333333
100837	1	68	3	2	1	2.13	31250.39582	32975.44696	2	137	118	72	122	64	124	64	2	NA	2	NA	189	NA	5.9	2	2	NA	2	NA	2	1	79.6	175.5	25.8	102.7	2	NA	1	2	NA	0	1	1	0	0.585185185	11.51102268	1399.026601	0.887875514	5.103328425	121.3333333
100838	2	37	3	4	1	0.49	39153.9071	38527.91025	1	136	130	78	128	80	124	78	1	1	2	NA	231	NA	5.7	2	2	2	1	1	2	2	128.8	162.5	48.8	134	2	NA	4	2	NA	0	3	3	1	0.824615385	11.80719856	1380.85174	0.787163415	11.52892972	127.3333333
100840	1	76	3	4	1	0.73	34253.93607	35190.00027	1	140	144	64	128	66	132	60	1	1	1	1	184	NA	6.2	2	2	2	1	1	2	2	74.7	164.5	27.6	101	2	NA	1	2	NA	0	1	1	0	0.613981763	11.6858706	1375.046947	0.862248342	5.755390742	134.6666667
100841	2	41	5	5	1	5	12628.48515	14073.25043	1	134	106	74	108	74	110	74	2	NA	2	NA	236	NA	5.4	2	2	NA	1	2	2	1	56.6	160.9	21.9	80.4	2	NA	0	2	NA	0	0	0	0	0.499689248	10.68680372	1243.653388	0.809745637	3.357728349	108
100843	1	33	5	1	1	0.56	27391.11617	27120.15236	2	146	124	86	120	82	128	88	1	1	2	NA	203	NA	5.7	1	2	2	1	1	1	2	152.8	194.6	40.3	134.3	1	1	3	1	1	1	3	4	1	0.690133607	10.86461486	1390.46242	0.81903268	7.637311934	124
100846	1	29	3	3	6	NA	30198.35243	37989.34246	2	140	96	66	98	64	100	66	2	NA	2	NA	145	88	4.7	2	2	NA	2	6	1	1	81.2	186.3	23.4	86.6	2	NA	2	2	NA	0	2	2	0	0.464841653	9.610364889	1203.427155	0.77553409	2.727238983	98
100847	2	57	4	3	1	5	45007.45948	45355.10216	2	144	152	54	NA	NA	NA	NA	2	NA	2	NA	NA	NA	NA	2	2	NA	2	1	2	2	130.8	156.9	53.1	131.4	1	2	0	1	2	1	0	1	0	0.837476099	11.48924507	1320.311686	0.742541754	11.93978485	152
100848	2	70	3	3	1	4.65	134407.8809	151132.1533	1	141	142	70	132	68	136	74	1	1	1	1	144	NA	7.4	1	1	1	2	1	2	1	89.4	153.9	37.7	117.2	2	NA	0	2	NA	0	0	0	0	0.761533463	12.39535166	1410.755215	0.840260732	9.612089784	136.6666667
100851	2	71	3	5	1	2.48	77849.4736	85172.59948	1	140	166	74	164	74	164	70	1	1	1	2	173	NA	6.9	1	2	1	2	1	1	1	72.1	157.9	28.9	110.3	2	NA	1	2	NA	0	1	1	0	0.698543382	12.98996198	1497.519365	0.932078633	7.859269706	164.6666667
100853	1	80	1	5	1	3.37	25356.65329	26547.75301	2	136	156	80	152	76	158	74	2	NA	2	NA	239	174	7.7	1	2	2	2	2	2	1	92.9	170.1	32.1	120.2	2	NA	2	2	NA	0	2	2	0	0.706643151	12.47086594	1492.183624	0.912463755	8.075720184	155.3333333
100855	2	30	3	3	1	0.61	67053.95541	66143.52164	1	145	116	62	120	64	114	66	2	NA	2	NA	187	NA	5	2	2	NA	1	NA	2	1	63.5	167.1	22.7	83.6	2	NA	2	2	NA	0	2	2	0	0.500299222	10.49106106	1244.174058	0.806679117	3.369180348	116.6666667
100856	2	75	5	4	3	5	16178.80517	17725.74096	1	136	142	64	142	70	136	66	1	1	1	1	141	122	5.4	2	2	NA	1	5	2	2	50.8	157.4	20.5	81.6	1	1	0	1	1	1	0	1	0	0.518424396	11.44875608	1317.753471	0.86833083	3.716020361	140
100860	2	36	4	2	4	0.99	36072.96807	40726.22528	2	140	126	86	130	86	124	86	2	NA	2	NA	182	147	6.8	2	2	NA	2	2	1	1	123.6	169.7	42.9	127.1	2	NA	2	2	NA	0	2	2	0	0.748968768	11.43237115	1366.314692	0.796158925	9.249669099	126.6666667
100861	1	36	3	3	1	1.94	27945.24511	26780.24517	2	139	136	74	136	74	128	70	2	NA	1	NA	163	NA	5.2	2	2	NA	2	2	2	1	154.9	172.8	51.9	143.4	2	NA	0	2	NA	0	0	0	0	0.829861111	11.52188251	1389.532835	0.784029452	11.69568691	133.3333333
100862	2	62	2	3	1	4.62	11232.42441	11969.01329	1	140	128	84	126	84	120	84	2	NA	2	NA	227	NA	5.7	2	2	NA	2	1	2	1	79.3	155.6	32.8	99.8	2	NA	2	2	NA	0	2	2	0	0.641388175	11.20711808	1282.543919	0.780806073	6.406242062	124.6666667
100866	1	46	3	4	1	2.64	22078.22251	22020.8808	1	145	118	76	118	78	118	76	1	1	1	1	183	112	5.5	2	2	NA	2	1	2	2	128	181	39.1	126.6	2	NA	0	2	NA	0	0	0	0	0.699447514	11.18996481	1381.152107	0.816851755	7.883300649	118
100872	2	71	4	2	2	1.33	16395.15629	16817.60979	2	142	136	66	136	64	140	68	1	1	1	1	164	127	10	1	1	2	2	NA	1	1	73.3	156.9	29.8	110.7	2	NA	4	2	NA	0	3	3	1	0.705544933	12.92991392	1485.869292	0.919444049	8.046218487	137.3333333
100874	1	55	5	5	1	3.19	11894.65522	12003.68741	2	144	126	74	122	82	128	84	2	NA	2	NA	185	93	5.9	2	2	NA	2	1	1	1	61.1	164.9	22.5	78	2	NA	1	2	NA	0	1	1	0	0.473013948	9.978700721	1175.595263	0.762130361	2.870912328	125.3333333
100875	1	80	5	5	1	5	24045.54616	23842.77067	2	140	148	84	142	82	146	84	1	1	2	NA	181	NA	6	2	2	2	2	NA	2	2	75.4	166.7	27.1	97	1	1	3	1	1	1	3	4	1	0.581883623	11.17084591	1323.205701	0.832704811	5.030643215	145.3333333
100876	1	77	5	3	3	0.91	21148.27898	22058.66391	1	148	156	66	148	68	154	66	2	NA	2	NA	169	127	5.8	2	2	NA	1	2	2	1	77.4	163.8	28.8	102.2	2	NA	2	2	NA	0	2	2	0	0.623931624	11.61663692	1363.988995	0.84989568	5.988259801	152.6666667
100877	1	25	4	4	5	1.64	34789.47033	34743.38053	2	142	112	68	116	66	116	64	2	NA	2	NA	216	NA	5.4	2	2	NA	2	NA	2	2	63.1	170.3	21.8	74.7	2	NA	1	2	NA	0	1	1	0	0.438637698	9.40385496	1125.866114	0.733514915	2.283805309	114.6666667
100879	1	71	5	2	2	1.4	8067.658502	7854.228926	1	141	126	60	128	64	132	68	2	NA	1	NA	291	145	7.9	2	2	1	1	2	2	2	85.5	178.9	26.7	102.4	2	NA	0	2	NA	0	0	0	0	0.572386808	11.07431568	1358.92526	0.857012742	4.82394021	128.6666667
100880	1	46	3	3	3	1.27	30969.84439	30515.62684	2	139	106	64	104	62	104	70	2	NA	2	NA	208	114	5.9	2	2	NA	1	7	1	1	99.8	185.3	29.1	113.5	2	NA	1	2	NA	0	1	1	0	0.612520237	11.36136705	1418.867374	0.881311612	5.721512759	104.6666667
100881	1	26	4	3	5	1.76	35025.49325	34374.30994	1	137	114	70	106	68	100	74	2	NA	2	NA	261	90	5.2	2	2	NA	2	2	2	2	86.5	185.3	25.2	86.9	1	1	0	1	1	1	0	1	0	0.468969239	9.343545885	1166.871236	0.742702763	2.799484074	106.6666667
100887	2	64	4	5	3	1.05	8157.803645	8764.744442	1	144	NA	NA	156	94	158	90	1	1	2	NA	166	NA	7.7	3	2	2	1	1	2	2	81.8	166.4	29.5	101.6	2	NA	3	2	NA	0	3	3	1	0.610576923	11.23355087	1329.435339	0.824965341	5.676596954	157
100890	2	68	4	2	3	0.75	8614.571172	8750.815659	2	145	142	78	154	80	152	74	1	1	1	1	128	NA	6.2	2	2	NA	2	2	2	2	75.1	157.4	30.3	105	2	NA	2	2	NA	0	2	2	0	0.667090216	12.11628082	1394.585665	0.861109769	7.043586003	149.3333333
100892	1	23	1	4	5	3.29	41543.77707	52180.47456	2	137	110	52	112	60	116	48	2	NA	2	NA	154	93	5.2	2	2	NA	2	3	2	2	79.9	168	28.3	86.5	2	NA	2	2	NA	0	2	2	0	0.514880952	9.677044046	1150.723178	0.718627517	3.647216578	112.6666667
100895	2	58	5	5	1	2.38	20519.2271	22060.44306	2	135	146	84	136	86	140	86	1	1	2	NA	142	101	5.9	2	2	NA	2	NA	2	2	63.3	156.9	25.7	89	1	1	1	1	1	1	1	2	0	0.56724028	11.18634351	1285.503092	0.815874049	4.713393295	140.6666667
100896	2	28	3	2	5	0.31	115993.2802	125852.7945	2	142	112	72	122	76	120	68	1	2	2	NA	208	89	5.6	2	2	NA	2	NA	1	1	95.8	160.8	37.1	118.5	1	3	1	1	3	2	1	3	1	0.736940299	12.10697361	1408.484656	0.840090464	8.908702402	118
100898	2	42	3	4	1	NA	23405.2128	28776.47589	2	139	110	78	110	78	106	78	2	NA	1	2	259	102	5.3	2	2	NA	2	2	1	1	69.3	156.6	28.3	95	2	NA	1	2	NA	0	1	1	0	0.606641124	11.41187453	1310.166133	0.817466761	5.586083225	108.6666667
100902	2	52	5	3	6	4.9	16654.22143	16672.25154	1	136	126	82	122	80	122	82	1	1	2	NA	210	NA	5.4	2	2	NA	1	2	2	2	56.5	154.8	23.6	87.9	2	NA	0	2	NA	0	0	0	0	0.567829457	11.69404205	1334.822847	0.858674821	4.725996432	123.3333333
100905	1	80	3	5	1	5	30205.44161	34730.59204	1	144	114	64	114	64	116	66	2	NA	2	1	147	106	5.6	2	2	NA	1	1	2	2	94.8	182.9	28.3	115	1	1	2	1	1	1	2	3	1	0.628758885	11.81119043	1465.460195	0.915658147	6.102642289	114.6666667
100907	1	41	3	3	1	2.64	144322.93	137240.7802	1	142	122	74	124	78	128	82	1	1	1	NA	197	NA	5.3	2	2	NA	1	NA	1	1	100.2	176.2	32.3	110.7	2	NA	0	2	NA	0	0	0	0	0.628263337	11.05894658	1346.760016	0.822260928	6.090857943	124.6666667
100910	1	27	3	4	5	5	89343.89637	115702.5647	1	142	126	84	128	86	130	88	1	1	2	NA	NA	NA	NA	2	2	NA	1	7	1	1	146.9	182.3	44.2	136.2	2	NA	1	2	NA	0	1	1	0	0.747120132	11.23740956	1391.980163	0.806929502	9.196886036	128
100911	1	26	3	4	1	2.55	131429.8815	173848.5611	1	135	134	76	140	74	136	70	1	2	2	NA	148	102	5.3	2	2	2	2	NA	2	1	107.3	184.1	31.7	103	2	NA	1	2	NA	0	1	1	0	0.559478544	9.94345617	1237.763752	0.757886473	4.548623476	136.6666667
100913	2	23	4	4	5	1.89	35011.09806	37736.88037	2	143	114	70	116	64	114	72	2	NA	2	NA	162	NA	4.4	2	2	NA	2	1	1	2	70.3	157.9	28.2	92.6	2	NA	3	2	NA	0	3	3	1	0.586447118	11.04417613	1273.203698	0.795402923	5.131222931	114.6666667
100915	1	67	3	2	6	3.86	143557.9505	159258.3053	2	145	130	64	136	68	132	70	1	1	2	NA	207	102	5.7	2	2	NA	1	3	2	2	95.8	169.2	33.5	114.8	2	NA	1	2	NA	0	1	1	0	0.678486998	11.72894996	1399.693078	0.849268802	7.334587237	132.6666667
100919	1	80	3	5	2	1.24	12155.56862	13963.27326	2	141	154	64	148	64	150	52	1	1	2	NA	148	NA	5.8	2	2	NA	1	1	2	1	61.8	164.1	22.9	94.7	2	NA	3	2	NA	0	3	3	1	0.577087142	12.04635733	1415.740102	0.916724209	4.925805379	150.6666667
100920	2	61	3	3	1	1.52	72350.50777	77431.75536	2	145	132	90	134	86	140	88	1	1	2	NA	226	NA	5.2	2	2	NA	1	NA	2	1	73.1	161.5	28	94.6	2	NA	2	2	NA	0	2	2	0	0.585758514	11.06451668	1290.007435	0.807296096	5.1159939	135.3333333
100923	1	22	2	3	5	0.41	32386.85889	35617.34233	1	139	118	66	126	68	122	68	2	NA	2	NA	152	NA	5.1	2	2	NA	2	2	1	2	69.7	161.1	26.9	84.3	2	NA	0	2	NA	0	0	0	0	0.523277467	10.09743778	1175.797298	0.739795385	3.811040755	122
100924	2	40	3	3	1	NA	28967.29494	29031.82573	1	142	92	68	96	64	94	66	1	1	1	NA	192	NA	4.7	2	2	NA	1	1	1	1	127.1	168.3	44.9	115.6	2	NA	0	2	NA	0	0	0	0	0.686868687	10.25380511	1220.39556	0.705371999	7.551902696	94
100925	2	45	4	1	1	3.08	21443.15167	24275.23892	1	146	120	72	118	80	122	74	2	NA	2	NA	232	NA	5.5	2	2	NA	1	2	2	1	74.4	168.4	26.2	93.8	2	NA	3	2	NA	0	3	3	1	0.557007126	10.87467711	1294.67546	0.819403096	4.496651193	120
100926	1	51	5	5	1	4.16	9510.253942	9520.458249	1	141	114	64	114	72	120	68	2	NA	2	NA	NA	NA	NA	2	2	2	2	NA	1	1	51.9	155.8	21.4	80	2	NA	0	2	NA	0	0	0	0	0.513478819	11.10468665	1271.638116	0.831502855	3.620124975	116
100928	1	25	3	2	1	2.08	121150.9232	143271.6381	1	146	106	42	106	50	104	48	2	NA	2	NA	156	99	5.2	2	2	NA	1	3	1	1	57	173.1	19	76.6	2	NA	1	2	NA	0	1	1	0	0.442518775	10.14591786	1224.653922	0.817669569	2.34782612	105.3333333
100929	2	40	4	3	5	NA	35092.127	39945.67247	1	144	124	90	130	92	122	90	2	NA	2	NA	192	99	5.3	2	2	NA	2	2	2	1	107.1	172.8	35.9	111	2	NA	0	2	NA	0	0	0	0	0.642361111	10.72576416	1293.521389	0.775928095	6.429892092	125.3333333
100930	2	59	2	3	6	0	18491.84655	18608.96563	1	140	142	80	152	82	148	76	1	2	1	NA	253	NA	7.8	2	2	NA	2	2	1	1	77.9	162.6	29.5	106	1	1	0	1	1	1	0	1	0	0.651906519	12.00983764	1404.982481	0.870691392	6.66390621	147.3333333
100933	2	65	5	5	1	NA	15818.46639	17354.47124	1	138	116	72	120	72	118	72	2	NA	2	NA	179	91	4.9	2	2	NA	2	1	1	2	56.8	160.3	22.1	86.7	2	NA	2	2	NA	0	2	2	0	0.540860886	11.50389554	1336.24223	0.869542514	4.162947417	118
100934	2	37	3	5	6	5	77315.047	75167.33892	1	135	108	64	118	66	120	76	2	NA	2	NA	170	79	4.8	2	2	NA	2	NA	1	1	105.6	163.8	39.4	109	2	NA	0	2	NA	0	0	0	0	0.665445665	10.60704811	1245.446251	0.735538486	7.002020993	115.3333333
100935	1	20	4	3	6	1.07	41874.71664	42180.80215	2	143	110	62	112	66	114	68	2	NA	2	NA	119	98	5.6	2	2	NA	1	1	2	2	72.8	184.9	21.3	75.2	2	NA	3	2	NA	0	3	3	1	0.406706328	8.813575942	1099.497152	0.719719025	1.778881727	112
100937	1	55	2	1	1	1.38	37455.24376	41071.69378	1	135	118	74	120	78	104	76	2	NA	1	2	254	NA	5.7	2	2	NA	2	1	2	2	90.1	181.9	27.2	98	1	1	3	1	1	1	3	4	1	0.538757559	10.32437285	1277.4783	0.803397465	4.120221682	114
100938	2	37	2	3	5	0.68	43819.3023	48184.98621	2	134	116	66	114	66	114	68	2	NA	2	NA	NA	NA	NA	2	2	NA	2	NA	2	2	61.4	155.1	25.5	94.2	2	NA	5	2	NA	0	3	3	1	0.607350097	12.02172301	1373.555203	0.873074995	5.602342955	114.6666667
100947	2	37	3	1	1	NA	37414.22561	44147.13767	2	146	NA	NA	NA	NA	NA	NA	1	1	1	2	249	NA	5.4	2	2	NA	1	2	2	1	99.1	163.2	37.2	121.7	2	NA	1	2	NA	0	1	1	0	0.745710784	12.22513746	1432.805798	0.854873539	9.156738638	NA
100948	2	68	4	4	1	3.34	10905.55318	11436.86119	2	134	128	82	126	84	126	84	2	NA	1	1	190	NA	6.6	1	2	1	2	1	2	2	70.5	166	25.6	92.4	2	NA	0	2	NA	0	0	0	0	0.556626506	11.00467986	1300.783318	0.825641062	4.488668123	126.6666667
100949	2	51	4	4	1	5	8351.937003	8658.813699	2	135	144	96	142	100	136	98	1	1	2	NA	188	103	5.4	2	2	NA	2	6	2	2	97.5	163.8	36.3	106.8	1	2	1	1	2	1	1	2	0	0.652014652	10.81605644	1269.987352	0.761161045	6.666577842	140.6666667
100950	2	61	4	4	2	0.04	11288.79654	10949.32388	2	143	166	124	178	126	NA	NA	1	2	2	NA	128	NA	4.7	2	2	NA	1	2	2	1	68.4	171.4	23.3	88.8	2	NA	3	2	NA	0	3	3	1	0.518086348	10.7370485	1289.626135	0.831451542	3.709435469	172
100951	1	62	3	3	5	0.61	23247.91981	23458.97377	2	135	108	58	106	60	110	64	1	1	2	1	122	NA	7.1	1	1	2	1	NA	2	2	86.3	168.5	30.4	116.8	2	NA	3	2	NA	0	3	3	1	0.693175074	12.57295742	1497.307154	0.923762868	7.717258616	108
100952	1	21	3	4	5	4.19	151255.6327	162895.7971	1	143	110	44	116	58	108	56	2	NA	2	NA	189	95	5.4	2	2	NA	1	4	1	1	70.1	183.4	20.8	80	2	NA	0	2	NA	0	0	0	0	0.436205016	9.555006306	1187.146033	0.781054666	2.24396994	111.3333333
100954	1	47	5	4	1	0.88	10411.61098	11623.6292	1	137	114	76	108	70	110	76	2	NA	1	NA	184	NA	5.7	2	2	NA	2	NA	2	2	98.1	173.5	32.6	116.1	2	NA	0	2	NA	0	0	0	0	0.669164265	11.72189201	1416.514282	0.863715566	7.09615954	110.6666667
100955	1	64	4	5	1	1.2	5836.84709	5933.617952	2	146	130	76	134	82	128	80	2	NA	2	NA	192	NA	6	2	2	NA	1	2	2	2	69.2	167.7	24.6	94.2	2	NA	0	2	NA	0	0	0	0	0.561717352	11.32394772	1345.358072	0.85999178	4.595909268	130.6666667
100961	2	20	3	3	5	1.99	50733.85078	56031.44517	2	139	NA	NA	NA	NA	NA	NA	2	NA	2	NA	165	90	5	2	2	NA	2	1	1	1	49.4	169.3	17.2	69.9	2	NA	0	2	NA	0	0	0	0	0.412876551	9.945204122	1187.177569	0.806237632	1.873423195	NA
100963	1	80	4	4	1	1.29	8855.614638	9398.506655	1	141	190	80	194	74	194	78	1	1	1	1	NA	NA	7.8	1	1	2	2	NA	2	2	77.7	180.4	23.9	92.4	2	NA	0	2	NA	0	0	0	0	0.512195122	10.48241771	1291.67493	0.829128361	3.595388321	192.6666667
100966	2	37	3	4	1	1.61	46625.3262	46337.5771	1	142	96	58	94	56	96	64	2	NA	2	NA	165	94	5.5	2	2	NA	2	1	2	2	53.2	156.2	21.8	81.4	2	NA	1	2	NA	0	1	1	0	0.521126761	11.16011292	1279.624674	0.834602269	3.768818795	95.33333333
100967	2	38	3	4	1	1.24	66226.63673	65465.23294	2	147	NA	NA	NA	NA	NA	NA	2	NA	2	NA	172	NA	5.2	2	2	NA	1	1	2	2	69.9	158.2	27.9	91	1	1	0	1	1	1	0	1	0	0.575221239	10.88435766	1255.97081	0.786505959	4.885264539	NA
100969	2	61	3	4	2	0.94	22158.94365	22801.40083	2	146	NA	NA	96	46	92	48	2	NA	1	1	190	NA	7.3	1	2	1	1	2	2	1	101.3	166.2	36.7	118.6	1	1	5	1	1	1	3	4	1	0.713598075	11.78365358	1393.698967	0.833025834	8.263674794	94
100971	2	22	4	4	5	0	20688.38658	22076.69762	2	143	128	76	130	80	122	80	1	1	1	NA	199	NA	5.1	2	2	NA	2	1	2	2	85.5	142.3	42.2	118.9	2	NA	2	2	NA	0	2	2	0	0.835558679	12.85875131	1407.261315	0.822314164	11.87809606	126.6666667
100972	1	57	5	4	5	0.49	27444.33984	27899.78375	1	139	122	74	126	74	130	76	2	NA	2	NA	244	NA	5.6	2	2	2	1	1	1	1	96.7	178.2	30.5	105.1	2	NA	1	2	NA	0	1	1	0	0.589786756	10.68782856	1308.931234	0.806520926	5.205344694	126
100973	1	28	5	4	1	2.35	21445.43324	21195.18482	1	145	124	78	126	84	132	80	2	NA	2	NA	141	91	5.4	2	2	NA	1	3	1	1	133	186	38.4	116.6	2	NA	0	2	NA	0	0	0	0	0.62688172	10.11050224	1265.035474	0.751140644	6.058053576	127.3333333
100975	1	34	1	2	4	0.81	25505.90713	27847.95791	1	147	116	72	112	72	112	68	2	NA	2	NA	NA	NA	NA	2	2	NA	1	3	1	2	74.8	168.4	26.4	91.6	2	NA	0	2	NA	0	0	0	0	0.543942993	10.59118794	1260.924898	0.79613823	4.225865455	113.3333333
100980	2	30	5	5	1	NA	15859.79636	15696.78045	2	138	102	56	102	64	104	68	2	NA	2	NA	NA	NA	NA	2	2	NA	2	1	1	1	73.2	163.1	27.5	95.6	2	NA	0	2	NA	0	0	0	0	0.58614347	11.17383751	1309.190467	0.821629043	5.124505228	102.6666667
100983	2	42	5	4	1	3.43	20807.95405	22421.78548	1	139	104	72	102	72	104	66	2	NA	2	NA	190	NA	5.7	2	2	NA	2	1	1	2	72.1	154.5	30.2	96.5	2	NA	1	2	NA	0	1	1	0	0.624595469	11.36474462	1295.97739	0.800556109	6.003935251	103.3333333
100985	1	23	3	3	5	1.22	287740.0711	302433.2148	1	141	106	56	102	62	102	60	2	NA	2	NA	149	95	4.9	2	2	NA	2	NA	2	2	71.7	178.7	22.5	81	2	NA	1	2	NA	0	1	1	0	0.453273643	9.565891289	1173.170731	0.760269784	2.528242108	103.3333333
100986	2	50	2	1	1	1.35	15952.32499	16616.54678	2	136	128	86	132	88	130	88	1	1	2	NA	206	127	5.9	2	2	2	2	2	2	2	72.2	163.1	27.1	91.5	2	NA	0	2	NA	0	0	0	0	0.561005518	10.76843263	1261.690921	0.794111075	4.580853488	130
100987	1	60	5	3	1	0.7	20884.75978	19995.31591	1	138	152	98	156	100	164	98	2	NA	2	NA	185	NA	5.7	2	2	NA	2	NA	2	2	76.3	162.5	28.9	97.7	2	NA	0	2	NA	0	0	0	0	0.601230769	11.18490487	1308.0745	0.813834293	5.462650532	157.3333333
100988	1	80	3	4	2	NA	34355.25425	41074.00173	2	134	108	66	108	64	106	62	1	1	1	1	153	NA	6.6	3	2	2	2	NA	2	1	98.3	166.4	35.5	120.6	2	NA	3	2	NA	0	3	3	1	0.724759615	12.1638358	1439.529973	0.865535884	8.56937149	107.3333333
100989	2	68	4	4	1	3.46	14663.53939	15009.05067	1	136	114	74	116	76	116	74	1	1	2	NA	161	106	5.8	2	2	NA	1	1	2	2	61.3	155.6	25.3	95	1	2	2	1	2	1	2	3	1	0.610539846	12.13370321	1388.582432	0.883700556	5.675741429	115.3333333
100992	1	27	2	3	6	5	64125.56775	80911.74748	2	137	128	84	128	72	120	76	2	NA	2	NA	280	NA	4.9	2	2	NA	2	NA	2	2	105.1	176	33.9	97.8	2	NA	0	2	NA	0	0	0	0	0.555681818	9.539761051	1161.093871	0.703800205	4.468878709	125.3333333
100994	1	28	1	3	6	2.72	41393.57156	54410.3839	2	136	118	76	114	72	118	74	2	NA	2	NA	170	NA	5	2	2	NA	1	2	1	1	70.5	162.8	26.6	95.8	2	NA	0	2	NA	0	0	0	0	0.588452088	11.40961396	1335.585369	0.842591779	5.175670008	116.6666667
100996	1	52	3	4	1	5	172888.174	185328.3313	2	137	132	78	NA	NA	118	92	2	NA	2	NA	202	109	5.5	2	2	NA	1	4	2	1	101.4	184.3	29.9	109.3	2	NA	2	2	NA	0	2	2	0	0.593054802	10.8542841	1351.877544	0.83575061	5.2782999	125
100997	2	60	2	2	3	1.13	7310.937626	7459.076089	1	140	122	78	110	84	116	80	1	1	1	NA	210	124	6	2	2	2	1	2	2	2	112.2	161.9	42.8	117.5	1	1	1	1	1	1	1	2	0	0.72575664	11.09280652	1294.906362	0.754718964	8.596922123	116
100999	2	29	3	5	1	2.41	43650.66445	46999.35413	2	135	106	72	108	72	112	70	2	NA	2	NA	185	NA	4.7	2	2	NA	2	1	2	2	91.1	166.4	32.9	103.8	1	1	1	1	1	1	1	2	0	0.623798077	10.87522285	1287.028986	0.783712476	5.985108438	108.6666667
101001	1	67	4	4	1	2.07	7196.140254	7672.738839	2	145	144	94	NA	NA	156	108	2	NA	2	NA	160	NA	5.6	2	2	NA	2	1	2	2	105.8	178.4	33.2	117.8	2	NA	1	2	NA	0	1	1	0	0.660313901	11.45255686	1403.373863	0.85379933	6.873009171	150
101002	2	37	2	5	6	4.81	66842.60776	65157.03088	2	138	118	54	98	60	108	60	2	NA	2	NA	146	NA	5	2	2	NA	2	2	2	1	49.8	162.3	18.9	69.7	2	NA	0	2	NA	0	0	0	0	0.429451633	9.876842007	1154.385515	0.771079189	2.134566466	108
101003	1	56	1	1	1	NA	18964.61288	21077.9769	2	148	NA	NA	NA	NA	NA	NA	2	NA	2	NA	209	106	5.5	2	2	NA	1	2	2	2	86.1	170.2	29.7	96.3	2	NA	1	2	NA	0	1	1	0	0.565804935	10.37826394	1242.161291	0.769677651	4.682746306	NA
101004	1	29	3	4	5	1	66305.8859	74273.62742	2	141	112	76	106	76	106	70	2	NA	2	NA	161	NA	5.2	2	2	NA	1	NA	1	1	58.6	177.3	18.6	74	2	NA	0	2	NA	0	0	0	0	0.417371686	9.666803969	1180.893634	0.791653961	1.943210736	108
101006	1	76	3	5	1	5	99238.42112	109731.6928	2	144	106	66	108	64	104	66	2	NA	2	NA	151	NA	4.3	2	2	NA	2	NA	2	1	69.9	182.7	20.9	90	1	1	1	1	1	1	1	2	0	0.492610837	10.76474934	1334.893743	0.877557762	3.225882184	106
101007	2	43	3	3	1	1.02	34505.7014	34454.18011	1	142	118	70	118	70	122	76	2	NA	1	NA	241	NA	5.8	2	2	2	1	2	2	2	78.7	159.1	31.1	99.9	2	NA	0	2	NA	0	0	0	0	0.627906977	11.26103017	1303.126912	0.800860374	6.082389514	119.3333333
101009	2	21	1	3	3	1.41	55711.69608	64795.88678	2	143	112	76	112	78	114	82	2	NA	2	NA	144	103	5.5	2	2	NA	1	8	2	2	146.6	172.3	49.4	143	2	NA	1	2	NA	0	1	1	0	0.829947766	11.8105209	1422.280295	0.809174335	11.69845112	112.6666667
101010	1	71	3	4	3	2.07	40297.94118	42595.98205	2	139	108	46	104	44	102	38	2	NA	1	1	118	NA	5.8	2	2	NA	1	2	2	2	87.1	165.8	31.7	112.1	2	NA	1	2	NA	0	1	1	0	0.676115802	12.01148035	1418.934343	0.869174897	7.273616248	104.6666667
101011	1	23	3	5	5	4.41	127597.7352	171836.1798	1	134	108	74	114	76	106	76	2	NA	2	NA	169	100	5.8	2	2	NA	1	3	1	1	97	176.7	31.1	106.2	2	NA	0	2	NA	0	0	0	0	0.601018676	10.78297627	1315.014151	0.807853571	5.457835181	109.3333333
101013	2	44	4	4	6	NA	13619.82328	13647.42127	1	144	126	80	120	84	126	84	2	NA	2	NA	207	NA	5.5	2	2	NA	2	2	2	2	87.6	166.7	31.5	105.1	2	NA	3	2	NA	0	3	3	1	0.630473905	11.22924773	1330.123495	0.816133517	6.143500984	124
101014	2	42	3	3	1	0.63	31176.70906	38366.40772	1	142	104	62	106	66	100	64	2	NA	2	NA	182	100	5.3	2	2	NA	1	NA	2	2	59.1	170	20.4	78.5	2	NA	3	2	NA	0	3	3	1	0.461764706	10.21117963	1221.444896	0.806414666	2.673808003	103.3333333
101018	1	77	3	3	1	3.4	83830.08271	90204.36303	2	135	NA	NA	134	70	140	68	2	NA	2	1	123	NA	7.6	1	1	1	1	NA	2	2	56.8	167	20.4	87.6	2	NA	3	2	NA	0	3	3	1	0.524550898	11.62331314	1378.039531	0.907944061	3.836124629	137
101019	1	49	3	5	3	4	108977.2367	110963.9286	1	141	108	74	108	74	108	74	2	NA	2	NA	178	NA	10.4	1	1	1	2	1	1	1	111.1	184.7	32.6	111.8	2	NA	0	2	NA	0	0	0	0	0.605305901	10.60680963	1322.487951	0.806114295	5.555514518	108
101021	1	61	4	4	2	2.65	10989.27782	11178.05279	2	145	134	76	134	82	136	78	2	NA	2	NA	177	137	6.5	2	2	2	1	1	2	1	92.4	172.5	31.1	110.5	2	NA	4	2	NA	0	3	3	1	0.64057971	11.49545835	1385.142147	0.850734677	6.386618448	134.6666667
101023	1	52	5	5	1	5	433085.0053	419056.5762	2	144	112	74	110	74	108	76	2	NA	2	NA	178	101	4.9	2	2	NA	1	1	2	2	77.4	175.1	25.2	94.5	2	NA	1	2	NA	0	1	1	0	0.539691605	10.74141085	1304.000936	0.830848248	4.139174159	110
101024	1	53	3	4	5	1.26	90758.52976	93917.31135	1	142	114	76	116	76	118	76	1	1	1	1	182	134	5.1	2	2	NA	2	NA	2	1	74.7	172.6	25.1	97.2	2	NA	1	2	NA	0	1	1	0	0.563151796	11.24620418	1355.501061	0.863038271	4.626308646	116
101025	2	23	5	5	6	1.24	27782.27884	33148.32735	2	137	112	70	110	74	114	76	1	2	2	NA	201	97	5.3	2	2	NA	2	3	2	1	68.2	166.9	24.5	88.4	2	NA	1	2	NA	0	1	1	0	0.529658478	10.7043445	1268.708204	0.811172789	3.937363496	112
101026	2	61	2	5	2	1.83	9225.790074	9621.022432	2	141	122	56	116	58	116	60	2	NA	1	1	177	NA	5.9	2	2	NA	2	2	2	2	66.7	157.9	26.8	107.9	2	NA	3	2	NA	0	3	3	1	0.683343889	13.21169465	1523.081331	0.958827578	7.460172582	118
101028	2	59	2	3	5	1.72	23568.34509	24181.99726	1	138	142	72	140	72	128	70	2	NA	1	2	299	104	5.7	2	2	NA	2	NA	1	2	61.6	159.1	24.3	82.5	2	NA	1	2	NA	0	1	1	0	0.518541798	10.51147332	1216.38816	0.779617076	3.718308266	136.6666667
101031	1	27	5	5	1	5	18260.9812	23438.04681	1	141	104	66	106	64	108	68	2	NA	2	NA	215	NA	5.4	2	2	NA	1	4	2	2	89	169.6	30.9	97.2	2	NA	0	2	NA	0	0	0	0	0.573113208	10.30317939	1230.998965	0.757962445	4.839626358	106
101033	1	63	4	4	6	4.35	15173.66576	16816.19836	1	143	108	76	102	72	96	64	2	NA	2	2	227	127	6.5	2	2	NA	1	2	2	2	93.5	189.3	26.1	97.5	2	NA	1	2	NA	0	1	1	0	0.515055468	10.08320995	1272.763228	0.805382714	3.65059382	102
101034	2	46	3	4	1	1.02	37073.72675	37879.88716	1	142	104	72	106	74	108	76	2	NA	2	NA	186	83	4.9	2	2	NA	2	1	2	2	72.3	150.1	32.1	105	1	4	2	1	4	3	2	5	1	0.699533644	12.34866902	1387.982526	0.848520354	7.885591617	106
101036	2	80	4	4	2	5	24006.15917	25149.85813	1	141	120	46	122	48	122	48	2	NA	1	1	212	NA	5.6	3	2	2	1	2	2	2	63.4	163.4	23.7	84.7	1	1	0	1	1	1	0	1	0	0.518359853	10.63748061	1247.493552	0.803079402	3.714762773	121.3333333
101037	2	41	3	4	1	3.66	111469.3134	137050.41	2	139	118	76	114	74	112	78	2	NA	2	NA	206	102	5.6	2	2	NA	2	3	1	1	106.8	155.1	44.4	122.2	2	NA	0	2	NA	0	0	0	0	0.787878788	11.82457607	1351.029962	0.782546212	10.39283705	114.6666667
101040	1	61	4	2	5	0.58	9199.017084	9630.491601	2	147	120	76	124	76	124	78	1	1	1	1	224	NA	9.2	1	2	1	1	NA	1	2	89.8	166.7	32.3	113.2	2	NA	2	2	NA	0	2	2	0	0.679064187	11.94560798	1414.977586	0.864457431	7.349462502	122.6666667
101046	1	68	5	4	5	1.2	26841.71553	29154.34669	1	146	146	74	134	66	132	68	1	1	1	1	105	154	5.7	1	1	1	2	2	1	1	103.7	185.3	30.2	109.6	2	NA	0	2	NA	0	0	0	0	0.591473287	10.76269854	1344.102496	0.830235977	5.242942269	137.3333333
101049	2	57	3	4	1	3.52	12231.36441	13433.63564	2	146	122	68	128	64	130	68	2	NA	2	NA	151	NA	7.2	1	2	1	2	1	1	1	107.5	150.8	47.3	133.5	1	2	4	1	2	1	3	4	1	0.885278515	12.87588335	1450.611802	0.83120185	13.52714235	126.6666667
101051	1	57	5	5	1	3.69	9990.726535	10229.44925	1	144	120	78	124	80	116	82	2	NA	2	NA	218	NA	9.3	1	2	1	2	NA	2	2	82.9	177.1	26.4	95	2	NA	1	2	NA	0	1	1	0	0.536420102	10.43389207	1273.88177	0.805152922	4.072941169	120
101052	2	49	4	1	5	NA	31291.73362	31817.44725	1	141	112	54	114	56	110	52	1	1	2	NA	205	105	6.1	2	2	NA	2	NA	2	2	108.9	167.2	39	119.1	1	1	2	1	1	1	2	3	1	0.712320574	11.41294756	1353.908953	0.800910315	8.229005275	112
101063	1	80	4	5	1	4.56	7726.599753	7740.450717	2	139	128	58	124	62	124	60	1	1	2	NA	157	NA	5.9	2	2	NA	2	NA	1	1	67.5	167.4	24.1	93.2	2	NA	0	2	NA	0	0	0	0	0.556750299	11.34394275	1346.527585	0.863363115	4.491263915	125.3333333
101064	1	28	5	4	5	1.85	13302.20626	17301.46867	1	137	106	78	106	74	114	76	2	NA	2	NA	244	103	5.4	2	2	NA	1	4	2	1	96.9	170.6	33.3	103	2	NA	0	2	NA	0	0	0	0	0.603751465	10.46346043	1253.829119	0.761877045	5.520015235	108.6666667
101065	2	44	1	3	1	0.8	54725.91471	56242.55454	1	137	96	64	102	60	96	62	2	NA	1	NA	252	111	5.4	2	2	NA	1	NA	2	1	71.1	172.6	23.9	88.3	1	1	2	1	1	1	2	3	1	0.511587486	10.47191005	1262.17566	0.810043561	3.583701437	98
101068	2	55	3	4	3	2.59	191241.4735	197924.0269	2	136	108	64	104	64	104	68	2	NA	2	NA	175	NA	5.6	2	2	NA	2	2	1	1	47.2	154.8	19.7	66.5	1	1	1	1	1	1	1	2	0	0.429586563	9.679449224	1104.866043	0.732754819	2.136735281	105.3333333
101069	1	32	4	4	3	1.74	18220.91821	19453.45338	1	147	126	74	126	76	126	76	2	NA	2	NA	209	89	5.9	2	2	NA	2	3	1	1	92.6	174.1	30.6	95.4	2	NA	1	2	NA	0	1	1	0	0.547960942	9.913862276	1200.095394	0.739040159	4.308441267	126
101070	2	34	1	4	1	2.63	33584.26768	34796.48844	2	135	116	70	110	72	110	78	2	NA	2	NA	146	91	5.4	2	2	NA	2	1	2	2	89	166.4	32.1	101.4	2	NA	0	2	NA	0	0	0	0	0.609375	10.7483785	1272.017583	0.778259814	5.648891162	112
101075	1	67	1	4	1	5	28755.44926	28345.58491	2	140	122	76	122	74	124	78	1	1	1	1	151	NA	6.3	1	2	1	2	2	2	2	86.5	165.3	31.7	106	2	NA	2	2	NA	0	2	2	0	0.641258318	11.39719061	1344.335726	0.823120207	6.403088352	122.6666667
101076	2	22	5	3	1	4.25	29159.60637	33025.2594	2	140	106	68	106	70	106	66	2	NA	2	NA	183	92	5.3	2	2	NA	1	1	2	1	58.8	158.6	23.4	78.5	2	NA	1	2	NA	0	1	1	0	0.494955864	10.23719542	1182.78576	0.761916702	3.269348189	106
101077	1	36	3	4	5	0.83	38157.78902	38928.49313	1	135	112	64	122	68	112	66	2	NA	2	NA	164	NA	5.1	2	2	NA	1	NA	1	2	74.3	184.2	21.9	86.8	1	1	1	1	1	1	1	2	0	0.471226927	10.06990372	1253.844367	0.817044108	2.839276741	115.3333333
101078	1	62	4	4	3	1.38	6091.900033	6681.411241	1	144	130	82	124	76	120	74	1	1	1	NA	192	125	5.4	3	2	2	1	2	2	2	101.5	180.8	31.1	115	2	NA	2	2	NA	0	2	2	0	0.636061947	11.41470834	1408.113085	0.864818626	6.277435425	124.6666667
101079	2	51	5	3	3	1.47	18493.65115	23222.32032	1	138	156	96	152	92	148	94	2	NA	2	NA	202	87	5.5	2	2	NA	1	2	2	2	46.4	155	19.3	78	2	NA	2	2	NA	0	2	2	0	0.503225806	11.45079428	1307.901276	0.870744114	3.424325115	152
101084	2	46	3	4	4	4.41	221227.6486	219800.5159	1	136	108	76	106	76	104	74	2	NA	2	NA	183	NA	5	2	2	NA	2	1	2	2	67.3	171.4	22.9	83	2	NA	1	2	NA	0	1	1	0	0.484247375	10.1174382	1215.204785	0.786168603	3.072584757	106
101085	1	31	5	4	1	2.79	103892.3714	106180.7554	2	143	126	90	118	92	116	92	2	NA	1	NA	207	110	5.2	2	2	NA	1	NA	1	1	137.7	185.5	40	129.6	2	NA	1	2	NA	0	1	1	0	0.698652291	11.04429584	1380.013994	0.813566487	7.862162675	120
101086	1	32	5	4	5	2.1	108180.2554	134126.4711	2	136	124	68	122	74	124	76	2	NA	2	NA	187	NA	5.9	2	2	NA	2	8	1	1	104.5	179.6	32.4	102.9	2	NA	1	2	NA	0	1	1	0	0.572939866	10.06600703	1237.610251	0.755496057	4.835881292	123.3333333
101087	2	51	3	3	6	3.34	129374.834	125625.8415	2	143	170	120	182	122	168	114	1	1	2	1	190	95	6.7	2	2	NA	1	NA	1	2	47.6	159.7	18.7	73.4	2	NA	5	2	NA	0	3	3	1	0.459611772	10.6387985	1233.441464	0.824421288	2.636638121	173.3333333
101088	2	80	3	2	1	2.46	33840.47433	39292.92218	1	140	166	82	168	80	172	82	1	1	1	1	214	NA	6.4	1	2	1	1	1	2	1	87.8	165.2	32.2	111.5	1	2	2	1	2	1	2	3	1	0.674939467	11.89946975	1403.156566	0.857102177	7.243451996	168.6666667
101091	2	58	4	4	2	2.77	35019.41648	36753.52481	1	144	182	92	174	104	172	88	1	1	1	1	293	90	5.4	2	2	NA	2	1	2	2	98.9	161.8	37.8	116.9	1	4	4	1	4	3	3	6	1	0.72249691	11.75483034	1371.763131	0.81595095	8.506994876	176
101093	2	63	4	3	4	0.58	13725.67193	13865.94441	1	136	148	90	150	96	148	94	2	NA	1	NA	NA	186	7.3	1	2	1	1	NA	2	2	104.9	164.5	38.8	122	2	NA	0	2	NA	0	0	0	0	0.741641337	11.91165446	1401.614365	0.829957262	9.041265022	148.6666667
101095	2	56	5	3	1	2.46	18992.20058	20968.52144	1	137	104	74	108	76	110	74	2	NA	2	NA	167	NA	5.3	2	2	NA	2	1	2	2	47.1	162.9	17.7	74.1	2	NA	0	2	NA	0	0	0	0	0.454880295	10.79711568	1264.275723	0.854821601	2.555573924	107.3333333
101096	2	56	2	1	2	1.82	19892.95011	23572.01781	1	134	126	64	122	62	122	68	1	1	2	NA	199	109	5.8	2	2	NA	2	NA	2	2	81	156	33.3	99.9	1	2	1	1	2	1	1	2	0	0.640384615	11.1	1271.917024	0.772752407	6.381886841	123.3333333
101097	2	39	2	1	1	0.51	53567.14517	53164.65907	2	134	104	72	108	76	104	78	2	NA	2	NA	239	95	5.7	2	2	NA	2	2	2	2	76.4	155.3	31.7	111.1	2	NA	1	2	NA	0	1	1	0	0.715389569	12.71063886	1453.204084	0.890065887	8.312403705	105.3333333
101099	2	23	3	2	6	0.54	69265.87041	83144.56938	1	140	114	62	118	66	110	56	2	NA	2	NA	224	NA	4.6	2	2	NA	2	NA	2	2	90.9	159.8	35.6	116.8	2	NA	1	2	NA	0	1	1	0	0.730913642	12.2506999	1420.766769	0.85379667	8.74006375	114
101101	1	22	3	3	5	5	74156.51268	80073.59801	1	146	134	72	120	66	118	60	2	NA	2	NA	171	NA	5	2	2	NA	2	4	2	2	83.4	177.7	26.4	91.1	2	NA	0	2	NA	0	0	0	0	0.51266179	9.975515589	1219.979597	0.770794686	3.604373577	124
101102	1	80	3	4	1	1.03	5725.772006	8391.434184	2	139	124	78	124	76	126	76	2	NA	2	NA	166	112	5.8	2	2	NA	2	NA	2	2	90.8	175.6	29.4	111.5	2	NA	0	2	NA	0	0	0	0	0.634965831	11.70124151	1422.550527	0.883312531	6.251066541	124.6666667
101103	2	53	4	5	3	4.78	35738.55517	40889.2969	2	137	128	70	138	78	140	76	1	1	1	1	147	NA	7.9	1	2	1	2	1	2	1	79.2	157.9	31.8	107.2	2	NA	3	2	NA	0	3	3	1	0.678910703	12.04570421	1388.662672	0.849934856	7.345505629	135.3333333
101106	2	49	4	4	3	5	11004.54375	11344.6138	1	144	128	88	124	86	126	88	1	1	1	NA	240	107	5.7	2	2	NA	1	2	2	2	108.7	166.3	39.3	112.4	1	1	2	1	1	1	2	3	1	0.675886951	10.78081365	1275.472695	0.754035546	7.267743607	126
101107	2	44	1	1	1	1.58	30100.46524	29619.13227	2	135	112	66	114	62	112	60	2	NA	2	NA	164	92	5.5	2	2	NA	2	NA	1	1	68.8	158	27.6	98	1	2	1	1	2	1	1	2	0	0.620253165	11.81494914	1362.491815	0.853672866	5.901714389	112.6666667
101108	2	59	5	4	6	5	12760.7891	13183.29205	1	139	92	62	94	60	94	58	1	1	2	NA	201	47	5.2	2	2	NA	1	NA	2	2	52.3	151.9	22.7	83.5	1	1	1	1	1	1	1	2	0	0.549703752	11.54610841	1305.533499	0.845065458	4.344453943	93.33333333
101109	2	60	4	4	3	2.07	14399.3567	14605.41461	1	143	190	72	194	76	190	76	1	1	1	1	340	NA	7.3	1	2	1	1	1	2	2	119.8	159.7	47	126.8	1	3	3	1	3	2	3	5	1	0.793988729	11.58486146	1343.12615	0.770433024	10.5779512	191.3333333
101111	1	22	4	4	5	NA	23812.62786	23887.52561	1	144	124	78	128	82	126	82	2	NA	2	NA	179	91	5.2	2	2	NA	2	2	1	1	124.9	189.6	34.7	114.2	2	NA	0	2	NA	0	0	0	0	0.602320675	10.21844672	1290.855273	0.779579878	5.48742347	126
101112	2	45	5	3	1	4.76	12419.46084	12357.42317	2	141	NA	NA	NA	NA	NA	NA	1	1	2	2	188	NA	5.5	2	2	NA	2	NA	2	2	48.7	158.4	19.4	70.8	1	1	1	1	1	1	1	2	0	0.446969697	10.14539072	1171.43951	0.779150193	2.421955275	NA
101115	2	36	4	4	4	0.49	29821.6069	29477.69301	1	144	110	72	112	74	110	72	2	NA	2	NA	158	97	5.8	2	2	NA	2	1	1	1	107.7	168.1	38.1	107.2	2	NA	1	2	NA	0	1	1	0	0.637715645	10.32968157	1228.69557	0.730232142	6.317307655	110.6666667
101118	1	26	1	4	5	2.72	31927.52101	32162.46484	2	138	NA	NA	130	70	128	74	2	NA	1	NA	161	101	5.1	2	2	2	1	3	2	2	120.3	184	35.5	117.9	2	NA	2	2	NA	0	2	2	0	0.64076087	10.74931999	1337.714409	0.804672807	6.39101343	129
101119	2	48	1	1	6	0.29	27494.00856	27010.2284	2	144	144	70	146	70	142	70	2	NA	2	NA	NA	NA	NA	2	2	NA	1	6	2	2	76.8	149.2	34.5	106.6	1	3	1	1	3	2	1	3	1	0.714477212	12.16400513	1363.121313	0.823493287	8.28757136	144
101120	2	80	3	3	1	2.75	29794.70627	35108.49058	1	138	150	44	148	52	142	36	1	1	2	1	NA	NA	NA	2	2	NA	2	NA	2	2	51.6	149.5	23.1	76	1	1	1	1	1	1	1	2	0	0.508361204	10.58007488	1186.814489	0.766334438	3.521887916	146.6666667
101123	2	59	3	3	1	2.59	167382.2347	162335.0399	1	142	146	78	140	82	134	76	2	NA	2	NA	174	114	5.5	2	2	NA	1	2	2	1	49.6	168.4	17.5	75.5	2	NA	2	2	NA	0	2	2	0	0.448337292	10.72027962	1276.293799	0.863145231	2.444884352	140
101124	1	76	3	3	1	5	61887.51911	65304.12308	1	135	94	72	98	68	96	68	1	1	2	1	113	NA	6.5	1	2	1	1	1	2	1	94.5	176.3	30.4	117.5	1	2	1	1	2	1	1	2	0	0.666477595	12.08709575	1472.385801	0.908509183	7.028089826	96
101125	2	33	3	3	5	0.04	51185.4658	56192.44956	2	146	134	82	132	78	134	76	2	NA	2	NA	225	NA	5.7	2	2	NA	1	1	1	1	60.3	155.7	24.9	93.1	2	NA	2	2	NA	0	2	2	0	0.597944766	11.98922263	1372.488876	0.874995481	5.388243387	133.3333333
101126	1	37	3	5	6	5	94468.41599	93850.45467	1	135	130	96	134	98	134	94	1	1	2	NA	NA	NA	NA	2	2	NA	1	10	2	2	135.6	182.3	40.8	127.9	2	NA	0	2	NA	0	0	0	0	0.701590784	10.98349862	1360.528163	0.799288875	7.940397362	132.6666667
101132	1	31	5	5	1	NA	15147.20683	18297.17467	1	139	112	78	112	78	106	76	2	NA	2	NA	190	95	5.7	2	2	NA	2	2	2	2	81	172	27.4	97.6	2	NA	0	2	NA	0	0	0	0	0.56744186	10.84444444	1304.803262	0.818813923	4.717703789	110
101136	1	76	3	3	1	1.91	12782.06512	13510.02831	1	138	138	54	144	52	140	48	1	1	1	1	148	NA	5.9	2	2	NA	1	NA	1	1	106.1	182.2	32	123.4	2	NA	2	2	NA	0	2	2	0	0.677277717	11.98001792	1483.560139	0.907000767	7.303464801	140.6666667
101138	2	33	3	5	1	5	123638.7026	140633.1547	2	140	120	76	116	76	122	76	2	NA	2	NA	227	102	4.8	2	2	2	1	4	2	2	118	171.4	40.2	121.4	2	NA	1	2	NA	0	1	1	0	0.708284714	11.17577586	1342.321647	0.790185839	8.119908016	119.3333333
101139	2	33	3	4	1	5	66016.02214	65070.74425	1	140	108	76	114	74	114	76	2	NA	2	NA	177	NA	5.1	2	2	NA	2	2	2	2	70.2	163.6	26.2	99.3	2	NA	1	2	NA	0	1	1	0	0.606968215	11.85170117	1390.739674	0.880082539	5.593582353	112
101141	1	54	1	3	1	0.06	28045.17158	28622.16413	2	142	132	92	132	94	126	82	2	NA	2	NA	221	103	5.3	2	2	NA	2	6	1	1	107.8	178.2	33.9	115.8	1	1	3	1	1	1	3	4	1	0.64983165	11.15319201	1365.923984	0.828173972	6.612732268	130
101143	1	80	3	4	1	2.59	7744.692488	8649.349992	1	140	140	54	144	52	118	50	1	1	1	1	153	103	5.2	1	2	1	1	NA	2	1	108.4	163.1	40.7	129.4	2	NA	1	2	NA	0	1	1	0	0.793378296	12.42852629	1456.196952	0.856336304	10.5593881	134
101149	1	59	3	3	1	0.93	36007.21285	36881.95381	2	141	132	80	134	78	140	80	1	1	2	NA	150	NA	5.5	1	2	1	2	NA	2	2	116.6	169.5	40.6	131	1	3	3	1	3	2	3	5	1	0.772861357	12.13171001	1449.039999	0.851796312	9.944329343	135.3333333
101151	2	29	4	4	5	NA	9725.885721	10658.0187	2	135	106	60	106	64	104	58	1	1	2	NA	NA	NA	NA	2	2	NA	1	1	2	2	77.4	165.2	28.4	107.2	1	1	3	1	1	1	3	4	1	0.648910412	12.18496553	1436.821535	0.896005902	6.590065766	105.3333333
101153	1	42	4	5	1	5	44625.14478	45506.00429	1	143	116	58	112	56	110	54	2	NA	2	NA	143	108	6	2	2	NA	2	4	2	2	136.4	188.3	38.5	112.5	2	NA	0	2	NA	0	0	0	0	0.597450876	9.632640168	1212.673813	0.719040815	5.377096506	112.6666667
101155	2	52	4	1	1	0.81	19820.83609	19967.89848	1	140	144	86	124	86	136	88	1	1	9	NA	164	91	5.4	2	2	NA	1	2	1	1	75.5	158.8	29.9	98.2	2	NA	3	2	NA	0	3	3	1	0.618387909	11.30155003	1306.582277	0.808919764	5.858032842	134.6666667
101162	1	62	4	3	1	3.49	11095.01005	11982.35703	1	147	178	90	184	82	176	86	1	1	2	NA	251	NA	6.7	1	2	1	1	NA	2	2	71.5	164.5	26.4	95.2	2	NA	2	2	NA	0	2	2	0	0.578723404	11.25858802	1324.769683	0.837178461	4.9614686	179.3333333
101163	2	60	4	2	3	0.74	8614.571172	8750.815659	2	145	136	86	138	74	140	86	1	1	1	1	242	NA	9.6	1	2	1	2	1	2	2	67.1	155	27.9	100.8	2	NA	1	2	NA	0	1	1	0	0.650322581	12.30550021	1405.525157	0.880153758	6.624825042	138
101164	2	26	5	5	5	3.25	18649.50654	21637.83378	1	148	100	60	98	70	96	68	2	NA	2	NA	167	NA	5.5	2	2	NA	2	1	2	2	51.4	158.8	20.4	71.8	2	NA	2	2	NA	0	2	2	0	0.452141058	10.01481393	1157.821569	0.763154408	2.509034305	98
101166	2	28	3	5	5	1.69	82738.20908	82749.65269	2	145	104	58	106	60	98	56	2	NA	2	NA	169	87	5	2	2	NA	2	1	2	2	49.8	164.7	18.4	69.4	2	NA	0	2	NA	0	0	0	0	0.421372192	9.834330492	1157.884128	0.775891133	2.005966091	102.6666667
101169	2	58	4	3	1	0.99	26743.44457	29227.91585	1	145	144	72	150	68	150	72	1	1	2	NA	232	91	5.5	2	2	NA	1	2	2	2	69.4	157.6	27.9	93.9	2	NA	3	2	NA	0	3	3	1	0.595812183	11.27160749	1298.187627	0.813113834	5.340180313	148
101171	2	47	3	3	1	NA	138377.1405	143795.4186	2	146	100	70	106	72	116	66	2	NA	2	NA	157	NA	5.2	2	2	NA	1	NA	2	2	63.1	159.5	24.8	92.5	2	NA	1	2	NA	0	1	1	0	0.579937304	11.64466645	1349.214186	0.861245439	4.987993742	107.3333333
101173	2	66	3	4	1	NA	78970.15782	78997.04455	2	145	NA	NA	104	66	118	64	2	NA	2	NA	167	97	5.5	2	2	NA	1	1	1	2	52.4	155.3	21.7	86.9	1	2	1	1	2	1	1	2	0	0.559562138	12.00477799	1372.503191	0.896315471	4.550385546	111
101174	1	35	4	4	6	1.84	20448.34457	21831.55169	1	147	108	74	104	72	108	74	2	NA	2	NA	232	109	5.7	2	2	NA	1	1	2	2	87.2	183.8	25.8	96.8	2	NA	0	2	NA	0	0	0	0	0.526659412	10.36614107	1289.32787	0.817754231	3.877795778	106.6666667
101175	1	55	3	5	3	1.58	24655.18376	25398.21362	1	145	154	102	154	104	NA	NA	1	2	2	NA	188	136	5.5	2	2	NA	1	NA	2	2	90	172.3	30.3	107.6	2	NA	2	2	NA	0	2	2	0	0.624492165	11.34203587	1365.863053	0.843414792	6.001494772	154
101177	1	64	1	1	6	0.56	6626.458034	6898.043318	1	137	138	80	134	78	128	80	1	1	2	NA	192	107	5.3	2	2	NA	2	3	1	2	66.5	165	24.4	87.2	1	1	3	1	1	1	3	4	1	0.528484848	10.69315008	1260.146787	0.806952482	3.914011299	133.3333333
101179	2	62	1	4	1	0.73	21342.04938	22467.29972	2	148	104	68	114	74	108	74	2	NA	1	2	185	NA	5.3	2	2	2	2	1	2	2	53.3	151.1	23.3	84.5	1	2	0	1	2	1	0	1	0	0.559232296	11.57425655	1305.265438	0.842662879	4.543434391	108.6666667
101180	2	80	3	4	1	4.43	29631.90797	33267.3273	1	144	120	64	124	66	118	64	2	NA	2	NA	215	108	5.4	2	2	NA	2	NA	2	2	76.7	168.7	27	96.4	1	1	0	1	1	1	0	1	0	0.571428571	11.00726322	1311.627143	0.824663899	4.803279148	120.6666667
101181	2	50	2	5	3	4.74	37160.80203	43108.43439	1	134	100	68	104	74	104	76	2	NA	2	NA	175	98	5	2	2	NA	2	1	2	2	61.9	156.7	25.2	82	1	1	1	1	1	1	1	2	0	0.523292916	10.42241898	1196.951431	0.762100641	3.811344692	102.6666667
101182	1	58	4	3	1	3.13	30990.36761	30646.03292	1	144	136	76	132	84	134	74	1	1	1	1	215	187	8	3	2	2	2	3	1	1	86.2	173.1	28.8	98.7	2	NA	1	2	NA	0	1	1	0	0.570190641	10.63074057	1283.174013	0.798436337	4.776640469	134
101183	2	80	3	3	1	3.33	40631.19876	45657.67422	1	142	156	84	156	74	156	76	1	1	2	1	126	NA	6.8	1	2	1	1	NA	2	1	82.7	153.2	35.2	115.4	1	4	0	1	4	3	0	3	1	0.753263708	12.68974965	1440.973316	0.868056481	9.372834125	156
101185	2	57	5	4	2	0.24	13619.93504	14399.84613	2	136	126	84	126	80	124	78	2	NA	2	1	190	NA	6.8	1	2	1	2	1	2	2	70.1	156.7	28.5	98.2	1	1	2	1	1	1	2	3	1	0.626675175	11.72877024	1346.977927	0.840776213	6.053155947	125.3333333
101186	1	35	2	4	1	5	82200.94413	79471.54414	1	134	120	62	118	60	120	58	2	NA	2	NA	146	105	5	2	2	NA	2	3	2	2	96.6	171.5	32.8	94.9	2	NA	0	2	NA	0	0	0	0	0.55335277	9.655564053	1160.067376	0.707215202	4.420237796	119.3333333
101187	1	33	1	4	1	5	41481.70164	50576.20535	2	140	NA	NA	NA	NA	NA	NA	2	NA	2	NA	210	NA	4.8	2	2	NA	1	2	2	2	72	161.2	27.7	88.8	2	NA	0	2	NA	0	0	0	0	0.550868486	10.46518036	1218.997285	0.763971694	4.368587264	NA
101191	2	35	3	3	6	2.41	84562.15462	91803.92187	2	146	116	60	114	58	120	64	1	1	2	NA	211	93	5.3	2	2	NA	1	NA	1	2	76.9	158.5	30.6	105	2	NA	2	2	NA	0	2	2	0	0.662460568	11.97363814	1382.974793	0.852498679	6.926848885	116.6666667
101193	1	63	2	5	1	5	18159.59327	18501.06954	2	135	126	72	128	68	130	66	1	2	2	NA	200	105	5.1	2	2	NA	1	4	2	2	74.4	169.7	25.8	95.3	2	NA	1	2	NA	0	1	1	0	0.561579258	11.04857919	1320.446641	0.837861385	4.592986925	128
101194	2	48	3	5	1	5	89167.78535	88795.05449	1	142	106	70	106	70	110	68	2	NA	2	NA	159	NA	5	2	2	NA	2	1	2	1	91.8	168.3	32.4	108.8	1	1	1	1	1	1	1	2	0	0.646464646	11.35553381	1351.521985	0.825195461	6.530052157	107.3333333
101196	2	71	4	4	3	0.37	13856.24394	13790.86349	2	142	124	60	120	64	126	64	1	1	1	1	166	238	10.2	1	1	1	1	2	2	2	69.3	157	28.1	93.7	2	NA	2	2	NA	0	2	2	0	0.596815287	11.25571203	1293.886858	0.809068982	5.362765569	123.3333333
101199	2	61	3	5	1	NA	220853.2845	236115.0785	1	143	144	78	144	76	144	78	2	NA	2	NA	293	NA	6	2	2	NA	2	NA	2	1	47.2	153.4	20.1	70	2	NA	1	2	NA	0	1	1	0	0.456323338	10.18889392	1157.745822	0.764518482	2.580206692	144
101200	1	73	3	4	1	1.72	12395.20358	13666.28575	1	142	194	78	186	72	188	72	1	1	1	1	188	NA	5.5	3	2	2	2	1	2	2	67.1	175.7	21.7	83.6	2	NA	1	2	NA	0	1	1	0	0.475811042	10.20575215	1241.093212	0.81067586	2.920675216	189.3333333
101206	1	34	1	3	6	NA	59164.46617	60328.50378	1	135	128	94	122	90	122	84	2	NA	2	NA	205	102	5.5	2	2	NA	2	1	2	1	80	167	28.7	92.6	2	NA	1	2	NA	0	1	1	0	0.554491018	10.35299474	1227.432818	0.764419024	4.443983147	124
101209	2	62	1	1	1	0.58	10549.70066	10943.24828	2	135	136	80	138	74	130	70	2	NA	2	NA	NA	NA	NA	2	2	NA	2	NA	2	2	44.4	148.3	20.2	79.4	2	NA	0	2	NA	0	0	0	0	0.535401214	11.91595947	1331.291303	0.879054255	4.052398063	134.6666667
101211	2	61	4	5	3	5	18606.72287	20696.15854	1	143	146	68	150	68	142	66	2	NA	2	NA	197	NA	6.2	2	2	NA	2	NA	2	2	77.3	154.7	32.3	102.8	2	NA	4	2	NA	0	3	3	1	0.664511959	11.69239202	1334.20335	0.814916184	6.978469931	146
101212	2	62	5	5	1	NA	6536.452927	6999.135662	2	148	126	70	118	66	120	74	1	1	1	1	159	96	5.6	2	2	2	2	NA	2	2	95.5	156.6	38.9	121.3	2	NA	1	2	NA	0	1	1	0	0.77458493	12.41249581	1425.044729	0.844303367	9.995338148	121.3333333
101213	1	60	3	3	3	0.89	20781.30976	20798.05921	1	137	124	68	124	76	116	72	1	1	1	1	NA	NA	NA	1	2	1	1	NA	1	1	134.4	179.2	41.9	140.3	2	NA	5	2	NA	0	3	3	1	0.782924107	12.10202475	1486.279684	0.868785678	10.24384442	121.3333333
101214	1	23	5	4	5	1.79	15950.24126	17655.42445	2	135	102	46	104	48	102	48	2	NA	2	NA	178	96	5.5	2	2	NA	2	2	2	1	71.2	164.9	26.2	89.2	2	NA	0	2	NA	0	0	0	0	0.540933899	10.57121383	1245.399501	0.787445186	4.164433651	102.6666667
101216	2	55	4	3	5	0.11	20522.30427	20825.5479	1	145	126	68	128	62	126	68	1	1	2	NA	183	98	6.3	2	2	NA	1	6	1	1	107.2	164.6	39.6	122	1	3	3	1	3	2	3	5	1	0.741190765	11.78317799	1386.918226	0.818492664	9.028520861	126.6666667
101217	1	80	2	1	1	NA	15592.09554	16308.16699	1	139	136	78	120	76	120	76	2	NA	2	NA	229	NA	5.8	2	2	NA	2	NA	2	2	56.9	167.8	20.2	92.4	2	NA	2	2	NA	0	2	2	0	0.550655542	12.24942881	1455.745038	0.961704718	4.364171121	125.3333333
101221	1	54	4	3	5	NA	25672.50731	28988.60715	2	147	152	86	154	88	154	84	1	1	1	1	159	NA	4.9	2	2	NA	2	NA	1	2	121	178.6	37.9	121.9	1	3	5	1	3	2	3	5	1	0.682530795	11.08181818	1358.705238	0.808419607	7.439082787	153.3333333
101222	1	48	5	5	1	5	13723.33968	13972.02466	1	141	122	94	118	94	128	90	1	1	1	1	172	NA	5.7	2	2	NA	2	1	2	1	96.1	167.9	34.1	113.3	1	1	1	1	1	1	1	2	0	0.674806432	11.5576148	1373.937781	0.831511594	7.240044105	122.6666667
101226	1	44	5	2	1	1.15	13733.893	14484.27013	2	148	122	82	NA	NA	124	84	1	1	1	2	216	103	5.4	2	2	NA	1	NA	2	1	83.5	167.7	29.7	100	2	NA	2	2	NA	0	2	2	0	0.596302922	10.9435131	1300.159985	0.805185297	5.351224562	123
101227	1	60	4	3	3	3.32	12704.71497	13696.25148	1	144	128	84	126	80	130	82	1	1	1	NA	234	NA	5.1	2	2	NA	1	3	2	2	110.7	188.2	31.3	109.2	2	NA	1	2	NA	0	1	1	0	0.580233794	10.37884026	1306.267554	0.801462618	4.994481136	128
101228	2	30	3	3	5	0.8	43271.89021	46803.21795	2	139	NA	NA	NA	NA	NA	NA	2	NA	2	NA	160	NA	5.4	2	2	NA	1	1	2	2	65.6	159.4	25.8	86	2	NA	0	2	NA	0	0	0	0	0.539523212	10.61809316	1229.884115	0.78014349	4.135754846	NA
101230	2	50	4	4	3	1.05	24587.33277	27337.44281	1	137	126	76	130	82	132	76	2	NA	2	NA	160	94	5.5	2	2	NA	1	2	2	2	77.3	159	30.6	107.2	2	NA	1	2	NA	0	1	1	0	0.674213836	12.19284459	1410.513031	0.868990987	7.224872418	129.3333333
101232	1	65	3	4	5	1.54	24969.12469	24656.31729	1	142	132	66	138	68	134	66	1	1	1	1	138	NA	5.8	2	2	2	1	NA	2	1	93.2	178.6	29.2	97.3	2	NA	5	2	NA	0	3	3	1	0.544792833	10.07870849	1235.717262	0.76780372	4.243278892	134.6666667
101236	1	26	4	3	6	2.17	37989.70124	39259.65201	2	145	114	54	110	62	112	56	2	NA	2	NA	142	NA	5.5	2	2	NA	2	2	1	2	66.5	177.1	21.2	74	1	2	5	1	2	1	3	4	1	0.417843027	9.074462224	1107.907953	0.725936331	1.950572907	112
101238	1	36	2	4	6	2.69	49697.21676	50695.0478	1	138	106	70	108	66	108	66	2	NA	1	2	208	99	5.5	2	2	NA	1	NA	1	1	80.4	174.2	26.5	91.4	2	NA	0	2	NA	0	0	0	0	0.524684271	10.19337898	1234.285846	0.77909701	3.838755416	107.3333333
101239	2	80	3	5	1	3.08	36596.15264	40979.68015	1	144	138	84	130	80	134	82	2	NA	2	NA	205	NA	5.5	2	2	NA	2	1	2	1	52.3	156.4	21.4	78.8	1	1	0	1	1	1	0	1	0	0.503836317	10.8962077	1250.164751	0.817457773	3.435870401	134
101241	1	27	5	5	5	5	30373.05001	38983.93849	2	138	122	88	124	84	124	88	2	NA	2	NA	151	NA	4.9	2	2	NA	2	NA	2	2	91.3	171.1	31.2	95.6	2	NA	1	2	NA	0	1	1	0	0.55873758	10.00512465	1200.662676	0.737445322	4.533016559	123.3333333
101242	2	57	3	2	2	0.81	32618.90474	34706.85663	2	147	126	68	134	72	134	72	1	1	1	1	290	NA	5.6	2	2	NA	1	NA	2	2	65.1	153.8	27.5	97.5	2	NA	4	2	NA	0	3	3	1	0.633940182	12.08409474	1374.883156	0.862921558	6.22643578	131.3333333
101243	1	63	3	4	1	2	42185.83264	47120.18508	2	142	146	80	146	72	148	78	1	1	1	2	216	107	5.6	2	2	NA	1	NA	2	2	76.7	174.1	25.3	95	2	NA	1	2	NA	0	1	1	0	0.545663412	10.8474067	1313.103053	0.835430909	4.261146328	146.6666667
101246	1	54	5	3	1	0.87	26513.80091	26886.93969	2	144	160	76	154	72	138	76	1	1	1	1	185	242	9.1	1	2	1	1	1	1	1	95.7	175.5	31.1	105.7	1	2	1	1	2	1	1	2	0	0.602279202	10.80485687	1313.200625	0.806794324	5.486479964	150.6666667
101247	1	38	5	5	1	3.86	18903.08356	17845.83769	1	141	130	84	118	84	120	82	2	NA	2	NA	147	114	5.7	2	2	NA	2	2	2	2	64.1	166.8	23	86.9	2	NA	0	2	NA	0	0	0	0	0.520983213	10.8540236	1286.063128	0.831961436	3.766007091	122.6666667
101248	1	52	4	3	3	2.83	20912.37333	20282.88521	1	144	168	94	168	92	164	94	2	NA	2	NA	NA	NA	NA	2	2	NA	2	2	2	2	106.8	189	29.9	103.7	1	1	1	1	1	1	1	2	0	0.548677249	10.03443976	1265.603112	0.783009556	4.323228438	166.6666667
101249	2	63	2	1	1	2.82	7257.180731	7101.657339	1	140	136	80	144	80	NA	NA	1	1	2	NA	194	140	5.8	2	2	NA	2	1	2	2	76	158.4	30.3	105.7	2	NA	2	2	NA	0	2	2	0	0.66729798	12.12462154	1399.971781	0.864109898	7.04884475	140
101250	2	38	3	5	1	4.76	179274.4966	176978.8906	2	147	108	66	102	68	104	74	2	NA	2	NA	166	NA	5.4	2	2	NA	2	4	2	1	92.5	171.1	31.6	97.8	2	NA	0	2	NA	0	0	0	0	0.571595558	10.16875979	1220.299674	0.748035935	4.806877063	104.6666667
101252	2	33	5	4	5	0.82	14391.13769	15067.42034	2	144	104	66	102	64	102	62	2	NA	2	NA	160	82	5.3	2	2	NA	2	NA	1	1	98.5	157	40	120.8	1	2	3	1	2	1	3	4	1	0.769426752	12.17163216	1399.175356	0.824284463	9.843043458	102.6666667
101253	1	57	4	4	3	1.94	13622.07341	13971.77668	2	147	170	104	164	106	164	102	1	1	1	NA	174	NA	5.7	2	2	2	1	2	1	1	95.3	175.3	31	111.8	1	2	2	1	2	1	2	3	1	0.637763833	11.45236954	1391.104685	0.85567672	6.318471132	166
101254	2	29	4	5	6	3.98	47867.01324	51148.7931	2	144	118	76	118	70	116	72	2	NA	2	NA	173	84	5.6	2	2	NA	1	2	2	1	51.7	163.5	19.3	69.1	2	NA	0	2	NA	0	0	0	0	0.422629969	9.610207742	1127.36658	0.751070947	2.025822626	117.3333333
101255	2	62	4	4	1	NA	8337.837619	8307.145489	1	147	138	90	130	84	132	86	1	1	1	1	164	108	6.1	2	2	NA	2	NA	1	1	76.4	157.9	30.6	96.1	2	NA	2	2	NA	0	2	2	0	0.608613046	10.99453101	1267.480468	0.781720267	5.63135658	133.3333333
101256	2	34	4	4	5	1.18	13656.29275	13215.88898	1	144	146	66	146	64	146	64	1	2	2	NA	150	121	6.6	2	2	NA	2	1	2	2	138.6	161.9	52.9	141.1	2	NA	3	2	NA	0	3	3	1	0.871525633	11.98520312	1399.079281	0.786924635	13.06068535	146
101262	1	25	1	4	5	NA	50110.13903	51910.71975	2	141	118	76	118	74	116	70	2	NA	2	NA	186	95	4.9	2	2	NA	2	6	1	2	127.3	175.7	41.2	119	2	NA	0	2	NA	0	0	0	0	0.677290837	10.54709261	1282.602678	0.752597786	7.303802146	117.3333333
101264	1	31	5	5	1	NA	20555.75659	19736.56377	2	138	104	76	108	78	108	80	2	NA	2	NA	NA	NA	NA	2	2	NA	2	NA	2	2	73.1	180	22.6	89.7	2	NA	2	2	NA	0	2	2	0	0.498333333	10.49140747	1291.348639	0.836406176	3.332322981	106.6666667
101265	2	47	4	5	1	5	15612.69758	16091.91542	2	145	144	98	150	102	NA	NA	2	NA	1	NA	242	NA	6.2	2	2	NA	1	3	2	2	68.2	161.7	26.1	88.2	2	NA	2	2	NA	0	2	2	0	0.545454545	10.68012653	1245.962323	0.788291004	4.256856949	147
101266	2	67	4	4	5	NA	8976.064215	8998.314928	1	134	130	76	132	80	128	80	1	1	2	NA	189	NA	6.5	1	2	1	1	NA	2	2	81.5	152.9	34.9	108.1	2	NA	4	2	NA	0	3	3	1	0.706998038	11.97421053	1358.388932	0.818599861	8.085263929	130
101273	1	67	2	5	3	5	17570.14421	18035.30122	1	140	186	98	170	94	186	96	1	1	2	NA	172	122	5.9	2	2	NA	2	3	2	2	123.1	170.9	42.1	125.4	2	NA	2	2	NA	0	2	2	0	0.733762434	11.3023437	1355.542203	0.792632316	8.819596454	180.6666667
101275	1	80	4	4	2	1.64	11620.81453	12853.60793	2	147	156	68	164	62	130	52	1	1	1	2	226	NA	5.7	2	2	NA	1	1	2	1	83.2	169.7	28.9	103.1	2	NA	1	2	NA	0	1	1	0	0.607542722	11.30308522	1350.86337	0.840399623	5.606764082	150
101277	1	75	5	4	1	2.19	7149.040152	9879.637612	2	139	118	66	116	64	NA	NA	1	1	1	1	161	NA	5.6	2	2	NA	1	1	1	1	90.4	166.5	32.6	115.3	2	NA	2	2	NA	0	2	2	0	0.692492492	12.12676864	1435.574426	0.87560948	7.699284411	117
101278	1	44	5	3	1	1.22	14670.82655	15721.00824	1	137	118	68	116	60	116	68	2	NA	2	NA	242	90	5.8	2	2	NA	2	NA	2	2	98.5	182.8	29.5	106.5	2	NA	1	2	NA	0	1	1	0	0.582603939	10.73078498	1331.046079	0.825049809	5.046464923	116.6666667
101281	2	34	1	2	6	0.41	36690.35614	37216.608	2	138	112	60	114	72	98	68	2	NA	2	NA	218	101	5.2	2	2	NA	2	3	2	2	59	150.3	26.1	86	2	NA	0	2	NA	0	0	0	0	0.572188955	11.19624634	1259.289081	0.797245279	4.819671264	108
101282	1	60	3	3	1	5	218602.3765	213902.4963	1	139	110	80	110	82	112	82	1	1	1	2	222	NA	5.2	2	2	2	2	3	1	1	108.2	178.8	33.8	115.3	1	2	1	1	2	1	1	2	0	0.644854586	11.084489	1359.793423	0.82483627	6.490674046	110.6666667
101283	2	56	4	5	5	4.62	16519.87394	17524.69979	1	144	112	76	110	78	106	74	2	NA	2	NA	213	NA	6.2	1	2	1	2	2	2	2	106.2	158.8	42.1	122.8	1	2	1	1	2	1	1	2	0	0.773299748	11.91615403	1377.637194	0.805227108	9.957291974	109.3333333
101284	2	65	4	3	3	1.22	15880.59037	15534.24489	2	146	128	76	130	80	128	84	1	1	1	2	193	150	8.1	1	2	1	2	NA	2	1	84	165.1	30.8	114.5	2	NA	2	2	NA	0	2	2	0	0.693519079	12.49297422	1472.695237	0.906911284	7.726324249	128.6666667
101285	1	30	3	3	6	2.43	152613.0042	148338.9621	1	145	114	80	116	86	118	86	1	2	2	NA	201	NA	5.8	2	2	NA	1	1	1	1	112.1	181.1	34.2	108.9	2	NA	0	2	NA	0	0	0	0	0.601325235	10.28549206	1269.865723	0.768041317	5.464795834	116
101286	2	52	4	3	5	0.74	15819.73068	15802.57256	2	148	116	74	116	70	114	72	1	1	2	NA	193	NA	5.5	2	2	NA	1	2	2	1	99.7	161.4	38.3	128.9	2	NA	1	2	NA	0	1	1	0	0.798636927	12.90937861	1504.633079	0.89296678	10.71980193	115.3333333
101288	2	62	4	5	1	5	24331.80479	26463.28403	1	141	126	70	132	78	124	74	1	1	1	2	223	NA	5.4	2	2	NA	2	1	2	2	66.3	162.6	25.1	87.7	1	2	1	1	2	1	1	2	0	0.539360394	10.77067271	1260.017572	0.80227546	4.132449768	127.3333333
101294	2	39	4	4	1	1.06	31274.25646	30697.82641	1	139	100	58	100	58	108	68	2	NA	2	NA	201	NA	5.7	1	2	2	2	NA	1	1	95.3	161.6	36.5	122.2	1	3	3	1	3	2	3	5	1	0.756188119	12.51770624	1459.885973	0.87361876	9.457124482	102.6666667
101298	2	60	5	4	3	1.7	33789.91193	32246.39013	1	142	106	70	108	74	106	74	2	NA	1	NA	231	NA	5.6	2	2	NA	1	2	1	1	82.7	159.6	32.5	100.5	2	NA	0	2	NA	0	0	0	0	0.629699248	11.05129843	1280.864687	0.781137302	6.125031174	106.6666667
101300	2	35	2	5	1	3.66	60549.90456	61372.62553	1	134	92	68	94	70	98	68	2	NA	2	NA	124	102	5.4	2	2	NA	2	1	2	2	72.3	163.9	26.9	94.6	2	NA	0	2	NA	0	0	0	0	0.577181208	11.12556275	1306.727307	0.823063747	4.927852768	94.66666667
101307	2	47	4	3	3	0.77	19386.13748	19393.87669	1	137	NA	NA	152	110	154	112	1	1	2	NA	221	110	6.1	2	2	NA	2	3	2	2	124	170.3	42.8	134.8	1	4	3	1	4	3	3	6	1	0.791544334	12.10539736	1449.305284	0.844215631	10.5037096	153
101308	2	25	3	5	3	4.81	95945.64945	110410.5288	2	140	112	70	110	74	108	68	2	NA	2	NA	131	97	5.2	2	2	NA	2	NA	2	2	76.9	171.4	26.2	85.6	2	NA	0	2	NA	0	0	0	0	0.499416569	9.761365954	1172.436973	0.741197868	3.352613564	110
101311	1	30	5	4	5	2.89	36588.83679	36504.02051	2	134	154	92	146	96	154	92	1	1	1	1	113	NA	5.2	2	2	NA	2	NA	2	2	110.1	180.3	33.9	112.1	2	NA	0	2	NA	0	0	0	0	0.621741542	10.68346061	1316.083119	0.797029906	5.936668215	151.3333333
101312	2	80	3	3	2	2.63	43001.1352	49193.35994	2	142	160	102	162	106	156	100	1	1	1	1	145	NA	6.6	1	2	2	2	NA	2	2	68.1	165.7	24.8	93.8	1	2	2	1	2	1	2	3	1	0.566083283	11.36656612	1342.344658	0.856854595	4.688683216	159.3333333
101316	1	22	5	4	5	3.66	46006.78042	50391.10899	1	136	108	48	104	54	102	60	2	NA	2	NA	135	NA	5.5	2	2	NA	2	6	2	2	70.4	180.6	21.6	71.5	2	NA	1	2	NA	0	1	1	0	0.395902547	8.521571891	1050.635539	0.685979812	1.616829648	104.6666667
101319	1	34	1	4	3	1.06	63102.19336	62492.91941	2	143	140	80	132	94	142	90	1	1	2	NA	129	NA	5	2	2	NA	1	6	2	2	125.6	175.3	40.9	130.1	2	NA	0	2	NA	0	0	0	0	0.742156303	11.6086703	1410.090339	0.827759423	9.05584058	138
101320	1	80	3	5	1	5	61677.12204	73691.99065	1	146	126	54	130	56	130	40	2	NA	2	1	154	NA	5.3	2	2	NA	2	2	2	1	75.4	182.4	22.7	98.8	1	1	3	1	1	1	3	4	1	0.541666667	11.37813996	1409.798976	0.912488268	4.179361025	128.6666667
101323	2	74	4	3	5	2.13	16775.85995	17084.56991	2	145	138	80	140	80	142	78	1	1	1	1	141	101	5.9	1	2	1	1	NA	2	2	104.7	162.2	39.8	117.1	1	4	0	1	4	3	0	3	1	0.721948212	11.44415033	1337.157243	0.788756144	8.491899807	140
101324	1	35	4	5	1	0.73	16079.49533	16859.17978	2	140	142	94	144	98	146	102	2	NA	2	NA	176	NA	5.8	2	2	NA	1	2	1	1	78.2	177.6	24.8	84.5	1	1	1	1	1	1	1	2	0	0.475788288	9.555498143	1168.283694	0.745591201	2.920269203	144
101327	2	52	3	3	3	0.92	42339.35662	41456.14248	1	136	NA	NA	120	84	124	86	1	1	2	NA	235	NA	5.2	2	2	NA	2	2	2	1	79.1	174.1	26.1	97.4	1	2	3	1	2	1	3	4	1	0.559448593	10.95142706	1325.694953	0.838943216	4.547992193	122
101330	2	22	3	4	5	1.71	74373.66323	74232.73283	1	138	112	68	106	68	108	64	2	NA	2	NA	195	93	5.2	2	2	NA	2	2	2	2	58.7	164.5	21.7	76.7	2	NA	0	2	NA	0	0	0	0	0.466261398	10.01097354	1177.96603	0.768668806	2.752015078	108.6666667
101333	2	71	5	5	5	5	20790.43864	23034.05951	1	141	132	80	132	80	136	84	1	1	2	NA	177	103	5	2	2	NA	2	1	2	2	62.3	157	25.3	94.4	2	NA	1	2	NA	0	1	1	0	0.601273885	11.95991164	1374.837278	0.87419534	5.463629652	133.3333333
101335	1	80	4	4	2	4.31	8503.239751	8934.531644	1	139	114	56	112	56	114	60	1	1	1	NA	159	NA	5.5	2	2	NA	1	2	2	2	74	170.9	25.3	97.8	1	3	3	1	3	2	3	5	1	0.572264482	11.36901907	1363.538888	0.868068791	4.821300677	113.3333333
101336	2	72	3	4	1	2.04	29728.00147	41540.99322	2	139	152	88	158	80	150	76	2	NA	1	1	202	94	5.7	2	2	NA	2	NA	2	2	67.4	160.6	26.1	97	2	NA	0	2	NA	0	0	0	0	0.603985056	11.81521928	1373.687855	0.869905264	5.525343786	153.3333333
101339	1	63	1	1	1	1.16	6654.654498	6964.950347	2	137	162	76	NA	NA	NA	NA	1	1	2	NA	194	179	7.2	1	2	1	1	4	2	2	84	163.8	31.3	109.9	1	1	2	1	1	1	2	3	1	0.670940171	11.99107307	1407.954111	0.864591945	7.141311539	162
101342	2	41	3	5	1	2.55	32007.97117	32181.78023	2	141	114	76	118	66	118	66	2	NA	2	NA	155	104	5.2	2	2	NA	1	2	2	2	159.9	167.7	56.9	148.6	1	3	1	1	3	2	1	3	1	0.886106142	11.75153444	1396.158134	0.775670784	13.55546596	116.6666667
101343	1	80	3	5	1	5	41557.38958	48724.43812	1	138	126	42	120	46	116	42	1	1	1	1	236	115	5.8	2	2	NA	1	NA	2	2	84.3	171.4	28.7	118.6	2	NA	2	2	NA	0	2	2	0	0.691948658	12.91727489	1551.492972	0.966402435	7.684977116	120.6666667
101345	2	29	4	3	5	1.06	32843.85048	36314.40799	1	145	114	64	112	66	112	62	2	NA	1	NA	125	NA	4.9	2	2	NA	2	1	2	2	111.1	169	38.9	118.9	2	NA	5	2	NA	0	3	3	1	0.703550296	11.28040845	1345.369815	0.79665833	7.992759641	112.6666667
101349	2	69	4	2	2	1.57	11769.40726	11320.25042	1	134	114	54	116	58	120	52	1	1	1	1	NA	NA	NA	1	2	1	1	1	2	2	125.6	161.4	48.2	128.3	1	1	1	1	1	1	1	2	0	0.794919455	11.44805841	1334.311115	0.762506469	10.60628365	116.6666667
101350	1	46	3	3	1	0.2	25628.13657	24735.82091	1	145	128	72	134	80	136	74	2	NA	2	NA	210	NA	5.9	2	2	NA	1	NA	1	1	119.3	169.2	41.7	131.6	2	NA	2	2	NA	0	2	2	0	0.777777778	12.0485745	1437.835986	0.841327349	10.0901496	132.6666667
101351	2	79	5	5	5	3.92	24428.74184	27118.24604	2	145	160	72	160	70	162	72	2	NA	2	NA	175	NA	5.1	2	2	NA	2	NA	2	2	66.3	157.1	26.9	92.4	1	2	3	1	2	1	3	4	1	0.588160407	11.34789234	1304.898709	0.821137133	5.169194119	160.6666667
101355	1	46	4	3	4	1.2	23059.55881	23247.74177	1	146	142	78	144	82	144	76	2	NA	2	NA	225	117	4.7	2	2	NA	2	4	1	1	92.9	182	28	104	1	1	1	1	1	1	1	2	0	0.571428571	10.79010031	1335.471666	0.836037243	4.803279148	143.3333333
101356	2	54	3	4	1	5	175978.3195	174956.954	1	146	116	70	130	74	124	72	1	2	2	2	206	97	5.6	2	2	NA	1	2	2	2	53.4	165.6	19.5	72.5	1	1	1	1	1	1	1	2	0	0.437801932	9.921272496	1171.30783	0.777651056	2.270094097	123.3333333
101357	2	72	4	4	2	NA	15354.65341	15886.30474	1	139	134	88	130	88	134	90	1	1	2	NA	178	95	5.3	2	2	NA	1	NA	2	2	79.4	160.2	30.9	109.9	1	4	5	1	4	3	3	6	1	0.686017478	12.33353133	1432.162174	0.881781095	7.529705269	132.6666667
101359	2	52	1	2	1	1.52	23633.90401	23297.66256	1	135	100	66	104	68	104	68	2	NA	1	NA	172	100	5.3	2	2	NA	2	2	2	2	75.7	155.5	31.3	89	1	2	1	1	2	1	1	2	0	0.572347267	10.22920935	1170.255701	0.718613301	4.823086928	102.6666667
101360	1	46	3	4	6	1.93	114302.2357	116060.4794	2	142	140	98	148	100	142	96	2	NA	2	NA	198	122	5.4	2	2	NA	2	12	2	1	85.5	171.5	29.1	99.1	2	NA	0	2	NA	0	0	0	0	0.577842566	10.71742856	1287.645046	0.799858074	4.942257257	143.3333333
101365	1	30	5	4	1	5	29996.45943	38161.94075	2	135	146	88	144	88	144	98	1	2	2	NA	179	NA	5.7	2	2	NA	1	3	2	2	96.1	179.5	29.8	105	2	NA	0	2	NA	0	0	0	0	0.584958217	10.71094046	1316.537802	0.815354045	5.098318	144.6666667
101366	2	52	5	5	1	4.93	24444.54302	27705.04576	2	134	164	98	164	92	166	96	1	1	1	2	221	102	6.1	2	2	NA	2	1	2	2	63.1	163.8	23.5	80.7	2	NA	2	2	NA	0	2	2	0	0.492673993	10.15918468	1192.859534	0.768548615	3.227050018	164.6666667
101370	2	31	2	4	1	5	74704.73145	78705.73265	2	138	106	58	110	60	104	62	2	NA	2	NA	200	90	4.9	2	2	NA	2	1	2	1	59.9	165	22	75.4	2	NA	1	2	NA	0	1	1	0	0.456969697	9.742220046	1148.083324	0.747620015	2.5912659	106.6666667
101372	2	29	5	3	1	2.43	26151.10203	26736.74184	1	143	118	58	114	58	112	56	2	NA	1	NA	127	106	5.2	2	2	2	2	NA	2	1	58.1	156.3	23.8	80.8	2	NA	2	2	NA	0	2	2	0	0.516954575	10.60042541	1215.839604	0.781113062	3.687421659	114.6666667
101378	2	34	5	5	1	5	28536.21283	32913.68798	2	140	112	66	106	72	110	76	2	NA	2	NA	226	NA	5.4	2	2	NA	2	1	2	2	64.8	160.1	25.3	82.1	2	NA	1	2	NA	0	1	1	0	0.512804497	10.1989545	1183.92672	0.752893955	3.607122961	109.3333333
101379	1	55	4	3	5	0	14909.75811	14659.94011	1	145	110	74	114	74	110	66	1	1	2	NA	194	93	5.3	2	2	NA	1	NA	2	2	60	168.2	21.2	74.5	1	3	4	1	3	2	3	5	1	0.442925089	9.617908643	1144.371795	0.749927656	2.354561794	111.3333333
101382	2	64	3	5	2	5	109749.3348	109771.0775	2	146	144	86	142	82	138	88	1	1	1	1	200	NA	5.9	2	2	NA	2	2	2	2	85.7	163.8	31.9	94.5	2	NA	5	2	NA	0	3	3	1	0.576923077	10.2080173	1198.593307	0.734087346	4.922235257	141.3333333
101384	1	22	4	4	5	3.25	40658.16422	50627.90337	1	144	110	62	104	66	104	64	2	NA	2	NA	190	NA	5.9	2	2	NA	1	5	2	1	88.6	176.6	28.4	95.4	2	NA	0	2	NA	0	0	0	0	0.540203851	10.13518111	1235.663919	0.771212627	4.149582366	106
101385	2	28	4	5	5	5	25933.73727	28056.74723	2	145	138	88	138	76	136	88	2	NA	2	NA	NA	NA	NA	2	2	2	2	2	2	2	123.2	164	45.8	134.3	2	NA	0	2	NA	0	0	0	0	0.818902439	12.09959012	1421.562914	0.819238656	11.3486117	137.3333333
101386	2	49	2	4	1	1.37	19612.20768	19152.08236	2	142	132	88	128	84	126	84	1	1	2	1	221	NA	5.7	2	2	NA	1	1	2	2	67	161.8	25.6	98.5	2	NA	1	2	NA	0	1	1	0	0.608776267	12.03369027	1404.305478	0.891497908	5.635110805	128.6666667
101387	2	73	5	5	1	5	19988.65379	20425.6115	2	140	140	68	146	66	134	60	1	1	2	NA	156	NA	5.4	2	2	NA	2	NA	2	2	63.2	150.9	27.8	98.9	2	NA	2	2	NA	0	2	2	0	0.655400928	12.44049762	1402.025377	0.877314164	6.750476644	140
101389	1	42	5	4	3	5	15060.62444	16240.78948	1	144	124	92	122	96	122	98	2	NA	2	2	244	NA	6.6	2	2	1	1	3	2	2	92.9	164.1	34.5	117.5	2	NA	1	2	NA	0	1	1	0	0.716026813	12.19073834	1432.708384	0.865507521	8.329767922	122.6666667
101391	2	74	3	2	1	1.23	24626.44628	29352.90095	2	141	144	74	140	68	140	66	1	1	1	NA	215	NA	5.5	2	2	NA	1	NA	2	1	64.4	152.4	27.7	102.9	2	NA	1	2	NA	0	1	1	0	0.67519685	12.82249213	1452.240107	0.910478536	7.250047254	141.3333333
101393	2	80	5	5	2	0	10224.55507	10491.22408	2	140	138	64	136	66	134	62	2	NA	1	1	NA	NA	NA	2	2	NA	2	NA	2	2	57.2	151.6	24.9	87.6	1	3	1	1	3	2	1	3	1	0.577836412	11.58260089	1308.365833	0.834362815	4.942123144	136
101394	1	39	5	1	1	1.39	19347.36692	20910.61452	1	138	122	78	128	80	124	80	2	NA	2	NA	184	NA	5.3	2	2	NA	2	NA	2	2	65.2	171.3	22.2	82.8	2	NA	1	2	NA	0	1	1	0	0.483362522	10.25431228	1231.285379	0.80090869	3.056523238	124.6666667
101396	2	80	3	4	1	2.46	61228.56431	67943.06041	1	146	156	46	142	44	144	54	1	1	1	1	141	165	8.7	1	1	2	2	1	2	1	78.6	161.8	30	118.3	2	NA	3	2	NA	0	3	3	1	0.731149567	13.34361404	1557.170732	0.963269885	8.746637899	147.3333333
101397	1	25	4	3	1	0.66	42411.98473	41483.67417	2	137	138	84	NA	NA	142	96	2	NA	2	NA	148	NA	4.7	2	2	NA	2	4	1	1	119.6	185.1	34.9	108.6	2	NA	2	2	NA	0	2	2	0	0.586709887	9.930342677	1239.484062	0.747439992	5.137039142	140
101398	1	75	3	4	1	3.65	4587.173044	6362.880241	2	139	146	68	140	66	150	68	1	1	1	1	133	115	6.2	1	2	1	2	1	2	2	106.7	175.7	34.6	130.9	2	NA	3	2	NA	0	3	3	1	0.74501992	12.6723581	1541.050319	0.93004301	9.13708767	145.3333333
101399	1	41	3	4	1	4.86	186290.2602	184939.7827	1	147	114	54	118	58	116	58	2	NA	2	NA	194	93	5.2	2	2	NA	1	4	1	1	81.9	181.7	24.8	95.1	2	NA	2	2	NA	0	2	2	0	0.523390204	10.50844767	1299.539641	0.829599725	3.813258888	116
101400	1	53	5	5	1	0.89	9511.863482	9967.3384	1	144	126	76	134	72	130	78	1	1	2	NA	162	104	5.6	2	2	2	1	2	2	2	82	169.2	28.6	99.1	2	NA	2	2	NA	0	2	2	0	0.5856974	10.94376423	1305.991678	0.814634477	5.114643203	130
101401	1	52	5	3	1	NA	15186.63521	16487.74178	1	137	130	84	120	86	126	84	2	NA	2	NA	232	NA	5.6	2	2	NA	1	1	1	2	59.3	168.9	20.8	80.4	2	NA	1	2	NA	0	1	1	0	0.476021314	10.440678	1244.850015	0.817960504	2.9244283	125.3333333
101404	1	31	4	4	5	NA	27461.03189	29318.605	2	147	104	72	108	72	110	70	2	NA	2	NA	136	NA	5.2	2	2	NA	1	7	2	1	129.4	187	37	121.4	1	1	1	1	1	1	1	2	0	0.649197861	10.67214085	1338.892947	0.799521354	6.597134675	107.3333333
101405	2	56	4	4	3	5	34558.58431	34446.32534	1	136	140	70	128	74	134	72	1	1	1	NA	246	NA	6.1	2	2	2	2	2	2	1	84.7	158.1	33.9	96.9	2	NA	2	2	NA	0	2	2	0	0.612903226	10.52887748	1214.567089	0.735740579	5.730382267	134
101407	2	65	3	4	1	5	145092.335	152367.6314	2	142	154	88	152	88	154	86	1	1	1	1	165	112	6	2	2	2	2	2	2	2	64	155	26.6	86.3	1	1	2	1	1	1	2	3	1	0.556774194	10.7875	1232.140293	0.777900151	4.491765032	153.3333333
101411	2	59	4	5	5	NA	16815.17164	17576.88059	1	145	134	76	134	68	120	76	1	2	2	2	223	109	5.7	2	2	NA	1	NA	2	2	109	164.9	40.1	119.5	2	NA	0	2	NA	0	0	0	0	0.724681625	11.44602411	1348.461298	0.794318472	8.567218087	129.3333333
101412	2	39	5	5	1	3.67	27016.27914	26730.53314	1	136	100	70	98	68	102	70	2	NA	2	NA	157	92	5.2	2	2	NA	2	3	2	1	47.6	155.5	19.7	69.7	2	NA	2	2	NA	0	2	2	0	0.448231511	10.1025103	1155.760907	0.766284599	2.44310828	100
101415	2	38	3	4	1	4.25	77327.15906	76090.84417	2	141	98	66	94	66	96	68	2	NA	2	NA	198	NA	5	2	2	NA	1	2	2	1	53.2	160.2	20.7	76.3	1	3	1	1	3	2	1	3	1	0.47627965	10.46089208	1214.712442	0.799612765	2.92904157	96
101416	1	44	3	4	1	2.52	152115.564	152233.7431	2	144	120	76	116	74	118	78	2	NA	2	NA	169	103	4.8	2	2	NA	2	1	2	1	78.8	181.2	24	95.7	2	NA	1	2	NA	0	1	1	0	0.528145695	10.78074637	1331.378158	0.854460544	3.907272958	118
101426	2	41	4	4	3	1.82	20400.32293	21250.86388	2	142	134	78	126	74	132	76	2	NA	2	NA	145	NA	5.7	2	2	NA	2	3	2	1	124.9	168	44.3	119.7	2	NA	1	2	NA	0	1	1	0	0.7125	10.71057856	1273.62353	0.737627374	8.23387068	130.6666667
101427	2	24	3	5	6	3.31	183913.7994	181552.1487	1	138	128	76	124	70	124	72	2	NA	2	NA	159	84	4.6	2	2	NA	2	2	2	1	73	169	25.6	91.8	2	NA	0	2	NA	0	0	0	0	0.543195266	10.74437731	1281.439496	0.812966566	4.210567528	125.3333333
101430	2	42	5	5	1	4.08	9342.330256	10158.869	2	148	96	74	100	68	104	68	2	NA	2	NA	200	87	5.5	2	2	2	2	2	2	2	56.4	162	21.5	71.6	2	NA	2	2	NA	0	2	2	0	0.441975309	9.533963179	1113.280186	0.727550609	2.338826655	100
101432	2	74	3	4	1	2.99	92110.00175	100556.3122	2	137	108	68	NA	NA	NA	NA	2	NA	1	2	282	132	6.8	2	2	2	2	NA	2	2	85.3	154.5	35.7	117.1	1	1	3	1	1	1	3	4	1	0.757928803	12.67892344	1445.839627	0.868921432	9.507460853	108
101434	2	70	5	5	1	NA	10747.14632	10978.30577	2	140	116	80	116	84	118	86	1	1	1	1	209	123	6.2	2	2	2	2	1	2	2	56.2	154.9	23.4	83	2	NA	2	2	NA	0	2	2	0	0.535829567	11.07158847	1264.18067	0.815158032	4.061029751	116.6666667
101438	2	48	2	5	1	2.89	39302.1627	38358.10832	2	136	116	68	112	70	114	70	2	NA	2	NA	174	NA	5.4	2	2	NA	2	2	2	2	71.9	162.2	27.3	87.2	2	NA	0	2	NA	0	0	0	0	0.537607891	10.28376254	1201.575229	0.755177941	4.096940515	114
101439	1	38	4	3	5	NA	32723.58906	36152.9459	1	145	128	76	132	80	130	74	2	NA	2	NA	178	103	5.6	2	2	NA	1	3	2	2	89.7	171.5	30.5	93.6	1	1	0	1	1	1	0	1	0	0.545772595	9.882791368	1187.367593	0.732167691	4.263389234	130
101442	2	67	3	5	1	3.43	199909.688	207829.1128	1	141	124	58	124	58	126	60	2	NA	1	1	195	107	5.5	2	2	NA	1	1	2	1	104.8	160.7	40.6	120.8	1	1	1	1	1	1	1	2	0	0.751711263	11.80011644	1372.358996	0.806693034	9.328228808	124.6666667
101443	1	59	4	5	1	2.89	21221.26876	23390.24553	1	146	152	80	146	88	146	84	1	2	2	NA	195	NA	6.1	2	2	NA	2	NA	2	2	112.1	177	35.8	117.5	1	1	3	1	1	1	3	4	1	0.663841808	11.09775315	1354.550483	0.813072394	6.961587934	148
101444	1	63	1	4	1	3.95	21645.72813	23014.69682	2	144	134	84	130	78	124	66	2	NA	2	NA	188	115	6	2	2	2	1	6	2	2	107.8	170.5	37.1	117.2	1	1	1	1	1	1	1	2	0	0.687390029	11.28803198	1352.240456	0.80689337	7.565512299	129.3333333
101446	2	30	5	5	5	3.73	20471.82814	20606.46023	1	143	118	74	118	72	114	74	1	1	2	NA	200	92	5.2	2	2	NA	2	3	2	2	57.5	173.6	19.1	74.3	2	NA	1	2	NA	0	1	1	0	0.427995392	9.798393835	1184.413241	0.789208417	2.111203662	116.6666667
101448	1	49	5	2	1	0.73	50699.41022	57394.20828	2	146	126	70	128	62	120	66	2	NA	2	NA	186	107	5.8	2	2	NA	1	NA	1	1	83.6	177.7	26.5	102	2	NA	0	2	NA	0	0	0	0	0.574001125	11.1557053	1364.313728	0.860846812	4.858828356	124.6666667
101449	2	59	4	4	5	3.29	20859.07555	21503.67718	2	144	144	84	146	82	144	78	2	NA	2	NA	197	100	6.1	2	1	1	2	1	2	2	120.1	175.7	38.9	115	1	1	1	1	1	1	1	2	0	0.654524758	10.49364424	1276.10297	0.755693277	6.728724984	144.6666667
101450	1	39	1	2	1	0.61	25547.87654	25853.88557	2	137	126	84	NA	NA	NA	NA	2	NA	1	NA	250	NA	6	2	2	NA	1	NA	2	2	94.7	169.9	32.8	109.4	2	NA	1	2	NA	0	1	1	0	0.643908181	11.24196768	1344.350534	0.819102158	6.467575155	126
101454	2	55	1	3	2	3.63	30754.3092	33644.84237	1	137	122	82	124	82	122	76	2	NA	2	NA	235	NA	6.1	2	2	NA	1	6	1	1	72.7	162.3	27.6	109.4	2	NA	1	2	NA	0	1	1	0	0.674060382	12.83069308	1499.625714	0.940268761	7.220945943	122.6666667
101455	2	66	2	1	4	0.9	14647.90193	15672.30234	1	134	NA	NA	160	78	156	76	2	NA	2	NA	200	116	5.6	2	2	NA	2	1	2	1	89.8	146.3	42	123	2	NA	1	2	NA	0	1	1	0	0.840738209	12.97976839	1440.331996	0.841621371	12.04508591	158
101461	2	59	1	1	5	0	10311.53537	10009.51955	2	135	124	64	122	72	120	72	2	NA	2	NA	153	167	7.7	1	1	1	2	NA	2	2	82.7	144.2	39.8	124.1	2	NA	2	2	NA	0	2	2	0	0.860610264	13.64642921	1503.402122	0.886544289	12.69609849	122
101462	2	23	3	5	1	2.46	78803.67668	77940.00586	1	142	124	54	128	54	124	44	1	2	1	NA	181	87	5.3	3	2	1	1	1	1	2	156	160.8	60.3	143.2	2	NA	0	2	NA	0	0	0	0	0.890547264	11.46517581	1333.820055	0.734381601	13.70794433	125.3333333
101464	2	50	3	5	3	1.53	45649.20669	45919.99373	2	144	120	68	112	64	118	70	2	NA	1	NA	263	100	5.2	2	2	NA	2	4	2	1	50.2	156	20.6	68.7	2	NA	1	2	NA	0	1	1	0	0.440384615	9.696273979	1111.068103	0.7319526	2.312550614	116.6666667
101467	1	39	3	4	3	1.18	35662.48562	35928.55479	1	135	128	82	132	92	128	88	1	1	1	NA	296	97	5.7	2	2	NA	2	5	1	1	108.7	184.8	31.8	104.8	1	2	2	1	2	1	2	3	1	0.567099567	10.05186184	1253.634675	0.76805482	4.710385284	129.3333333
101468	1	65	1	3	1	4.93	18652.13123	19872.04838	2	136	114	46	114	46	110	46	1	1	1	1	176	NA	8.7	1	2	1	1	NA	1	1	73.3	165.4	26.8	102.3	1	3	3	1	3	2	3	5	1	0.618500605	11.94878224	1409.824005	0.888214827	5.860668115	112.6666667
101470	2	57	3	4	1	3.37	20357.6496	24401.68663	2	139	136	88	140	82	136	82	1	1	1	1	174	104	5.6	2	2	NA	2	NA	2	1	100.8	177.2	32.1	127.7	1	2	2	1	2	1	2	3	1	0.720654628	12.71922445	1553.338091	0.949778535	8.456360282	137.3333333
101472	2	51	5	5	1	5	16292.99575	18157.00036	2	141	124	80	118	74	120	70	2	NA	2	NA	221	109	5.5	2	2	NA	2	NA	2	2	65.6	150.7	28.9	90.5	1	2	2	1	2	1	2	3	1	0.600530856	11.17369106	1258.423407	0.782816657	5.446766462	120.6666667
101478	1	60	2	3	4	0.7	17467.6638	19593.27992	1	138	108	58	106	62	106	60	2	NA	1	1	154	98	5.8	2	2	NA	1	NA	2	2	69.3	170.2	23.9	93.2	2	NA	1	2	NA	0	1	1	0	0.547591069	11.19564954	1339.99314	0.86100208	4.300813552	106.6666667
101479	2	73	3	4	3	1.98	34189.57062	35609.19332	2	140	96	72	96	76	92	74	2	NA	2	NA	194	121	5.7	2	2	2	1	NA	2	1	73.3	158.5	29.2	100.2	1	1	2	1	1	1	2	3	1	0.632176656	11.70349932	1351.773317	0.839326987	6.184182102	94.66666667
101480	1	64	5	5	1	5	6529.810697	6658.248292	2	138	128	70	118	76	118	72	1	1	1	NA	182	101	5.8	2	2	NA	2	NA	2	2	81	176.3	26.1	98.6	2	NA	0	2	NA	0	0	0	0	0.559273965	10.95555556	1334.547585	0.843963674	4.544312286	121.3333333
101481	2	29	3	4	6	1.82	45633.46633	45243.18907	2	141	120	68	116	72	116	72	2	NA	2	NA	228	NA	5.6	1	2	2	2	2	2	2	60.4	149.7	27	91.2	2	NA	1	2	NA	0	1	1	0	0.609218437	11.73481829	1317.227446	0.828211828	5.645286368	117.3333333
101483	1	70	5	5	1	1.56	16179.54238	16248.11223	1	138	NA	NA	NA	NA	NA	NA	1	1	2	NA	107	NA	7.3	1	1	1	1	NA	2	2	61.8	159.8	24.2	88.8	2	NA	1	2	NA	0	1	1	0	0.555694618	11.2958451	1310.028119	0.83961657	4.469146615	NA
101484	1	49	3	5	6	5	158978.9025	156305.0813	2	140	122	80	126	80	126	82	1	1	1	2	224	97	5.1	2	2	2	2	2	2	2	88.4	179	27.6	99.7	2	NA	1	2	NA	0	1	1	0	0.55698324	10.60398307	1301.574536	0.815948199	4.496150053	124.6666667
101486	2	60	5	1	2	2.55	13523.07849	14172.0074	2	135	128	70	120	70	122	76	2	NA	2	NA	202	NA	6.1	3	2	2	2	NA	2	2	71	155.7	29.3	97.2	2	NA	3	2	NA	0	3	3	1	0.624277457	11.53551772	1320.55015	0.819615592	5.99642382	123.3333333
101487	1	73	2	1	4	2.26	11111.03643	12512.53389	2	136	130	72	136	74	138	76	2	NA	2	NA	287	NA	6.1	2	2	NA	2	1	2	2	68.6	158.3	27.4	97.6	2	NA	1	2	NA	0	1	1	0	0.616550853	11.78386504	1360.196708	0.85351073	5.815145439	134.6666667
101488	2	64	2	4	3	5	15371.00137	16144.46364	1	137	118	72	116	74	114	72	2	NA	1	2	263	104	5.6	3	2	2	1	1	2	2	84.7	160.3	33	106.5	2	NA	2	2	NA	0	2	2	0	0.664379289	11.57198608	1344.151329	0.817598752	6.975126385	116
101489	2	51	5	5	1	5	18899.26454	19468.17441	2	145	NA	NA	98	74	114	76	2	NA	1	1	158	NA	7.3	1	2	1	2	NA	2	1	46.6	146.5	21.7	82.1	2	NA	3	2	NA	0	3	3	1	0.560409556	12.02680304	1335.495759	0.871868905	4.568263659	106
101490	2	78	3	4	1	0.73	40905.68286	42334.55225	1	140	126	68	130	68	126	70	2	NA	1	NA	228	NA	5.3	2	2	NA	2	1	2	2	69.2	155.3	28.7	92.5	1	1	1	1	1	1	1	2	0	0.595621378	11.11958773	1271.299615	0.791835084	5.335888734	127.3333333
101493	2	34	1	2	6	NA	24605.31318	28916.05414	2	136	100	48	108	58	104	56	2	NA	2	NA	156	115	5.8	2	2	NA	2	NA	2	1	66.8	157.3	27	94.7	2	NA	0	2	NA	0	0	0	0	0.602034329	11.58675297	1333.213219	0.83896358	5.480910482	104
101498	1	71	2	3	3	2.07	28469.57053	30453.24849	1	139	134	68	136	68	138	68	1	1	1	1	175	202	8.6	1	2	1	1	NA	2	2	121.5	169.3	42.4	138.7	2	NA	2	2	NA	0	2	2	0	0.819255759	12.58311953	1502.070453	0.876672555	11.35972452	136
101500	2	67	3	4	2	2.06	163509.9013	172915.5778	1	147	138	82	136	78	138	80	2	NA	1	1	128	119	5.9	3	2	1	2	NA	2	2	92.5	170.5	31.8	116.2	2	NA	3	2	NA	0	3	3	1	0.681524927	12.08190069	1447.341302	0.886596181	7.413029314	137.3333333
101501	2	30	5	5	5	5	14736.24224	16525.40008	2	135	108	74	106	76	106	80	2	NA	2	NA	186	NA	5	2	2	NA	2	2	2	2	66.1	156.6	27	88.2	2	NA	0	2	NA	0	0	0	0	0.563218391	10.84845409	1245.481372	0.783123392	4.627721898	106.6666667
101502	1	68	3	4	1	1.83	54464.05773	59601.0049	2	142	126	80	124	72	128	74	1	1	2	NA	109	NA	7.6	1	1	1	1	2	2	2	130.3	187.6	37	133.6	2	NA	0	2	NA	0	0	0	0	0.712153518	11.70399831	1470.700261	0.878460473	8.224476457	126
101505	2	62	5	3	2	NA	15784.35764	15420.46909	1	145	142	78	146	70	142	76	2	NA	2	NA	231	86	5.3	2	2	NA	1	NA	2	1	66.6	160.6	25.8	94	2	NA	1	2	NA	0	1	1	0	0.585305106	11.51836241	1339.174008	0.849523269	5.105976544	143.3333333
101510	1	64	2	4	2	2.99	13113.22092	13042.77871	1	139	NA	NA	134	66	120	68	1	1	1	1	170	106	6.4	1	2	1	1	NA	2	1	78.7	172.2	26.5	94.2	1	2	5	1	2	1	3	4	1	0.547038328	10.61850893	1278.361293	0.807613828	4.289424511	127
101513	1	35	3	3	5	1.23	59986.92424	64119.258	1	146	134	84	126	82	122	82	2	NA	2	NA	164	NA	5.1	2	2	2	1	NA	2	2	67.8	173.9	22.4	86.3	2	NA	5	2	NA	0	3	3	1	0.49626222	10.48083657	1267.999966	0.823560785	3.293653828	127.3333333
101515	1	51	2	4	1	3.66	31648.63475	33192.56307	1	134	100	72	100	72	104	70	2	NA	1	NA	366	112	5.4	2	2	NA	2	1	1	1	101.3	180.7	31	109.5	2	NA	0	2	NA	0	0	0	0	0.605976757	10.87951152	1341.720251	0.825455972	5.570864404	101.3333333
101516	2	30	3	5	6	5	113390.5776	118081.9707	2	147	114	66	114	74	106	72	2	NA	2	NA	153	97	4.8	2	2	NA	1	2	2	2	65.4	166.8	23.5	83.3	2	NA	0	2	NA	0	0	0	0	0.49940048	10.30044831	1220.471528	0.786143335	3.352311847	111.3333333
101517	2	34	2	5	5	2.59	80076.66987	82995.75543	1	139	110	76	110	64	112	62	2	NA	2	NA	177	NA	5.5	2	2	NA	1	4	2	1	69.1	162.3	26.2	83.3	2	NA	1	2	NA	0	1	1	0	0.513247073	10.02088268	1171.220701	0.741227541	3.615654564	110.6666667
101518	2	80	3	2	2	1.98	27268.67505	33704.59748	2	136	NA	NA	NA	NA	NA	NA	2	NA	2	NA	173	NA	5.3	2	2	NA	1	NA	2	2	59.6	153	25.5	95.4	2	NA	1	2	NA	0	1	1	0	0.623529412	12.35734708	1402.311393	0.890244308	5.978770764	NA
101520	1	52	1	3	1	NA	39710.85142	40982.61583	1	137	152	100	148	94	152	92	2	NA	2	NA	240	125	5.8	2	2	NA	1	4	1	2	97	175	31.7	105	2	NA	1	2	NA	0	1	1	0	0.6	10.66113473	1293.885835	0.792435823	5.43473184	150.6666667
101522	1	76	3	5	1	2.77	46567.53275	50677.67824	1	142	142	50	134	56	142	60	2	NA	1	1	188	NA	5.7	2	2	NA	1	2	1	1	79	175.2	25.7	102.3	2	NA	2	2	NA	0	2	2	0	0.58390411	11.50964923	1397.663556	0.88746895	5.075074457	139.3333333
101527	1	61	1	4	1	NA	10544.96165	10857.98521	2	136	120	72	124	74	122	72	2	NA	2	NA	167	NA	5.2	2	2	NA	1	1	2	1	84.6	179.2	26.3	103.3	2	NA	3	2	NA	0	3	3	1	0.576450893	11.23091499	1379.296533	0.872557696	4.911966204	122
101530	1	51	2	4	1	5	36528.98798	35975.36305	1	136	110	54	106	60	114	68	2	NA	1	2	226	NA	5.4	2	2	NA	2	4	2	2	95.6	172.9	32	110.6	2	NA	0	2	NA	0	0	0	0	0.639676113	11.31165578	1364.574274	0.8344961	6.364716284	110
101535	1	80	3	2	1	4.37	30549.76071	35668.29499	2	138	NA	NA	NA	NA	NA	NA	1	1	2	1	150	NA	6.4	1	2	1	1	1	2	2	86.8	171.7	29.4	114.8	1	1	1	1	1	1	1	2	0	0.668608037	12.32202329	1481.291992	0.919726119	7.082043356	NA
101537	1	33	3	5	1	2.08	106941.8908	105127.7536	1	142	116	78	116	84	122	86	2	NA	2	NA	211	105	5	2	2	NA	1	1	2	1	97.7	172.9	32.7	102.1	2	NA	2	2	NA	0	2	2	0	0.590514748	10.32948003	1246.090138	0.759328575	5.221560063	118
101541	1	63	3	4	3	NA	85408.84234	84653.14053	1	142	114	74	114	72	110	76	2	NA	2	NA	181	97	5.5	2	2	NA	1	2	1	1	88.3	178.2	27.8	98.5	2	NA	2	2	NA	0	2	2	0	0.552749719	10.48228295	1283.7582	0.804055172	4.407677784	112.6666667
101544	2	44	3	4	1	4.62	99867.08828	99707.61918	1	145	150	88	146	94	154	90	1	1	2	NA	155	NA	5	2	2	NA	2	2	2	2	71.2	162.5	27	85	2	NA	2	2	NA	0	2	2	0	0.523076923	10.07346609	1178.091747	0.740883177	3.807096175	150
101545	1	22	3	4	5	2.31	112266.4151	122835.7195	2	147	122	84	120	84	114	82	2	NA	2	NA	130	NA	5.4	2	2	NA	1	2	1	1	98.7	177.8	31.2	100.2	2	NA	1	2	NA	0	1	1	0	0.563554556	10.08577198	1233.810681	0.758226189	4.634858514	118.6666667
101546	1	61	4	2	3	NA	9602.555381	11077.6473	2	143	154	102	162	100	162	94	2	NA	1	NA	197	102	4.6	2	2	2	1	2	2	2	66.5	182.6	19.9	81.3	1	2	3	1	2	1	3	4	1	0.445235487	9.96964566	1235.957712	0.819290857	2.39298236	159.3333333
101547	2	42	3	4	3	1.71	55366.81932	56276.61277	1	145	124	84	128	80	124	80	2	NA	2	NA	197	110	5.7	2	2	NA	2	2	2	2	125.5	160.2	48.9	128.5	2	NA	3	2	NA	0	3	3	1	0.802122347	11.47047136	1331.944174	0.759217073	10.82674859	125.3333333
101548	2	75	3	4	1	5	9062.319715	10195.08945	2	148	142	66	138	56	134	52	1	1	1	1	210	NA	6.6	1	2	2	1	NA	2	1	82.2	163.2	30.9	108	1	1	2	1	1	1	2	3	1	0.661764706	11.91208673	1396.115748	0.858535041	6.909376209	138
101549	2	43	5	5	1	5	20644.43205	21610.59549	2	143	126	82	132	78	120	80	2	NA	2	NA	131	NA	4.7	2	2	NA	2	1	2	2	64.4	159.1	25.4	83.5	2	NA	1	2	NA	0	1	1	0	0.524827153	10.40503491	1204.071103	0.766117838	3.841574533	126
101550	1	53	4	5	4	3.23	22265.80274	22516.9795	1	143	116	76	114	76	116	78	2	NA	2	NA	209	98	5.8	2	2	NA	2	NA	1	2	113.8	180.9	34.8	112.7	2	NA	1	2	NA	0	1	1	0	0.62299613	10.56459335	1303.603658	0.786113287	5.966199352	115.3333333
101551	2	35	3	4	1	1.58	47111.34695	46229.83666	2	142	104	78	108	80	100	80	2	NA	2	NA	201	NA	5.1	2	2	NA	1	1	2	2	81.8	155.5	33.8	109	2	NA	1	2	NA	0	1	1	0	0.70096463	12.05174256	1378.759586	0.836148666	7.923697609	104
101552	1	35	4	3	6	1.52	34134.54318	36080.95629	1	136	NA	NA	NA	NA	NA	NA	2	NA	2	NA	167	NA	5.4	2	2	NA	2	2	1	1	119.1	175.4	38.7	119.3	2	NA	2	2	NA	0	2	2	0	0.680159635	10.93162092	1328.228698	0.787320705	7.37773076	NA
101556	1	37	5	3	1	1.32	24208.21693	23391.19341	1	138	126	74	124	72	128	76	1	2	2	NA	NA	NA	NA	2	2	NA	1	2	2	2	93.1	170.5	32	108.6	2	NA	0	2	NA	0	0	0	0	0.636950147	11.25524582	1348.312865	0.82515268	6.298837335	126
101558	1	54	2	1	6	1.37	19162.17323	22007.07366	1	147	110	66	116	68	116	68	2	NA	2	NA	202	110	5.4	2	2	NA	1	15	2	1	64.8	157.9	26	96	2	NA	0	2	NA	0	0	0	0	0.607979734	11.92569588	1374.827774	0.870491636	5.616799728	114
101559	1	27	1	1	6	1.52	23503.53613	31065.42985	1	144	116	80	114	82	110	76	2	NA	2	NA	239	121	6.1	2	2	NA	1	10	1	1	99.2	167.7	35.3	110.5	2	NA	1	2	NA	0	1	1	0	0.658914729	11.09446698	1318.09428	0.792950255	6.838015479	113.3333333
101560	1	25	4	3	5	5	50133.81141	48702.86016	2	146	104	72	108	78	112	80	2	NA	2	NA	NA	NA	NA	2	2	NA	2	NA	2	1	116.4	187.6	33.1	109.5	2	NA	3	2	NA	0	3	3	1	0.583688699	10.14933597	1275.344601	0.775495067	5.07032991	108
101562	2	63	1	4	2	NA	9386.651	9905.183311	2	137	100	72	104	60	96	64	1	1	9	NA	246	NA	6.8	2	2	2	1	2	2	2	74.5	151.1	32.6	108.5	2	NA	3	2	NA	0	3	3	1	0.718067505	12.57047249	1417.611854	0.864939583	8.385484315	100
101563	1	21	4	3	5	1.63	77496.60775	74893.19857	1	144	122	66	120	70	122	78	2	NA	2	NA	171	NA	4.9	2	2	NA	2	1	2	1	126.6	180.9	38.7	130	2	NA	0	2	NA	0	0	0	0	0.718629077	11.553844	1425.670899	0.844792583	8.400846097	121.3333333
101565	1	46	4	4	1	NA	8554.96643	9714.906882	1	147	128	84	130	84	132	82	2	NA	2	NA	NA	NA	NA	2	2	2	2	5	1	1	128.7	178.9	40.2	124.4	1	1	1	1	1	1	1	2	0	0.695360537	10.96556736	1345.580793	0.79255822	7.774932933	130
101570	2	30	4	5	1	0.99	27470.36905	29168.52343	2	144	104	56	102	58	104	56	2	NA	2	NA	102	90	4.8	2	2	NA	2	NA	2	2	63.4	166.6	22.8	77.7	2	NA	2	2	NA	0	2	2	0	0.466386555	9.758349979	1155.546404	0.748675502	2.7542029	103.3333333
101571	1	71	4	4	3	4.57	10801.85039	10995.57936	2	142	NA	NA	148	92	146	90	1	1	1	1	124	NA	8.7	1	2	1	2	NA	2	1	85.9	175.5	27.9	102.4	2	NA	2	2	NA	0	2	2	0	0.583475783	11.04850139	1342.812691	0.840282387	5.065642084	147
101572	1	60	1	3	1	3.19	22203.20662	25266.55564	2	141	108	70	106	70	110	72	1	1	2	NA	234	NA	5.8	2	2	NA	2	1	1	1	86.9	173.2	29	101.1	2	NA	0	2	NA	0	0	0	0	0.583718245	10.84529245	1309.449377	0.813851584	5.07098056	108
101574	2	22	4	4	5	0.74	16779.50919	18236.9225	1	145	116	60	112	68	114	60	2	NA	2	NA	148	NA	5.1	2	2	NA	2	1	2	2	45.7	159.5	18	66.5	2	NA	0	2	NA	0	0	0	0	0.4169279	9.837019794	1139.770444	0.76664263	1.936286672	114
101575	2	60	5	4	1	3.63	21367.03091	23760.75198	1	148	120	72	124	76	122	78	2	NA	2	NA	NA	NA	5.8	2	2	NA	2	NA	2	2	69.2	158.6	27.5	98.9	2	NA	1	2	NA	0	1	1	0	0.623581337	11.88894299	1373.625479	0.861964879	5.979995425	122
101578	2	55	5	5	1	5	16315.04896	17573.9468	2	136	124	92	130	90	NA	NA	2	NA	2	NA	NA	86	5.8	2	2	NA	2	1	2	2	58.8	166.8	21.1	77.4	2	NA	1	2	NA	0	1	1	0	0.464028777	10.09374427	1195.97974	0.784852358	2.713088184	127
101579	1	70	1	5	1	1.25	30686.93767	33857.16571	2	143	136	64	140	72	136	64	1	1	1	1	119	NA	5.3	2	2	NA	1	1	1	1	83.9	163.3	31.5	102.7	1	1	1	1	1	1	1	2	0	0.628903858	11.21216456	1314.48628	0.805756187	6.10609165	137.3333333
101580	1	61	4	5	1	5	8619.904613	9558.139681	1	134	166	78	164	78	162	80	1	1	1	1	186	153	7.8	1	2	1	2	NA	2	2	76.5	166.8	27.5	101.6	2	NA	0	2	NA	0	0	0	0	0.60911271	11.61617083	1376.367837	0.863456684	5.642852595	164
101581	1	62	4	2	3	0.95	8719.072339	10058.44844	1	139	154	84	152	82	150	80	1	1	1	NA	299	101	5.5	2	2	NA	1	2	1	1	68.9	190.8	18.9	85.2	1	1	1	1	1	1	1	2	0	0.446540881	10.26431529	1300.746515	0.869312398	2.41478047	152
101584	2	55	5	5	1	3.04	16488.46901	16876.93929	2	138	108	70	106	66	106	68	2	NA	2	NA	206	92	4.9	2	2	NA	2	1	2	2	71.1	156.9	28.9	104.3	1	1	1	1	1	1	1	2	0	0.664754621	12.3694249	1421.459472	0.884180518	6.984587315	106.6666667
101587	2	76	4	5	2	1.18	20190.082	21867.92174	1	144	180	82	182	84	184	82	1	1	2	1	130	NA	6.1	2	2	NA	2	1	2	2	107.6	160.2	41.9	124	2	NA	3	2	NA	0	3	3	1	0.774032459	11.95406325	1388.098572	0.812109169	9.978974721	182
101588	2	23	2	3	6	2.69	35695.744	39449.00659	1	138	126	78	128	70	120	68	1	2	2	NA	181	92	4.7	2	2	2	2	1	2	2	49.9	158.7	19.8	74.5	2	NA	2	2	NA	0	2	2	0	0.469439193	10.54644276	1218.899687	0.808024165	2.8077511	124.6666667
101589	1	63	4	5	4	NA	6353.508502	6718.396449	1	144	132	82	130	84	128	84	2	NA	1	NA	185	NA	6.3	3	2	2	2	1	1	2	160.6	189.9	44.5	145.7	1	1	3	1	1	1	3	4	1	0.767245919	11.49705956	1453.52587	0.841957937	9.778980207	130
101590	1	24	1	3	5	5	36005.54535	37564.57589	2	141	118	72	118	74	114	70	2	NA	2	NA	142	79	4.3	2	2	NA	1	8	2	1	93.9	170.2	32.4	112.5	2	NA	0	2	NA	0	0	0	0	0.660987074	11.60966602	1389.546249	0.848482204	6.889873075	116.6666667
101594	2	43	3	4	1	4.41	127468.0611	126843.2924	1	140	120	72	118	70	120	68	2	NA	2	NA	208	NA	4.8	2	2	NA	2	1	2	2	74.5	163	28	92.5	2	NA	0	2	NA	0	0	0	0	0.567484663	10.71676226	1255.251938	0.785734658	4.718619254	119.3333333
101596	2	44	4	5	1	4.32	48512.11307	52289.29683	2	144	116	82	116	80	120	78	1	1	2	NA	119	NA	5.2	2	2	NA	2	NA	2	1	53.7	150.3	23.8	80.4	2	NA	0	2	NA	0	0	0	0	0.53493014	10.97157322	1234.019147	0.792608248	4.042913733	117.3333333
101597	2	77	3	3	2	NA	61352.09695	68271.53606	1	142	120	48	118	48	114	48	2	NA	2	NA	164	98	5.6	2	2	NA	1	2	2	1	49.2	143.1	24	96.3	1	2	0	1	2	1	0	1	0	0.672955975	13.72915271	1506.735618	0.967532679	7.192714853	117.3333333
101599	1	22	3	4	6	1.24	48039.64146	62910.61992	2	137	112	78	NA	NA	NA	NA	2	NA	2	NA	227	100	5.4	2	2	NA	2	NA	2	1	98.2	173.9	32.5	106.2	2	NA	1	2	NA	0	1	1	0	0.610695802	10.71688999	1296.558348	0.790774188	5.679340346	112
101601	1	62	3	4	1	5	70291.58644	69669.64289	2	139	120	88	120	90	120	88	1	1	2	NA	219	NA	5.8	2	2	NA	1	4	1	1	82.9	176.8	26.5	98.9	2	NA	0	2	NA	0	0	0	0	0.55938914	10.8622308	1325.054248	0.836805601	4.546739227	120
101604	1	22	4	2	5	1.54	25544.26259	24297.54337	1	138	124	80	120	84	120	76	2	NA	2	NA	151	NA	5	2	2	NA	2	3	1	1	44.9	162	17.1	62.3	2	NA	2	2	NA	0	2	2	0	0.384567901	9.297471936	1085.665121	0.737450938	1.451578954	121.3333333
101605	1	66	3	4	3	1.49	19012.9145	19868.04928	1	145	136	86	142	86	134	86	1	1	1	2	216	102	5.3	2	2	2	2	NA	1	1	69.5	169.3	24.2	94	1	1	2	1	1	1	2	3	1	0.555227407	11.27549071	1345.976361	0.863486987	4.459372019	137.3333333
101606	1	58	2	1	1	0.41	34996.85002	35895.04658	2	141	88	58	90	56	92	60	2	NA	2	NA	182	99	5.5	2	2	NA	1	NA	2	2	76.7	173.5	25.5	96.3	1	2	2	1	2	1	2	3	1	0.555043228	10.99584489	1328.776218	0.843884663	4.45552111	90
101608	1	62	4	4	3	2.59	11756.92707	13399.18707	1	146	124	58	120	56	114	54	1	1	1	2	154	122	6.4	2	2	2	1	2	2	1	103.6	186.4	29.8	112.5	2	NA	1	2	NA	0	1	1	0	0.603540773	11.05280848	1384.42394	0.857272171	5.515210851	119.3333333
101609	1	22	5	4	5	5	21082.62989	23455.37729	1	143	110	64	106	70	108	66	2	NA	2	NA	152	102	5.4	2	2	NA	2	1	2	2	58.7	165.9	21.3	72.8	2	NA	0	2	NA	0	0	0	0	0.438818565	9.501940983	1122.817115	0.735566233	2.286776049	108
101612	1	75	4	3	2	5	18280.37099	17882.25226	2	134	148	70	152	72	144	68	2	NA	2	NA	205	96	5.7	2	2	2	2	1	2	2	67.2	169.6	23.4	88.2	2	NA	2	2	NA	0	2	2	0	0.52004717	10.7592983	1285.494949	0.827837489	3.747692038	148
101613	1	53	4	2	1	1.85	17052.93468	16948.2969	1	138	160	88	154	84	148	100	1	1	1	2	227	292	10.2	1	2	1	1	NA	1	1	92.4	175.5	30	112.2	2	NA	3	2	NA	0	3	3	1	0.639316239	11.67231156	1418.629327	0.877216503	6.356002325	154
101616	1	56	5	4	1	1.93	141162.3505	149383.364	2	142	140	90	144	88	134	82	2	NA	2	NA	179	NA	5.5	2	2	NA	1	8	1	1	75.7	176.4	24.3	91.4	1	1	1	1	1	1	1	2	0	0.51814059	10.5050532	1280.032653	0.820274838	3.710491755	139.3333333
101620	2	29	5	4	1	5	25252.83451	25958.24291	1	141	86	68	88	70	92	66	2	NA	2	NA	154	NA	5.1	2	2	NA	2	1	2	1	53.4	160.8	20.7	76	2	NA	2	2	NA	0	2	2	0	0.472636816	10.40023048	1209.927891	0.794981471	2.86422577	88.66666667
101621	1	80	3	1	1	1.42	11625.77803	13803.08387	1	146	166	70	174	80	168	78	2	NA	1	2	277	NA	5.7	2	2	NA	1	1	2	1	76.4	164.9	28.1	105.4	2	NA	0	2	NA	0	0	0	0	0.639175258	12.05851788	1420.619467	0.888026794	6.352590004	169.3333333
101623	1	62	5	5	1	5	13367.27254	14177.06818	2	138	134	78	134	78	136	76	1	1	1	1	157	119	6.7	1	2	1	2	NA	2	2	82.2	168.5	29	102.4	2	NA	1	2	NA	0	1	1	0	0.607715134	11.29442297	1345.047131	0.835733874	5.610722479	134.6666667
101625	1	21	4	3	5	4.62	24580.45042	23333.35062	1	144	108	78	112	70	110	72	2	NA	2	NA	188	NA	5.8	2	2	2	2	NA	2	2	97.7	166.9	35.1	113.4	2	NA	1	2	NA	0	1	1	0	0.679448772	11.47270358	1359.776224	0.818804351	7.359381339	110
101626	2	55	3	5	1	4.57	168483.3214	186923.9779	2	146	104	84	104	76	102	72	2	NA	1	1	210	98	5.4	2	2	NA	1	NA	2	2	58.7	163.1	22.1	88.5	2	NA	1	2	NA	0	1	1	0	0.542611895	11.55112331	1353.395421	0.879943473	4.198647244	103.3333333
101631	2	73	3	3	1	3.04	50883.78742	70904.05925	1	142	NA	NA	156	80	160	82	2	NA	1	1	198	107	5.6	2	2	NA	2	1	2	2	52.2	142.6	25.7	95.1	1	3	3	1	3	2	3	5	1	0.666900421	13.16270856	1442.044061	0.914461316	7.03878356	158
101635	2	63	3	3	1	3.08	143102.1079	135728.6208	1	142	138	66	134	62	132	64	2	NA	1	NA	291	98	5.5	2	2	NA	1	NA	1	1	76	157.5	30.6	103.1	1	1	0	1	1	1	0	1	0	0.654603175	11.82638108	1361.650501	0.839725681	6.730670501	134.6666667
101636	2	68	1	1	2	NA	6093.208773	7152.169438	1	137	188	84	188	88	184	82	2	NA	2	NA	245	89	5.5	2	2	NA	2	1	2	2	66	151.4	28.8	101.6	1	2	3	1	2	1	3	4	1	0.671070013	12.50609548	1411.751246	0.878825086	7.144617668	186.6666667
101638	1	58	3	5	1	4.9	209743.727	222581.3298	1	141	120	88	126	78	126	80	1	1	1	2	255	112	5.1	2	2	NA	2	2	2	1	86.5	174.7	28.3	94	2	NA	1	2	NA	0	1	1	0	0.538065255	10.10694261	1225.574608	0.765814839	4.106196141	124
101640	2	55	5	5	1	3.92	12660.74032	13309.03763	1	147	132	62	132	72	126	74	2	NA	2	NA	207	NA	6.7	2	2	NA	1	2	2	1	94.7	171.8	32.1	115.4	2	NA	1	2	NA	0	1	1	0	0.671711292	11.85852898	1425.988099	0.871680922	7.160956165	130
101642	2	53	4	4	5	NA	16582.87224	16941.81778	1	144	134	56	134	62	132	66	1	1	2	1	161	118	6.9	1	2	1	2	1	2	1	154.4	164.2	57.3	151.7	2	NA	1	2	NA	0	1	1	0	0.923873325	12.20848947	1435.231677	0.796518602	14.8786701	133.3333333
101645	1	68	3	3	1	0.65	16526.28316	21383.87838	2	139	132	60	126	62	130	64	2	NA	2	NA	168	128	7	1	2	2	2	1	2	1	102.6	171.2	35	122.5	1	2	2	1	2	1	2	3	1	0.715537383	12.09378959	1451.736481	0.874994881	8.31643004	129.3333333
101647	2	58	1	5	1	NA	29063.93842	27952.73212	2	144	156	90	164	86	162	82	2	NA	1	2	243	100	5.6	2	2	NA	2	NA	2	2	61.4	161.3	23.6	85.5	2	NA	0	2	NA	0	0	0	0	0.530068196	10.91143649	1271.371919	0.818227859	3.945528377	160.6666667
101649	2	40	3	5	3	3.59	155909.7832	174017.5874	1	134	NA	NA	NA	NA	NA	NA	2	NA	2	NA	218	97	5.5	2	2	NA	1	4	2	1	74.5	167.6	26.5	91.4	2	NA	0	2	NA	0	0	0	0	0.545346062	10.58931968	1257.704366	0.794289106	4.254629751	NA
101652	1	20	3	3	5	2.47	18356.89923	20418.67101	1	142	116	72	120	70	116	78	2	NA	2	NA	192	NA	5.3	2	2	NA	2	NA	1	1	115.9	177.4	36.8	122.9	2	NA	1	2	NA	0	1	1	0	0.692784667	11.41590024	1394.955889	0.834020123	7.706975881	117.3333333
101654	1	72	3	4	1	2.19	9532.082838	10519.61099	2	134	134	64	128	66	128	66	1	1	1	1	139	125	5.3	1	2	1	1	2	2	2	95.6	174.9	31.3	117.7	1	2	2	1	2	1	2	3	1	0.672955975	12.0378109	1460.5483	0.896090761	7.192714853	130
101655	1	20	4	2	5	3.4	33727.58631	33716.96108	2	143	124	90	128	96	126	96	2	NA	2	NA	111	NA	5.6	2	2	NA	2	NA	1	1	93.5	182.1	28.2	95.5	2	NA	0	2	NA	0	0	0	0	0.524437122	9.876374879	1222.717255	0.763863326	3.833880938	126
101656	2	60	2	5	1	5	21392.95894	23307.30557	2	134	114	76	110	78	114	74	1	1	1	1	179	133	5.2	1	2	1	1	3	2	2	91.9	155.7	37.9	114.1	2	NA	1	2	NA	0	1	1	0	0.732819525	11.90221768	1362.52882	0.81042942	8.793236041	112.6666667
101657	1	28	3	2	1	1.2	63371.71195	69559.6701	2	143	114	54	116	60	110	60	2	NA	2	NA	167	NA	5.8	2	2	NA	2	6	1	1	70.4	176.4	22.6	83	2	NA	5	2	NA	0	3	3	1	0.470521542	9.892174363	1205.353839	0.781789517	2.826823042	113.3333333
101658	1	30	3	4	1	2.75	33162.22373	34217.87309	1	142	130	80	124	82	120	80	1	1	2	NA	169	113	5	2	2	NA	1	3	1	1	91.1	174.4	30	100.7	2	NA	1	2	NA	0	1	1	0	0.577408257	10.55043296	1278.2536	0.78978472	4.932796009	124.6666667
101659	2	36	2	4	1	5	95720.34333	98607.98081	2	134	110	72	110	68	110	74	2	NA	1	NA	175	106	5.4	2	2	NA	1	2	2	1	58.6	166	21.3	75.9	2	NA	0	2	NA	0	0	0	0	0.457228916	9.915005693	1171.980846	0.766657396	2.595705626	110
101660	1	65	4	4	1	5	10414.11058	11868.79998	1	143	140	78	134	74	130	72	2	NA	1	1	163	162	7.9	1	2	1	2	NA	2	2	74.2	164.9	27.3	97	2	NA	1	2	NA	0	1	1	0	0.588235294	11.26081391	1326.6416	0.833143176	5.170856434	134.6666667
101661	2	61	2	4	1	NA	12412.68443	13400.90574	2	134	136	72	138	70	138	70	2	NA	1	2	185	114	5.9	2	2	NA	2	2	2	2	69.6	152.6	29.9	91.5	1	2	3	1	2	1	3	4	1	0.599606815	10.96772302	1242.988879	0.768887915	5.425825376	137.3333333
101662	1	58	3	5	1	5	17162.24931	18078.98726	2	139	130	82	130	80	128	78	1	1	1	1	142	116	5.5	2	2	NA	2	2	1	1	95.6	178.8	29.9	103.8	2	NA	1	2	NA	0	1	1	0	0.580536913	10.61618327	1302.343859	0.805810281	5.00111713	129.3333333
101664	2	47	3	3	6	0.49	36128.13667	37234.99026	2	146	122	76	122	72	120	68	2	NA	2	NA	190	109	5.9	2	2	NA	1	2	1	2	76.4	166.3	27.6	102.7	1	1	3	1	1	1	3	4	1	0.617558629	11.74961846	1390.09151	0.872003573	5.838656263	121.3333333
101667	2	64	2	2	2	0.37	5780.246468	6213.46879	2	138	144	78	142	84	134	84	1	1	1	1	143	NA	6.3	2	2	2	1	NA	2	2	85.6	158.9	33.9	116.4	2	NA	0	2	NA	0	0	0	0	0.732536186	12.5810271	1454.961658	0.881572227	8.785321905	140
101668	1	38	5	5	1	1.67	25108.61673	24320.88657	1	137	112	76	118	72	124	78	2	NA	1	NA	162	97	5.6	2	2	NA	2	NA	2	2	72.8	176.7	23.3	90.2	2	NA	1	2	NA	0	1	1	0	0.510469723	10.57160306	1289.236596	0.831797573	3.562240333	118
101669	2	28	3	2	1	0.51	73778.84427	89293.83109	2	146	120	74	122	72	116	66	1	1	2	NA	179	96	5	2	2	NA	1	1	2	1	99.8	153.5	42.4	125.5	1	1	1	1	1	1	1	2	0	0.817589577	12.56256886	1427.927466	0.833065146	11.30736384	119.3333333
101670	2	36	5	5	1	5	28536.21283	32913.68798	2	140	104	76	102	76	104	78	2	NA	2	NA	171	NA	5.8	2	2	2	2	NA	2	2	71.1	157.7	28.6	96.2	2	NA	0	2	NA	0	0	0	0	0.610019023	11.40880801	1314.406265	0.819121899	5.663729633	103.3333333
101671	2	55	4	5	3	5	29088.31998	33955.43378	1	146	134	78	130	78	130	78	2	NA	1	2	NA	NA	NA	2	2	2	2	1	2	2	85.1	164.3	31.5	109.5	1	1	1	1	1	1	1	2	0	0.666463786	11.86996229	1395.859231	0.856488695	7.027740694	131.3333333
101675	2	55	2	3	3	1.49	23568.34509	24181.99726	1	138	116	76	126	72	124	74	1	1	1	1	179	NA	5.8	2	2	1	2	1	2	2	70.4	151.7	30.6	104.6	2	NA	0	2	NA	0	0	0	0	0.689518787	12.46652335	1408.677725	0.868076387	7.621195919	122
101676	1	55	5	3	1	5	21986.86576	22744.0446	2	135	144	84	154	82	152	90	2	NA	2	NA	220	NA	5.3	2	2	NA	2	2	2	1	69.8	168.2	24.7	94.2	2	NA	1	2	NA	0	1	1	0	0.560047562	11.27517241	1341.558729	0.856393321	4.560623202	150
101677	1	25	3	4	5	2.16	87674.75704	94512.2132	1	139	106	64	104	66	100	66	2	NA	2	NA	220	96	5.3	2	2	NA	2	3	1	1	105.7	180	32.6	112.6	2	NA	0	2	NA	0	0	0	0	0.625555556	10.95218817	1348.064436	0.822413829	6.026636574	103.3333333
101679	2	62	2	3	3	0.68	17512.21048	19613.65059	2	144	126	78	124	78	120	74	1	1	1	1	169	91	5.6	2	2	NA	2	NA	2	2	73.9	157.1	29.9	99.8	2	NA	2	2	NA	0	2	2	0	0.635264163	11.60936116	1334.965114	0.826535776	6.258238706	123.3333333
101681	2	31	4	4	5	0.93	11237.53255	11500.57921	1	147	104	48	104	50	106	70	2	NA	2	NA	181	97	5.4	2	2	NA	2	2	2	1	67.6	149.5	30.2	86.2	2	NA	1	2	NA	0	1	1	0	0.576588629	10.4841667	1176.056039	0.726968134	4.914960783	104.6666667
101682	2	45	3	4	1	2.61	22969.5017	22979.57419	1	135	116	78	114	80	114	80	2	NA	1	1	239	NA	5.4	2	2	NA	1	1	2	1	109	155	45.4	115.7	1	4	1	1	4	3	1	4	1	0.746451613	11.08205012	1265.78359	0.73023662	9.177832248	114.6666667
101687	2	75	4	4	2	1.06	23644.5068	25374.33274	2	145	138	78	144	80	144	78	2	NA	1	2	209	92	5.7	2	2	NA	1	1	2	2	63.6	158.1	25.4	94.8	2	NA	3	2	NA	0	3	3	1	0.599620493	11.88720574	1371.258133	0.872542503	5.426135113	142
101688	2	20	3	3	5	3.4	176672.4417	178346.4048	2	142	102	74	104	70	102	74	2	NA	2	NA	131	NA	5	2	2	NA	2	12	1	1	52.7	161.1	20.3	73.6	2	NA	1	2	NA	0	1	1	0	0.456859094	10.13847202	1180.575535	0.779230636	2.589372345	102.6666667
101689	1	80	3	2	1	0.77	6733.076157	7826.520735	1	146	118	72	118	66	114	72	1	1	2	1	182	NA	6.2	1	2	2	2	NA	2	2	76.5	177.7	24.2	97	1	2	1	1	2	1	1	2	0	0.545863815	11.09024184	1356.307717	0.869729985	4.265263502	116.6666667
101690	1	78	3	3	1	3.08	72390.53424	74508.37238	1	135	128	70	126	74	126	74	1	1	2	NA	NA	NA	NA	2	2	NA	1	NA	2	2	111.2	173.7	36.9	124.7	2	NA	1	2	NA	0	1	1	0	0.717904433	11.82535153	1429.840095	0.853654827	8.381025858	126.6666667
101692	2	60	3	5	1	3.67	125233.3004	118365.2489	1	142	104	74	114	80	110	80	2	NA	2	NA	268	NA	5.8	2	2	2	2	1	1	1	81.1	174.9	26.5	99.5	2	NA	2	2	NA	0	2	2	0	0.568896512	11.04873745	1340.543961	0.846442758	4.748856333	109.3333333
101693	2	28	3	5	1	2.11	83774.91999	99139.45853	1	136	96	70	98	68	102	70	2	NA	2	NA	233	110	5.6	2	2	NA	2	1	2	1	85.5	157.5	34.5	108.9	2	NA	1	2	NA	0	1	1	0	0.691428571	11.77727517	1355.996609	0.818794413	7.671305632	98.66666667
101695	2	45	5	4	5	0.79	10676.33142	10675.66051	2	136	114	42	114	40	114	44	1	1	2	2	214	96	5.5	2	2	2	1	10	2	2	124.8	171.5	42.4	132.8	2	NA	1	2	NA	0	1	1	0	0.774344023	11.88750691	1428.224065	0.833979627	9.988201296	114
101697	2	60	3	4	1	5	101104.7179	98047.70793	1	142	106	74	118	72	128	76	1	1	1	1	319	138	6.4	1	2	1	1	2	2	2	66.2	154.9	27.6	102.6	2	NA	1	2	NA	0	1	1	0	0.662362815	12.61009522	1439.851082	0.902642124	6.924393203	117.3333333
101698	2	57	1	4	3	0.67	19253.97192	19416.62224	2	142	118	70	122	72	120	74	2	NA	2	NA	214	NA	5.7	2	2	NA	1	1	2	2	52.9	157.2	21.4	81	2	NA	1	2	NA	0	1	1	0	0.515267176	11.13671698	1281.023084	0.838139353	3.654692404	120
101700	2	80	3	3	2	2.92	40497.6345	42632.21385	2	140	114	62	106	64	102	62	2	NA	2	NA	191	NA	5.3	2	2	NA	1	1	2	1	79.3	160.4	30.8	109.1	1	4	2	1	4	3	2	5	1	0.680174564	12.25146876	1423.520878	0.876708918	7.378116322	107.3333333
101701	2	26	2	5	5	3.65	119660.6732	117720.4424	2	134	98	60	96	58	100	66	2	NA	2	NA	143	NA	5.3	2	2	NA	2	3	2	2	69.5	156.5	28.4	88.8	2	NA	1	2	NA	0	1	1	0	0.567412141	10.65174016	1222.506668	0.762565058	4.717068173	98
101705	2	60	3	2	6	3.18	21765.73037	23163.56031	1	135	140	84	138	78	140	82	2	NA	2	NA	204	NA	5.8	2	2	NA	1	3	2	1	67	168	23.7	90.4	2	NA	0	2	NA	0	0	0	0	0.538095238	11.04411777	1313.285569	0.845307831	4.106803196	139.3333333
101707	2	79	3	3	2	1.42	53145.17706	61453.03157	2	147	128	60	124	58	126	60	1	1	1	1	159	107	5.3	2	2	NA	1	NA	2	2	83.3	155.5	34.4	123.8	1	4	3	1	4	3	3	6	1	0.796141479	13.56432366	1551.803913	0.938605626	10.64353744	126
101708	1	80	3	2	1	NA	33050.31976	38238.46874	1	141	120	66	126	72	128	68	2	NA	2	NA	187	128	8.6	1	1	1	1	1	1	1	83.6	177.8	26.4	101.9	2	NA	1	2	NA	0	1	1	0	0.573115861	11.14476834	1363.359616	0.86193071	4.839683685	124.6666667
101709	2	23	2	4	1	2.55	51714.40684	53178.88154	1	135	114	64	114	62	122	58	2	NA	2	NA	227	80	4.3	2	2	NA	2	NA	2	2	83.5	169.3	29.1	102	2	NA	1	2	NA	0	1	1	0	0.602480803	11.16238337	1332.474526	0.828596383	5.491067017	116.6666667
101710	2	80	3	5	1	5	74726.44837	86951.41744	1	146	164	82	170	74	168	74	1	1	1	1	136	NA	6.2	2	2	NA	2	NA	2	2	62.6	156.1	25.7	103.7	1	1	2	1	1	1	2	3	1	0.664317745	13.10664661	1502.334164	0.953063614	6.973575595	167.3333333
101711	1	43	1	1	1	1.78	38151.92229	39627.51119	2	141	112	70	116	70	114	72	2	NA	2	NA	237	103	5.5	2	2	NA	2	1	1	1	104.6	171.6	35.5	117.7	2	NA	0	2	NA	0	0	0	0	0.685897436	11.50828532	1383.065552	0.831825543	7.526577189	114
101714	1	36	4	5	6	3.4	48735.07275	51710.32336	2	137	138	94	136	92	146	86	2	NA	1	NA	212	98	5.6	2	2	NA	2	NA	2	1	128.5	183.3	38.2	124	2	NA	2	2	NA	0	2	2	0	0.676486634	10.93881107	1358.704006	0.807479572	7.283136746	140
101716	2	33	1	4	1	1.47	19523.0573	23340.15263	2	148	120	60	120	68	118	64	2	NA	1	NA	195	99	5.5	2	2	NA	2	3	2	2	90.5	155.4	37.5	111.4	2	NA	1	2	NA	0	1	1	0	0.716859717	11.71010802	1339.24462	0.797637393	8.352488239	119.3333333
101718	2	39	3	4	1	0.8	36125.60408	35902.65421	2	146	114	76	112	78	120	76	2	NA	1	NA	172	110	5.2	2	2	NA	1	1	1	2	85.2	154.5	35.7	121.5	2	NA	0	2	NA	0	0	0	0	0.786407767	13.16304847	1501.046771	0.901570913	10.3484972	115.3333333
101721	1	28	5	2	5	2.15	8899.742275	9801.463137	1	137	114	76	116	76	114	70	2	NA	2	NA	174	NA	5.2	2	2	NA	1	4	1	1	55.9	165.6	20.4	71.2	2	NA	2	2	NA	0	2	2	0	0.429951691	9.523006696	1124.288473	0.741076513	2.142607663	114.6666667
101722	1	72	1	1	4	0.58	7057.140055	7229.027439	2	142	122	66	114	70	118	70	1	1	1	1	172	139	5.7	1	2	1	2	2	2	2	80.5	162.8	30.4	103.3	1	2	2	1	2	1	2	3	1	0.634520885	11.51336787	1347.730583	0.83117167	6.240376133	118
101723	2	69	3	4	1	1.6	21540.00855	20437.48329	1	139	160	86	156	84	160	88	1	1	2	NA	199	NA	5.6	2	2	NA	2	1	2	2	66.4	153.7	28.1	94.2	2	NA	0	2	NA	0	0	0	0	0.612882238	11.56024034	1314.853295	0.82207181	5.72989607	158.6666667
101724	1	60	4	4	1	5	9046.889589	9912.876284	2	141	116	74	114	68	118	76	2	NA	2	NA	224	96	4.8	2	2	NA	1	1	1	1	93.1	190.6	25.6	98.7	2	NA	0	2	NA	0	0	0	0	0.517838405	10.22921513	1295.618863	0.823055385	3.704608571	116
101725	2	59	5	5	1	4.62	11579.83167	11704.52007	2	140	128	52	128	48	124	58	2	NA	2	NA	187	99	5.4	2	2	NA	2	NA	2	2	47.7	152.3	20.6	75.8	2	NA	0	2	NA	0	0	0	0	0.497701904	10.97513867	1242.606067	0.817349448	3.320516248	126.6666667
101726	1	61	5	3	1	3.67	20868.89338	21031.25189	1	143	124	72	116	72	114	72	1	1	1	1	124	161	7.1	1	2	1	1	5	2	2	82	172.3	27.6	103.3	2	NA	2	2	NA	0	2	2	0	0.599535694	11.40757664	1373.755791	0.861691141	5.424214968	118
101727	1	37	2	4	6	1.01	30942.3089	30392.33444	1	145	134	76	132	72	134	74	2	NA	2	NA	234	112	5.7	2	2	NA	1	13	2	2	112.9	185.2	32.9	113.5	2	NA	1	2	NA	0	1	1	0	0.612850972	10.68190941	1333.653115	0.81229062	5.729171796	133.3333333
101728	1	65	4	5	3	0.25	8671.271449	9003.73973	1	141	144	90	146	92	138	88	1	1	2	NA	233	NA	6.7	3	2	1	2	1	2	2	89.6	178.8	28	104.8	2	NA	1	2	NA	0	1	1	0	0.586129754	11.07152074	1358.202536	0.849973732	5.124201862	142.6666667
101730	1	73	3	3	1	2.37	7135.056421	9478.71354	2	139	148	62	146	60	142	62	2	NA	2	NA	172	109	6.2	2	2	NA	1	1	1	1	100.9	172.2	34	122.5	2	NA	0	2	NA	0	0	0	0	0.711382114	12.19524432	1468.184319	0.88947464	8.203578541	145.3333333
101731	1	46	1	3	1	0.8	78174.5887	87512.45711	1	137	104	58	104	56	104	50	2	NA	2	NA	259	94	5.4	2	2	NA	1	3	2	1	80.9	174.9	26.4	98.5	2	NA	3	2	NA	0	3	3	1	0.563178959	10.95120654	1328.710529	0.840050461	4.626885077	104
101732	1	39	3	5	5	5	124299.938	126474.1843	1	142	104	72	106	74	98	70	2	NA	2	NA	206	NA	5.6	1	1	2	2	NA	2	2	81.2	181.8	24.6	95	2	NA	1	2	NA	0	1	1	0	0.522552255	10.54254809	1304.115426	0.832983875	3.796783646	102.6666667
101733	2	25	5	4	6	1.46	31398.1543	32275.22503	1	139	110	72	100	74	104	74	2	NA	2	NA	123	92	5.4	2	2	NA	2	1	2	2	56.6	158.1	22.6	75.2	2	NA	1	2	NA	0	1	1	0	0.475648324	9.995617414	1153.052448	0.748191804	2.917772092	104.6666667
101736	1	29	3	3	1	1.71	55636.11806	68748.45321	1	135	160	106	NA	NA	172	110	1	1	2	NA	239	106	5.3	2	2	NA	2	4	1	1	147.4	181.4	44.8	144.7	2	NA	2	2	NA	0	2	2	0	0.797684675	11.91845029	1472.692017	0.85172203	10.69066962	166
101737	1	57	3	3	3	1.25	30323.26604	30262.41463	2	143	NA	NA	NA	NA	NA	NA	1	1	1	1	202	95	5.4	2	2	NA	1	NA	2	2	66.3	170.5	22.8	98.1	2	NA	1	2	NA	0	1	1	0	0.575366569	12.04792466	1443.271171	0.934365765	4.888417273	NA
101740	2	59	4	4	1	2.43	9357.95904	10544.81767	1	147	96	52	90	48	92	46	2	NA	2	NA	265	96	5.7	3	2	2	1	2	2	2	70.8	168.3	25	96	2	NA	2	2	NA	0	2	2	0	0.570409982	11.40918452	1357.907429	0.865504179	4.781356051	92.66666667
101742	1	37	3	5	5	5	11537.41813	11341.70007	2	139	138	86	138	88	134	90	1	1	2	NA	182	98	5	2	2	NA	2	NA	2	2	121.6	183.7	36	119.3	2	NA	0	2	NA	0	0	0	0	0.649428416	10.81866458	1345.246084	0.80732958	6.60280681	136.6666667
101743	1	74	2	2	1	1.52	13701.03494	15809.80438	1	138	110	70	110	68	100	64	1	1	1	1	111	NA	5.7	2	2	2	2	3	2	2	68.8	160.3	26.8	96.7	1	2	1	1	2	1	1	2	0	0.603243918	11.65822023	1354.167911	0.852844494	5.508444689	106.6666667
101744	1	25	3	3	6	3.54	141318.0272	158835.5044	2	141	126	76	126	74	120	72	2	NA	2	NA	215	NA	5.4	2	2	NA	1	3	1	1	119.2	175.5	38.7	122.2	2	NA	0	2	NA	0	0	0	0	0.696296296	11.19265399	1360.332709	0.80622947	7.799685988	124
101750	2	71	3	5	1	5	62031.38211	66919.66031	2	136	112	58	114	58	114	58	1	1	1	1	NA	NA	5.5	2	2	NA	2	1	2	1	71.8	152.8	30.8	95	2	NA	3	2	NA	0	3	3	1	0.621727749	11.21143964	1271.442026	0.782158526	5.936343888	113.3333333
101755	2	66	5	4	1	0.86	70529.02965	67700.4091	1	140	116	80	122	74	120	76	1	1	2	NA	236	94	5.7	2	2	NA	1	2	2	1	74.1	160.4	28.8	97.7	2	NA	1	2	NA	0	1	1	0	0.609102244	11.34972816	1318.745965	0.82103951	5.642611711	119.3333333
101756	2	61	4	3	4	NA	11420.0459	12045.08268	1	147	132	76	134	74	128	72	1	1	2	NA	210	110	5.2	2	2	NA	2	NA	1	1	124.7	161.1	48	116.6	2	NA	3	2	NA	0	3	3	1	0.723774053	10.44155844	1215.868469	0.695541886	8.542176917	131.3333333
101758	1	37	3	5	5	NA	257096.0851	257298.5897	2	144	104	58	96	56	100	54	2	NA	2	NA	204	95	4.6	2	2	NA	1	NA	2	2	72.5	175.4	23.6	92	2	NA	1	2	NA	0	1	1	0	0.524515393	10.80485204	1312.825853	0.844303062	3.83542441	100
101761	1	44	5	2	1	1.15	22887.77912	23040.39955	2	136	140	86	138	88	136	90	1	1	1	1	115	NA	6.4	1	1	1	1	NA	2	2	125.8	188.5	35.4	128.1	2	NA	1	2	NA	0	1	1	0	0.679575597	11.42112301	1438.593152	0.865415384	7.362653583	138
101762	2	80	3	4	2	5	46660.93218	54932.65707	2	138	116	68	120	72	NA	NA	2	NA	2	NA	223	104	5.4	2	2	NA	2	1	2	2	67.6	141.7	33.7	106.2	2	NA	0	2	NA	0	0	0	0	0.749470713	12.91668798	1410.618567	0.855105417	9.264024702	118
101763	2	54	3	4	1	1.48	40637.71159	40119.86555	1	143	126	72	126	72	126	70	1	1	1	1	186	102	6.3	2	2	NA	1	2	2	1	70.1	158.1	28	98.2	1	2	2	1	2	1	2	3	1	0.62112587	11.72877024	1352.981679	0.846980734	5.922198877	126
101764	1	49	4	4	5	5	18575.73834	20097.89691	1	134	112	72	108	68	114	74	1	1	2	NA	206	NA	5.7	2	2	NA	1	2	2	2	75.9	157.7	30.5	99.3	2	NA	0	2	NA	0	0	0	0	0.629676601	11.39799233	1313.160194	0.810028269	6.124491568	111.3333333
101765	2	32	4	2	3	4.98	42420.05687	41552.99332	1	144	110	48	104	50	106	44	2	NA	2	NA	155	NA	5.7	2	2	NA	1	1	1	1	70.2	150.6	31	93.7	2	NA	2	2	NA	0	2	2	0	0.622177955	11.18332728	1259.090719	0.773723835	5.946933695	106.6666667
101766	2	55	5	5	1	3.43	13023.81781	13205.44906	1	136	134	82	136	80	130	74	2	NA	2	1	132	NA	7.2	1	2	1	2	NA	2	2	60.2	145.8	28.3	100.2	2	NA	0	2	NA	0	0	0	0	0.687242798	12.91425852	1430.611593	0.893575671	7.561667747	133.3333333
101768	1	24	3	5	5	NA	207465.2153	229165.6139	1	141	116	76	112	72	114	74	2	NA	2	NA	152	111	5	2	2	NA	2	4	2	2	63.4	167.8	22.5	77.3	2	NA	0	2	NA	0	0	0	0	0.460667461	9.708113944	1153.730424	0.748735636	2.654842157	114
101772	1	77	4	3	1	4.8	12660.42328	12905.45309	1	136	134	72	132	72	132	70	1	1	1	1	158	148	7.2	2	2	NA	1	NA	2	2	91.2	171.6	31	103.6	2	NA	0	2	NA	0	0	0	0	0.603729604	10.84831622	1303.750476	0.801419646	5.519516646	132.6666667
101775	1	36	5	5	5	0.5	21536.30341	20864.34325	1	141	122	76	122	80	118	78	2	NA	2	NA	208	97	5.5	2	2	NA	2	1	2	2	71.1	173.9	23.5	83	2	NA	0	2	NA	0	0	0	0	0.477285796	9.84335826	1190.876116	0.767154894	2.947033376	120.6666667
101778	2	64	5	5	1	5	18764.93475	20204.41177	1	148	94	70	100	66	96	68	2	NA	2	NA	212	103	6	2	2	2	2	1	2	2	47.5	159.7	18.6	67	2	NA	3	2	NA	0	3	3	1	0.419536631	9.721381751	1127.077962	0.755231998	1.977096241	96.66666667
101779	2	55	3	3	1	NA	250579.8964	251900.6263	2	142	118	74	126	72	126	70	2	NA	2	NA	264	98	5.5	2	2	2	1	NA	2	1	71.4	155.7	29.5	97.8	1	3	2	1	3	2	2	4	1	0.628131021	11.57416712	1324.974613	0.820943379	6.087713048	123.3333333
101780	2	65	3	4	1	5	109554.2131	111812.8525	2	136	126	76	134	72	126	74	1	1	1	1	200	109	5.9	2	2	NA	2	1	2	2	67	168.7	23.5	86.5	2	NA	0	2	NA	0	0	0	0	0.512744517	10.56765694	1259.243592	0.811733229	3.605967294	128.6666667
101781	1	55	2	3	6	2.88	33745.3637	37370.72118	2	134	122	80	128	86	126	86	2	NA	2	NA	193	NA	5.1	2	2	NA	2	3	1	1	88.4	168.7	31.1	108.4	2	NA	1	2	NA	0	1	1	0	0.642560759	11.52930557	1373.833788	0.843913916	6.434749731	125.3333333
101782	2	54	4	4	5	0	12463.15639	12660.25225	1	145	NA	NA	NA	NA	224	116	1	1	2	NA	NA	NA	NA	2	2	NA	2	1	2	2	83.9	153.3	35.7	108.8	2	NA	1	2	NA	0	1	1	0	0.709719504	11.87812565	1349.25021	0.810486292	8.158618383	224
101783	1	51	3	1	3	2.33	42722.29689	45531.11984	2	147	130	70	122	66	128	68	1	1	1	1	115	NA	4.9	1	1	1	1	3	2	2	102.8	182.9	30.7	111.5	2	NA	0	2	NA	0	0	0	0	0.609622745	10.99710344	1364.453265	0.84089628	5.654597337	126.6666667
101785	2	77	3	4	3	2.32	73825.36487	81998.3232	1	147	158	78	152	74	148	80	1	1	1	1	144	129	5.8	2	2	NA	2	1	2	1	103.1	163.5	38.6	113.7	2	NA	1	2	NA	0	1	1	0	0.695412844	11.19775941	1313.601128	0.778532445	7.776315664	152.6666667
101786	1	53	3	4	6	1.76	40362.64443	42513.6064	1	145	102	68	108	66	108	68	2	NA	2	NA	140	NA	5.7	2	2	2	1	3	1	1	114.1	180.5	35	127.8	2	NA	1	2	NA	0	1	1	0	0.708033241	11.96432031	1474.687968	0.889024142	8.11313182	106
101787	1	30	4	4	5	4.07	16947.98412	21336.95441	2	148	124	70	126	64	124	68	2	NA	2	NA	131	87	4.6	2	2	NA	2	2	2	2	107.3	177	34.2	110.4	2	NA	0	2	NA	0	0	0	0	0.623728814	10.6578404	1300.856369	0.787586693	5.983474278	124.6666667
101790	2	22	4	3	5	2.17	52301.94102	56533.58427	2	145	120	66	122	64	NA	NA	2	NA	2	NA	115	NA	5.5	2	2	NA	2	1	2	1	80.4	159.4	31.6	110.4	2	NA	3	2	NA	0	3	3	1	0.69259724	12.31235273	1426.128666	0.87484986	7.702041475	121
101793	1	57	2	5	1	5	63716.56156	65389.96283	2	138	130	90	126	92	134	88	1	1	2	NA	221	107	5.5	2	2	2	2	2	2	1	83.5	175.4	27.1	98.1	2	NA	0	2	NA	0	0	0	0	0.559293044	10.73558635	1304.40984	0.820996588	4.54471429	130
101795	2	40	1	3	1	0.81	49838.01316	55650.62119	2	137	NA	NA	94	78	96	74	2	NA	2	NA	150	NA	4.7	2	2	NA	2	NA	2	2	63.2	153.8	26.7	94.5	2	NA	0	2	NA	0	0	0	0	0.61443433	11.88702755	1352.461588	0.852994308	5.765898221	95
101799	2	28	3	5	5	5	9553.74901	9413.96185	1	140	106	68	104	72	100	70	2	NA	2	NA	172	94	5.1	2	2	NA	2	1	2	1	47	168.7	16.5	64.6	2	NA	0	2	NA	0	0	0	0	0.382928275	9.422878451	1122.831615	0.767395086	1.428077922	103.3333333
101802	2	57	5	5	6	5	11380.5397	12375.22211	2	136	NA	NA	100	56	102	58	2	NA	2	NA	226	96	5.3	2	2	NA	1	1	2	2	59.6	171	20.4	81.8	2	NA	2	2	NA	0	2	2	0	0.478362573	10.5957127	1271.164428	0.837854237	2.966331247	101
101807	2	79	5	1	2	1.1	11624.3119	12649.70641	1	138	204	106	214	104	192	96	1	1	1	2	237	139	6.3	2	2	2	1	NA	2	2	44.6	139.7	22.9	79.7	1	4	3	1	4	3	3	6	1	0.570508232	11.93413351	1294.084386	0.836186458	4.783468918	203.3333333
101809	1	61	3	4	1	4.56	18471.52794	19836.2217	2	147	144	72	136	64	132	64	1	1	2	NA	84	NA	6	1	2	1	1	2	1	2	139.6	188.3	39.4	141.1	2	NA	3	2	NA	0	3	3	1	0.749336166	11.94219902	1503.429151	0.888050587	9.260175657	137.3333333
101811	1	69	2	4	1	0.4	14438.71946	14361.15688	1	139	138	64	138	64	136	64	1	1	1	1	164	NA	5.4	2	2	NA	2	4	2	2	79.7	168.9	27.9	104.1	2	NA	3	2	NA	0	3	3	1	0.61634103	11.66061802	1390.304395	0.870762604	5.810255425	137.3333333
101814	2	26	3	4	1	3.69	60882.66653	60314.39032	1	139	138	72	140	80	136	76	2	NA	2	NA	190	102	5.4	2	2	NA	2	4	2	2	180.9	166.4	65.3	169.5	2	NA	1	2	NA	0	1	1	0	1.018629808	12.60231756	1491.422127	0.810309482	18.46679244	138
101817	1	71	3	3	1	2.32	8896.617644	9040.020408	1	142	122	74	118	70	116	72	1	1	2	NA	200	150	7.4	2	2	NA	1	2	2	1	124.7	181.9	37.7	126.2	1	2	3	1	2	1	3	4	1	0.693787795	11.30124079	1398.350299	0.832240357	7.733409066	118.6666667
101821	2	53	2	5	1	5	35550.50061	37082.36558	1	134	130	56	126	54	128	60	2	NA	1	2	255	122	6.7	2	2	2	2	NA	1	2	53.9	162.6	20.4	80.3	2	NA	3	2	NA	0	3	3	1	0.493849938	10.93757799	1279.543148	0.843467778	3.248823047	128
101822	1	40	3	2	3	2.03	79485.546	84038.37408	1	145	118	74	126	68	118	72	2	NA	2	NA	180	111	5.5	2	2	NA	1	8	2	1	87.4	171.7	29.6	100.4	2	NA	0	2	NA	0	0	0	0	0.584740827	10.73935	1291.030927	0.800732442	5.093520894	120.6666667
101823	1	67	4	3	1	1.46	12506.06219	13311.98375	2	147	NA	NA	188	58	NA	NA	2	NA	2	NA	158	NA	4.1	2	2	NA	1	NA	2	2	79	167.4	28.2	101.2	2	NA	0	2	NA	0	0	0	0	0.604540024	11.38588956	1351.506677	0.844248012	5.538012016	188
101824	2	64	4	1	2	1.13	12134.02286	11804.37951	2	147	122	40	122	38	120	44	1	1	1	NA	NA	108	6.3	2	2	2	1	NA	2	2	88.3	152.7	37.9	113	2	NA	5	2	NA	0	3	3	1	0.740013098	12.02536014	1363.298988	0.810462239	8.995249948	121.3333333
101828	2	32	5	3	1	1.67	31602.13423	34279.93005	1	137	110	70	96	68	104	66	2	NA	2	NA	150	100	5.4	2	2	NA	2	NA	2	2	73.8	159.6	29	96.5	2	NA	2	2	NA	0	2	2	0	0.604636591	11.23308726	1301.934328	0.809242851	5.540217595	103.3333333
101829	1	63	3	3	1	5	101504.553	104496.0936	2	141	136	70	124	72	126	68	1	1	1	NA	120	114	6.1	1	2	1	2	NA	1	1	122.3	169.1	42.8	138.8	2	NA	0	2	NA	0	0	0	0	0.820816085	12.55093954	1497.343851	0.872345415	11.40886234	128.6666667
101830	2	45	4	4	5	2.79	19480.22896	19901.88941	1	140	126	74	122	76	124	70	1	1	2	NA	160	99	5.6	2	2	NA	2	2	1	1	99.3	164.9	36.5	103	2	NA	1	2	NA	0	1	1	0	0.624620982	10.33624037	1217.717172	0.728950974	6.004538042	124
101832	2	59	3	4	1	3.39	136988.1163	136083.0967	1	141	114	68	120	70	120	72	2	NA	2	NA	226	NA	5.3	2	2	NA	2	3	2	1	84.6	167.6	30.1	97.4	1	1	0	1	1	1	0	1	0	0.581145585	10.58945905	1257.72092	0.777518896	5.014453244	118
101834	2	66	4	5	2	4.15	24331.80479	26463.28403	1	141	140	86	146	86	140	92	2	NA	1	1	210	NA	6	2	2	NA	2	1	2	1	94.3	161.9	36	109.2	1	1	1	1	1	1	1	2	0	0.674490426	11.24518985	1312.69466	0.787162169	7.231951951	142
101837	2	72	1	1	2	3.11	35281.94038	36636.67536	2	136	182	70	176	64	174	62	1	1	1	2	216	NA	5.9	1	2	1	2	2	2	2	56.9	152.4	24.5	87.4	1	3	2	1	3	2	2	4	1	0.573490814	11.58658093	1312.264212	0.839282613	4.84778866	177.3333333
101838	2	30	3	4	5	1.22	31677.59807	30877.53028	1	146	104	82	106	80	108	78	2	NA	2	NA	201	NA	9.4	1	1	2	2	1	2	1	67.2	157.2	27.2	94.6	2	NA	1	2	NA	0	1	1	0	0.60178117	11.54001836	1327.41363	0.834229602	5.475155016	106
101839	2	74	5	3	2	3.46	97075.95954	112251.2397	2	142	122	64	118	70	122	62	1	1	2	2	223	NA	7.8	1	2	1	2	NA	2	1	73.7	157	29.9	115	2	NA	1	2	NA	0	1	1	0	0.732484076	13.3956594	1539.881937	0.952724255	8.783866738	120.6666667
101840	1	74	3	3	1	1.71	9685.68877	10237.30737	1	142	104	68	104	70	108	68	2	NA	1	1	190	NA	7.2	1	2	1	1	2	2	2	99	170.3	34.1	124.5	2	NA	1	2	NA	0	1	1	0	0.73106283	12.5127208	1498.071632	0.907247489	8.744220676	105.3333333
101843	2	77	3	3	2	1.6	48249.81648	50299.07623	2	140	144	0	140	76	140	70	1	1	1	NA	217	NA	5.7	2	2	NA	2	NA	2	2	66.4	150.6	29.3	97.8	1	1	5	1	1	1	3	4	1	0.64940239	12.00203296	1351.265856	0.83852231	6.602166424	141.3333333
101844	2	21	5	4	5	2.46	26446.24095	29961.59552	1	138	130	40	134	52	130	52	2	NA	2	NA	146	NA	4.7	2	2	NA	2	1	2	2	88.5	154.2	37.2	105.2	2	NA	1	2	NA	0	1	1	0	0.682230869	11.18263383	1273.971737	0.760229865	7.43131004	131.3333333
101845	2	38	5	2	1	1.34	37142.33526	39056.50411	1	135	NA	NA	128	90	124	96	1	1	2	NA	224	105	5.1	2	2	2	1	NA	1	1	91.4	165.3	33.5	108.6	1	3	5	1	3	2	3	5	1	0.656987296	11.35943491	1339.882319	0.81282464	6.789937	126
101846	1	51	3	3	1	5	223572.9588	225011.2187	2	142	140	92	140	86	134	92	2	NA	1	NA	186	NA	4.9	2	2	NA	1	3	1	1	72.9	177.8	23.1	90	2	NA	3	2	NA	0	3	3	1	0.506186727	10.54092553	1289.490437	0.83215069	3.480452835	138
101847	2	63	4	4	1	3.03	10729.58322	10341.2696	1	137	128	72	124	72	128	70	2	NA	1	NA	222	97	5.7	2	2	NA	2	NA	2	1	85.9	160	33.6	101.4	2	NA	2	2	NA	0	2	2	0	0.63375	10.94060587	1269.623249	0.769871859	6.221873159	126.6666667
101850	1	28	1	4	1	5	30927.99862	37289.39442	2	136	134	66	132	66	130	74	2	NA	2	NA	155	NA	5.5	2	2	NA	2	3	1	1	100.9	182.9	30.2	99	2	NA	2	2	NA	0	2	2	0	0.541279388	9.855748475	1222.840929	0.754843721	4.171469079	132
101851	1	40	2	1	5	2.31	27373.77872	27419.04671	2	141	142	94	146	92	142	94	9	NA	9	NA	218	109	5.6	2	2	NA	1	4	1	1	63.9	152.9	27.3	91.1	2	NA	0	2	NA	0	0	0	0	0.595814258	11.39640692	1292.841227	0.812592612	5.34022699	143.3333333
101853	1	30	1	3	6	1.36	44656.28629	47281.13587	2	136	136	88	126	88	130	88	2	NA	2	NA	226	NA	5.4	2	2	NA	1	2	1	1	86.2	169.5	30	107.3	2	NA	1	2	NA	0	1	1	0	0.633038348	11.55702597	1380.398385	0.853625475	6.204812715	130.6666667
101861	2	49	3	4	1	5	122773.2689	123760.1701	2	141	92	56	94	58	92	56	2	NA	2	NA	171	95	5.4	2	2	NA	1	1	2	2	68.2	160.8	26.4	86.1	2	NA	0	2	NA	0	0	0	0	0.535447761	10.4258378	1212.906961	0.765815546	4.053335689	92.66666667
101862	1	37	1	2	4	NA	35232.80499	38152.6566	2	147	130	88	124	88	126	88	2	NA	2	NA	197	92	5.5	2	2	NA	1	2	1	1	103.5	166.7	37.2	112.4	2	NA	0	2	NA	0	0	0	0	0.674265147	11.04831725	1308.691972	0.781213761	7.226185521	126.6666667
101864	2	72	5	4	2	1.8	9917.757499	10463.392	2	140	152	80	156	78	152	74	2	NA	1	2	303	111	5.4	2	2	NA	2	NA	2	2	59.3	151.5	25.8	89.4	2	NA	2	2	NA	0	2	2	0	0.59009901	11.60941062	1310.96166	0.831862215	5.21229732	153.3333333
101865	2	53	4	4	3	1.24	31439.77889	31996.4536	2	145	134	88	142	86	138	86	2	NA	2	NA	181	115	6	2	2	2	1	2	2	2	82.7	180	25.5	98.7	2	NA	1	2	NA	0	1	1	0	0.548333333	10.85336473	1335.900623	0.849155929	4.31612629	138
101866	1	52	4	2	1	1.52	28618.07787	31161.04826	2	146	136	88	138	96	130	90	1	1	1	1	212	110	6.4	2	2	NA	1	3	1	1	98.7	174.6	32.4	107	1	2	4	1	2	1	3	4	1	0.612829324	10.77023554	1305.632112	0.796767574	5.728670353	134.6666667
101867	2	22	2	4	6	1.79	40855.94272	44623.92039	2	146	96	66	98	60	104	58	2	NA	2	NA	183	NA	5	2	2	NA	2	2	2	2	71.9	149.2	32.3	88.8	2	NA	0	2	NA	0	0	0	0	0.595174263	10.47245543	1173.563069	0.716792643	5.325837808	99.33333333
101870	2	66	3	5	1	5	289018.0479	302724.8334	1	143	110	56	110	54	106	56	2	NA	1	NA	220	NA	5.6	2	2	2	2	NA	2	1	66.8	162.4	25.3	88.4	2	NA	2	2	NA	0	2	2	0	0.544334975	10.81593413	1264.534109	0.804906754	4.23389379	108.6666667
101871	2	36	3	2	3	0.28	57537.8523	60731.14386	2	142	114	72	112	72	110	70	2	NA	2	NA	183	NA	5.4	2	2	NA	1	NA	2	2	81.1	163.6	30.3	95.7	1	2	3	1	2	1	3	4	1	0.584963325	10.62677562	1247.0006	0.769824749	5.098430737	112
101874	2	63	5	5	1	5	14896.6258	16183.87603	2	136	114	72	116	70	112	74	1	1	1	1	163	NA	5.8	2	2	NA	2	1	2	2	49.1	153.3	20.9	77.7	2	NA	2	2	NA	0	2	2	0	0.506849315	11.08869078	1259.577378	0.827089328	3.493059265	114
101875	2	49	5	5	1	5	19943.63354	20413.50791	2	138	102	56	106	60	110	58	2	NA	1	NA	321	NA	5.6	2	2	NA	2	1	2	2	65.7	151.5	28.6	90.9	2	NA	0	2	NA	0	0	0	0	0.6	11.21453313	1266.371176	0.789672253	5.43473184	106
101876	2	38	4	5	1	5	32720.15377	32802.85233	2	147	NA	NA	110	74	112	74	1	2	2	NA	186	NA	5.2	2	2	NA	2	1	1	1	89.1	157.2	36.1	108.5	2	NA	1	2	NA	0	1	1	0	0.690203562	11.49452121	1322.18023	0.792255628	7.639146588	111
101879	2	56	1	4	5	4.23	38783.12911	38459.11314	1	148	128	86	132	82	126	80	2	NA	2	NA	183	NA	5	2	2	NA	2	2	2	2	68.7	168	24.3	85	2	NA	1	2	NA	0	1	1	0	0.505952381	10.25511553	1219.463203	0.781675984	3.475998218	128.6666667
101880	1	21	5	4	6	0.21	24355.67081	24599.64335	1	137	134	78	126	76	126	72	2	NA	2	NA	184	95	5.1	2	2	NA	2	999	1	2	107.6	177.7	34.1	103.6	2	NA	0	2	NA	0	0	0	0	0.583005065	9.98742704	1221.436337	0.739060155	5.055284431	128.6666667
101882	2	52	4	3	3	1.18	27720.83009	28606.82827	2	146	NA	NA	132	80	134	82	2	NA	2	NA	195	93	5.6	2	2	NA	2	2	2	1	71.6	162	27.3	90.6	2	NA	1	2	NA	0	1	1	0	0.559259259	10.70709575	1250.266791	0.785107138	4.544002452	133
101883	1	76	3	4	1	4.1	42650.94527	47069.60276	2	134	128	78	132	82	130	78	1	1	2	NA	154	116	5.9	1	2	2	2	1	2	2	80.2	167.9	28.4	106.9	1	1	2	1	1	1	2	3	1	0.636688505	11.93687156	1419.022792	0.886285132	6.292529628	130
101884	1	70	3	3	5	3.73	94242.22993	101571.6178	1	138	110	66	106	64	106	68	2	NA	1	1	186	NA	6.1	2	2	2	1	7	2	1	81	161.8	30.9	107.7	1	1	1	1	1	1	1	2	0	0.665636588	11.96666667	1396.483969	0.859846231	7.006840942	107.3333333
101885	2	43	3	5	1	1.81	34006.27182	35189.16895	1	141	102	62	96	66	96	68	2	NA	2	NA	189	93	5.4	2	2	NA	2	NA	2	2	63.2	172.5	21.2	80.4	2	NA	1	2	NA	0	1	1	0	0.466086957	10.11340757	1218.612311	0.799167091	2.748966718	98
101888	1	60	2	3	1	3.69	15766.8401	17472.01794	1	137	128	76	128	76	130	80	2	NA	2	NA	222	116	6.1	2	2	NA	2	1	2	1	79.8	163.6	29.8	104.3	2	NA	1	2	NA	0	1	1	0	0.637530562	11.67569826	1370.086586	0.848363189	6.312839761	128.6666667
101893	1	23	1	3	5	1.11	41290.08763	43826.99039	2	136	140	80	142	80	140	82	2	NA	2	NA	199	85	5.3	2	2	NA	1	12	1	1	113.1	171.9	38.3	121.6	2	NA	1	2	NA	0	1	1	0	0.707388016	11.43410754	1375.351524	0.816262392	8.095757188	140.6666667
101894	2	46	5	5	5	1.43	6233.409551	6499.457089	2	140	100	78	108	76	98	78	2	NA	2	NA	251	91	4.9	2	2	NA	1	2	2	2	60.6	168.3	21.4	88	2	NA	0	2	NA	0	0	0	0	0.522875817	11.3043699	1345.432518	0.880031259	3.803142107	102
101895	2	78	2	5	3	1.5	16321.35028	16195.43638	1	137	138	62	136	58	140	62	1	1	2	NA	242	NA	6.6	2	2	2	2	NA	2	2	64.1	145.9	30.1	104.5	1	1	1	1	1	1	1	2	0	0.716244003	13.05230687	1446.400035	0.894082609	8.335689835	138
101896	2	28	3	3	1	1.42	87243.90968	98240.42725	1	140	102	66	106	64	106	66	2	NA	2	NA	158	146	6.3	2	2	2	2	3	2	1	94.9	161.2	36.5	106.5	2	NA	1	2	NA	0	1	1	0	0.660669975	10.93242487	1273.42251	0.762322104	6.881927072	104.6666667
101899	1	36	4	4	5	1.65	24211.38013	25849.1339	2	145	132	84	130	74	128	74	2	NA	2	NA	140	NA	4.9	2	2	NA	1	2	1	1	68.8	179.9	21.3	78.9	2	NA	2	2	NA	0	2	2	0	0.438576987	9.512239667	1170.501212	0.765552571	2.282808413	130
101901	2	25	4	3	5	0	63367.22594	70274.9518	1	143	100	52	98	48	106	50	2	NA	2	NA	NA	NA	NA	2	2	NA	2	2	2	2	50.3	163.1	18.9	70.4	2	NA	2	2	NA	0	2	2	0	0.431637032	9.926329027	1163.025265	0.776910771	2.169779081	101.3333333
101903	2	33	1	3	6	NA	41952.39356	43655.81241	1	135	128	86	136	82	134	86	2	NA	2	NA	212	95	5.1	2	2	NA	2	2	2	1	77.1	155.9	31.7	101.7	2	NA	2	2	NA	0	2	2	0	0.652341244	11.58227211	1326.753749	0.813189422	6.674649743	132.6666667
101904	2	33	4	4	4	NA	35278.94609	33992.23112	2	134	110	76	118	80	118	80	2	NA	2	NA	179	NA	5.2	2	2	NA	2	1	2	2	74.7	160.5	29	93.2	2	NA	1	2	NA	0	1	1	0	0.580685358	10.78339742	1253.333454	0.779374865	5.004368264	115.3333333
101905	1	70	4	5	3	NA	6227.069519	5961.094642	2	136	132	62	128	0	126	60	2	NA	2	NA	247	NA	6.7	1	2	2	1	NA	2	1	90	184.2	26.5	102.6	2	NA	1	2	NA	0	1	1	0	0.557003257	10.8149896	1346.618018	0.850495393	4.496570026	128.6666667
101910	2	80	3	3	2	1.78	17870.61889	25146.36115	2	139	158	66	154	62	156	62	2	NA	2	NA	160	133	8.3	1	1	1	2	NA	1	1	74.2	155.3	30.8	107.4	1	2	3	1	2	1	3	4	1	0.691564713	12.46815891	1425.481412	0.877104641	7.674883345	156
101912	2	31	5	4	1	4.17	28903.25387	34041.35888	1	136	100	66	98	64	98	64	2	NA	2	NA	134	91	5.1	2	2	NA	2	NA	2	2	48.9	153.9	20.6	81	2	NA	1	2	NA	0	1	1	0	0.526315789	11.58325426	1318.327773	0.868868852	3.870992932	98.66666667
101915	2	69	3	3	1	4.62	44225.6892	45505.92019	1	147	136	80	140	78	130	80	1	1	2	NA	180	NA	6	2	2	2	2	2	2	2	101.5	161.5	38.9	118.2	1	2	2	1	2	1	2	3	1	0.731888545	11.73233501	1367.868098	0.810148836	8.767244307	135.3333333
101917	1	66	2	4	1	2.2	13548.59596	13286.54429	1	146	146	68	146	78	150	74	2	NA	2	NA	167	105	5.3	2	2	NA	1	1	2	1	95.6	175.8	30.9	116	2	NA	1	2	NA	0	1	1	0	0.659840728	11.86394277	1443.151684	0.888470272	6.861166288	147.3333333
101919	1	33	5	5	1	2.44	20890.90017	25235.30931	1	139	112	66	116	64	112	62	2	NA	2	NA	NA	104	5.6	2	2	NA	1	2	2	1	87.2	178.3	27.4	98.9	1	1	1	1	1	1	1	2	0	0.554683118	10.59102636	1297.43982	0.814929886	4.44799558	113.3333333
101920	1	48	5	5	1	4.93	13076.15979	14741.55654	2	134	NA	NA	128	92	128	90	1	1	1	NA	231	114	5.8	2	2	NA	2	2	2	2	74.3	154.4	31.2	105.2	2	NA	1	2	NA	0	1	1	0	0.68134715	12.20453769	1391.292625	0.85425795	7.408428836	128
101922	1	55	5	5	1	0.48	10073.79526	10772.89747	2	136	128	80	130	82	126	76	2	NA	2	1	149	121	6	2	2	NA	2	1	1	2	64	164.3	23.7	80.9	2	NA	0	2	NA	0	0	0	0	0.492391966	10.1125	1189.188822	0.764946114	3.221836111	128
101928	2	42	4	4	1	2.77	18519.3742	19288.95953	1	146	NA	NA	150	82	144	86	2	NA	2	NA	206	NA	5.9	2	2	NA	2	1	2	2	105.1	164.1	39	121.8	2	NA	1	2	NA	0	1	1	0	0.742230347	11.88080671	1396.283876	0.82676724	9.057937193	147
101934	2	64	5	4	1	3.65	13204.32187	13902.70706	2	140	130	80	126	72	126	76	2	NA	1	1	171	125	6	2	2	2	2	1	2	1	95	167.9	33.7	111.5	2	NA	1	2	NA	0	1	1	0	0.664085765	11.43965863	1359.915472	0.82476379	6.967731485	127.3333333
101941	2	44	4	5	2	3.3	17052.38115	17627.04117	2	145	126	82	120	82	124	78	2	NA	2	NA	199	NA	6	2	2	NA	2	NA	2	2	113.4	161.8	43.3	122.3	1	2	1	1	2	1	1	2	0	0.755871446	11.48470726	1340.240355	0.779731838	9.447980286	123.3333333
101945	1	74	3	4	1	1.79	11223.62067	12141.02156	1	142	126	62	130	38	132	44	2	NA	1	NA	170	NA	6.1	2	2	NA	1	NA	2	2	56.8	172.5	19.1	81.7	1	1	1	1	1	1	1	2	0	0.473623188	10.84046443	1306.218831	0.870573137	2.881725706	129.3333333
101947	1	66	4	4	6	2.07	6610.975678	7087.032155	2	137	138	82	NA	NA	NA	NA	1	1	2	NA	186	NA	6.7	1	2	1	2	2	2	2	90.9	166.5	32.8	112.9	2	NA	2	2	NA	0	2	2	0	0.678078078	11.84164399	1401.821193	0.853894587	7.324056636	138
101949	1	79	3	4	2	2.9	52784.53523	57099.05914	1	140	166	48	164	50	158	48	1	1	2	1	117	NA	5.3	2	2	NA	1	NA	2	2	70	166.7	25.2	92.5	2	NA	1	2	NA	0	1	1	0	0.554889022	11.05586464	1309.585973	0.833502498	4.452297922	162.6666667
101950	1	54	3	2	6	0.87	34687.53075	36239.57512	1	135	112	74	116	70	106	78	2	NA	2	NA	158	119	5.9	2	2	NA	1	NA	2	1	106.7	173	35.7	118.5	1	4	3	1	4	3	3	6	1	0.684971098	11.47192082	1384.30789	0.830965809	7.502457864	111.3333333
101957	2	35	5	3	1	4.09	20943.31209	23065.05649	2	146	96	58	96	64	92	58	2	NA	2	NA	169	96	5.2	2	2	NA	1	2	2	2	58.1	149.2	26.1	76	2	NA	0	2	NA	0	0	0	0	0.509383378	9.97069717	1117.335094	0.707134743	3.54142866	94.66666667
101959	2	70	3	3	1	1.83	47770.4078	49975.75983	1	142	136	78	124	72	126	84	2	NA	2	NA	228	NA	5.4	2	2	NA	2	1	2	1	75	158.6	29.8	107	1	3	3	1	3	2	3	5	1	0.674653216	12.35529576	1427.506977	0.883937062	7.236120098	128.6666667
101962	1	79	3	4	1	1.17	11166.093	12469.53806	1	137	134	76	136	74	136	60	1	1	1	1	160	NA	7	1	1	1	1	1	2	1	96.8	173.7	32.1	120.6	1	3	0	1	3	2	0	2	0	0.694300518	12.25771809	1482.118883	0.90596352	7.746935224	135.3333333
101965	2	44	5	5	1	3.39	28429.53294	29550.74315	2	140	NA	NA	114	82	118	78	2	NA	1	NA	184	NA	5.7	2	2	NA	2	NA	1	1	64.1	150	28.5	86.4	2	NA	0	2	NA	0	0	0	0	0.576	10.79157237	1212.561736	0.756086597	4.902168313	116
101966	1	24	2	3	4	1.3	37282.58989	46728.29183	2	137	104	50	92	54	102	48	2	NA	2	NA	178	104	5.5	2	2	NA	1	1	2	1	54.2	163.6	20.3	73.5	2	NA	0	2	NA	0	0	0	0	0.449266504	9.983612033	1171.528471	0.772203319	2.460504294	99.33333333
101971	1	24	4	4	5	NA	19662.53911	19433.09542	1	147	116	64	118	68	118	66	2	NA	2	NA	106	NA	5.4	2	2	NA	1	2	2	2	73.1	193.3	19.6	77	2	NA	1	2	NA	0	1	1	0	0.398344542	9.006001951	1148.739265	0.761852243	1.653070629	117.3333333
101976	1	38	5	2	1	1.02	27511.04131	35147.73471	1	144	116	76	116	78	118	84	2	NA	2	NA	207	NA	6.1	2	2	NA	2	1	2	2	85.3	174.7	27.9	97.4	2	NA	1	2	NA	0	1	1	0	0.557527189	10.54591924	1278.805207	0.801080885	4.507568046	116.6666667
101977	1	45	4	5	1	NA	13432.36463	13072.39184	1	145	114	74	118	76	116	76	2	NA	2	NA	174	NA	5.6	2	2	NA	1	4	1	2	118.8	186.2	34.3	111.9	1	1	1	1	1	1	1	2	0	0.600966702	10.26648711	1285.24288	0.776802894	5.456655454	116
101978	2	44	4	3	3	0.18	34767.21477	35035.76065	1	139	124	78	122	76	132	76	1	1	1	NA	251	NA	5.7	2	2	2	2	NA	2	1	95.4	164.8	35.1	101.4	2	NA	2	2	NA	0	2	2	0	0.615291262	10.38158747	1222.688629	0.736808465	5.785816082	126
101981	2	67	5	5	6	NA	18594.17922	19910.36795	1	136	104	64	108	66	102	60	2	NA	1	NA	292	NA	5.6	2	2	NA	2	1	2	1	49.1	148.4	22.3	85.4	2	NA	2	2	NA	0	2	2	0	0.575471698	12.18757004	1362.09556	0.884852763	4.89069842	104.6666667
101985	1	27	4	5	5	2.09	57374.22245	65371.75166	1	136	NA	NA	116	76	116	74	2	NA	2	NA	254	NA	5.5	2	2	NA	2	3	2	2	108.5	169.9	37.6	120.9	2	NA	0	2	NA	0	0	0	0	0.711595056	11.60677142	1387.974935	0.826426779	8.209344915	116
101987	1	66	3	3	1	5	186203.1194	196548.5964	1	134	116	70	118	70	116	72	1	1	2	NA	NA	NA	NA	2	2	NA	1	2	1	1	97.2	177	31	102	2	NA	2	2	NA	0	2	2	0	0.576271186	10.34587053	1262.778487	0.776913037	4.908060237	116.6666667
101989	1	80	1	1	2	2.89	20810.30453	22533.18547	2	136	146	0	140	58	140	48	1	1	1	1	139	146	6.6	1	2	1	1	NA	2	2	70.4	161.5	27	105.9	1	2	3	1	2	1	3	4	1	0.655727554	12.62146103	1471.530933	0.925906616	6.758593208	142
101993	2	67	3	5	1	2.89	11210.9028	11221.32855	2	148	120	76	126	78	132	72	2	NA	1	1	181	NA	5.4	2	2	NA	2	1	2	1	67.8	170.7	23.3	97.8	2	NA	1	2	NA	0	1	1	0	0.572934974	11.8774718	1423.686184	0.917595933	4.8357756	126
101995	1	59	3	4	6	4.81	209859.343	222818.6277	1	146	146	66	158	64	146	62	1	1	1	2	266	NA	7	1	2	2	2	3	2	1	101.9	168.7	35.8	115.5	2	NA	3	2	NA	0	3	3	1	0.684647303	11.44181423	1363.408306	0.81865784	7.494035181	150
102000	2	63	4	4	3	3.69	6616.024524	6882.109615	1	144	162	86	156	84	150	76	2	NA	2	NA	171	NA	4.9	2	2	NA	2	1	2	2	72.5	166.8	26.1	82.8	2	NA	0	2	NA	0	0	0	0	0.496402878	9.724366835	1152.213233	0.728627081	3.296274784	156
102001	1	63	2	2	3	1.39	16691.92633	16988.77264	2	140	154	90	166	96	150	98	2	NA	1	1	183	NA	5.2	2	2	NA	1	2	2	2	102.3	179.6	31.7	115.5	2	NA	2	2	NA	0	2	2	0	0.643095768	11.41942318	1404.012051	0.860444065	6.447774852	156.6666667
102002	1	77	3	4	1	5	85302.34418	98716.95233	2	146	124	64	128	62	118	56	1	1	1	1	218	NA	6.3	1	2	1	1	1	2	2	168.3	175.5	54.6	155.7	1	3	5	1	3	2	3	5	1	0.887179487	12.00180468	1458.67526	0.81662303	13.59224152	123.3333333
102003	1	25	5	5	5	5	21295.85627	21921.71334	2	147	NA	NA	96	54	94	56	2	NA	2	NA	NA	99	5	2	2	NA	2	NA	2	2	79.6	185.8	23.1	87.2	2	NA	0	2	NA	0	0	0	0	0.469321851	9.773721305	1222.23948	0.788712959	2.805686129	95
102005	2	36	3	4	6	2.64	48871.63162	48164.14962	1	145	126	78	126	78	124	86	2	NA	1	NA	215	NA	5.7	2	2	NA	1	1	1	1	127.6	168.9	44.7	140.5	1	1	1	1	1	1	1	2	0	0.831853168	12.43801245	1482.993727	0.858334332	11.7593105	125.3333333
102007	2	55	5	3	1	1.7	31682.37756	34172.01589	2	138	NA	NA	126	78	126	86	1	1	2	NA	155	NA	6	3	2	2	2	NA	2	2	47.4	144.9	22.6	87.3	2	NA	0	2	NA	0	0	0	0	0.602484472	12.68016991	1400.337657	0.907279486	5.491150507	126
102008	2	47	3	5	3	1.23	108081.7738	109358.3661	1	143	NA	NA	116	78	116	76	2	NA	1	NA	259	99	5.6	2	2	NA	2	1	1	1	51.5	159.8	20.2	69.3	2	NA	0	2	NA	0	0	0	0	0.433667084	9.656719578	1119.931628	0.739112591	2.202651841	116
102012	2	48	4	2	5	0.12	17151.36074	17486.75671	1	144	120	80	124	76	122	72	2	NA	2	2	184	NA	6.8	1	2	2	1	NA	2	2	125.6	151.6	54.7	128.1	2	NA	4	2	NA	0	3	3	1	0.844986807	11.43021265	1291.15212	0.722006839	12.18289222	122
102015	2	20	3	3	6	1	103553.5765	105081.1236	2	141	98	62	96	64	98	62	2	NA	2	NA	108	94	5.6	2	2	NA	1	2	2	2	67.9	160.8	26.3	89.3	2	NA	1	2	NA	0	1	1	0	0.555348259	10.83718711	1260.761958	0.796290017	4.461899562	97.33333333
102018	2	69	4	4	1	2.32	7388.535698	7471.679197	1	147	142	60	140	64	130	60	1	1	1	2	212	NA	5.5	2	2	NA	2	NA	2	2	86	160	33.6	104	1	1	1	1	1	1	1	2	0	0.65	11.21460841	1301.420391	0.789612163	6.616878051	137.3333333
102021	2	65	5	3	1	1.54	15708.74687	15737.07866	1	136	130	80	134	76	124	74	2	NA	1	1	155	134	6.6	1	2	1	2	1	2	2	66.2	152.2	28.6	92.7	2	NA	1	2	NA	0	1	1	0	0.609067017	11.39333165	1289.530349	0.803455299	5.641800912	129.3333333
102022	1	46	3	3	3	4.98	163471.4185	166193.5226	1	138	120	80	120	76	120	78	2	NA	2	NA	198	NA	5.6	2	2	NA	2	1	2	2	100.6	180	31	110	2	NA	0	2	NA	0	0	0	0	0.611111111	10.96714776	1349.905757	0.830835995	5.688928852	120
102024	1	37	3	3	1	2.46	11038.08466	11026.02732	2	136	126	82	126	84	124	86	2	NA	1	2	150	103	5.9	2	2	NA	2	6	1	1	109.2	173.8	36.2	115.9	2	NA	1	2	NA	0	1	1	0	0.666858458	11.09103605	1341.437691	0.803377201	7.037721958	125.3333333
102026	2	24	3	5	5	1.32	144168.1288	154803.0973	2	145	112	70	112	72	114	68	2	NA	2	NA	139	NA	5.2	2	2	NA	2	3	2	2	59.5	176.4	19.1	72.6	2	NA	0	2	NA	0	0	0	0	0.411564626	9.411918066	1146.834978	0.76500643	1.853200375	112.6666667
102027	1	67	3	3	5	0.86	16877.80035	16703.96724	1	136	138	70	138	66	136	66	1	1	1	1	175	NA	8.4	1	1	2	2	1	2	2	102.2	164.9	37.6	124.1	1	1	3	1	1	1	3	4	1	0.75257732	12.2757019	1446.206015	0.861065569	9.35310057	137.3333333
102028	1	24	5	4	5	NA	13302.20626	17301.46867	1	137	106	82	108	82	106	82	2	NA	2	NA	155	NA	5.2	2	2	NA	2	1	2	2	63.6	175.7	20.6	75.9	2	NA	0	2	NA	0	0	0	0	0.43198634	9.517288142	1157.371013	0.761981478	2.175424248	106.6666667
102030	2	50	1	5	1	1.41	43671.02914	41657.02089	2	143	124	80	128	86	118	78	1	1	2	1	148	140	6.9	1	2	1	1	8	2	2	87	158.2	34.8	120.3	2	NA	3	2	NA	0	3	3	1	0.760429836	12.89751379	1488.273479	0.897310794	9.579999863	123.3333333
102031	2	61	3	4	2	3.49	151424.5165	162308.4821	2	143	136	80	134	78	140	82	1	1	2	NA	189	100	5.5	2	2	NA	1	2	1	1	80.7	159.4	31.8	109.3	1	2	1	1	2	1	1	2	0	0.685696361	12.16699682	1409.292222	0.862497656	7.521338843	136.6666667
102032	2	67	4	3	2	1.69	18383.33636	19850.61667	1	143	188	90	186	88	192	96	1	1	2	NA	118	107	5.8	2	2	NA	1	NA	2	2	167.9	177.5	53.3	142.4	1	1	3	1	1	1	3	4	1	0.802253521	10.98966974	1343.251462	0.754673913	10.83078327	188.6666667
102035	2	32	3	5	6	0.33	52488.07549	50783.90006	2	136	114	68	112	74	118	76	2	NA	1	NA	210	103	5	2	2	2	1	2	2	2	77	170	26.6	94.7	2	NA	1	2	NA	0	1	1	0	0.557058824	10.79206659	1290.92966	0.815087865	4.497735927	114.6666667
102037	2	21	1	3	5	1.24	80510.17302	86137.2811	2	136	96	68	98	66	100	64	2	NA	2	NA	141	100	5.1	2	2	NA	2	4	2	2	53.8	157.8	21.6	72.3	2	NA	1	2	NA	0	1	1	0	0.458174905	9.857054538	1135.989091	0.742076987	2.611929724	98
102039	1	22	3	4	5	4.29	161587.7176	178581.2846	1	141	112	64	110	66	114	58	2	NA	2	NA	NA	NA	NA	2	2	NA	2	2	1	1	71.7	176.4	23	82.9	2	NA	0	2	NA	0	0	0	0	0.469954649	9.790276393	1192.937649	0.77176785	2.816828273	112
102041	1	42	3	5	6	NA	82665.29193	83474.59822	2	138	110	74	112	82	116	76	2	NA	2	NA	179	NA	5.3	2	2	NA	1	3	2	2	91.1	188.6	25.6	91.5	2	NA	1	2	NA	0	1	1	0	0.485153765	9.586540372	1207.831222	0.76704988	3.089068414	112.6666667
102044	2	33	4	5	6	2.06	19070.17648	21806.71894	2	148	114	66	110	66	112	68	2	NA	2	NA	222	NA	5.4	2	2	NA	2	5	2	1	62.4	153.5	26.5	78.9	2	NA	2	2	NA	0	2	2	0	0.514006515	9.988142008	1135.304607	0.716460465	3.630312044	112
102045	1	55	3	4	6	0.89	24443.36926	25470.9597	2	143	138	88	142	82	142	88	2	NA	2	NA	147	99	5.6	2	2	NA	1	2	1	1	161.3	180.7	49.4	149.5	1	1	1	1	1	1	1	2	0	0.827338129	11.77128864	1451.699032	0.826058524	11.61534163	140.6666667
102047	2	62	2	4	5	1.43	12893.26597	13644.00147	2	135	132	82	130	78	128	82	1	1	2	NA	241	90	5.2	2	2	NA	2	1	2	1	71.5	164.1	26.6	103.7	1	1	2	1	1	1	2	3	1	0.631931749	12.26381909	1441.297151	0.908454906	6.178323883	130
102048	2	78	2	1	2	1.29	16777.29529	17368.99075	1	148	142	74	142	70	144	74	1	1	2	2	242	NA	5.8	2	2	NA	2	NA	2	2	65.2	150.7	28.7	99.9	2	NA	4	2	NA	0	3	3	1	0.662906437	12.37205068	1393.387206	0.868135663	6.938054486	142.6666667
102050	1	47	4	4	4	3.54	24818.59277	25662.95377	2	145	120	72	124	82	118	82	2	NA	1	2	241	NA	5.5	2	2	NA	2	1	1	1	108.1	179.6	33.5	103.8	2	NA	0	2	NA	0	0	0	0	0.577951002	9.983538718	1227.470815	0.745328365	4.944620656	120.6666667
102052	2	80	1	1	1	NA	15951.33686	15857.6287	2	148	126	62	122	60	126	62	1	1	2	NA	193	NA	5.9	2	2	2	2	NA	2	2	88	149.1	39.6	122.8	1	2	3	1	2	1	3	4	1	0.823608317	13.09052398	1466.457073	0.865624263	11.49704585	124.6666667
102054	2	68	3	2	2	1.77	46908.06648	50812.46991	2	146	134	0	136	0	130	8	1	1	1	2	121	297	9.8	1	1	2	1	NA	1	2	63.9	163	24.1	100.8	1	3	3	1	3	2	3	5	1	0.618404908	12.6098553	1476.989498	0.946285172	5.858430308	133.3333333
102055	2	69	3	2	1	0.31	21953.36597	23363.24618	1	135	132	58	126	56	136	58	1	1	9	NA	156	120	6	2	2	NA	1	NA	2	1	104.4	158.8	41.4	127.1	2	NA	2	2	NA	0	2	2	0	0.800377834	12.43928165	1438.116444	0.842791359	10.77315767	131.3333333
102057	1	70	3	1	1	1.11	7568.933655	8327.150155	1	146	120	66	124	72	122	74	2	NA	1	1	167	104	5.4	2	2	NA	1	NA	2	1	85.4	175.1	27.9	108.2	1	2	1	1	2	1	1	2	0	0.61793261	11.70842088	1421.395383	0.888890065	5.847391179	122
102058	2	68	3	3	6	2.88	34405.31647	34066.15666	2	139	126	72	130	78	134	70	2	NA	2	NA	206	104	5.6	2	2	NA	1	2	2	1	82.6	155.2	34.3	108.3	2	NA	3	2	NA	0	3	3	1	0.697809278	11.91621781	1361.93943	0.823480245	7.839782007	130
102060	2	80	3	2	1	1.91	28040.13142	37318.34378	1	142	172	92	170	84	160	70	2	NA	2	NA	150	95	5.5	2	2	NA	2	NA	2	2	60.3	154.1	25.4	84.1	2	NA	3	2	NA	0	3	3	1	0.545749513	10.83022152	1233.423337	0.784041165	4.262915041	167.3333333
102064	2	35	1	4	6	1.44	42974.16229	47690.97161	2	135	118	66	110	72	122	70	2	NA	2	NA	196	94	5.3	2	2	NA	1	1	2	1	65.8	156.3	26.9	92.3	2	NA	0	2	NA	0	0	0	0	0.59053103	11.378598	1305.093856	0.822344942	5.221922959	116.6666667
102067	1	55	3	2	3	0.58	87735.39481	93072.66157	2	146	126	58	122	66	120	62	1	2	1	1	180	89	5.2	1	1	1	1	10	1	1	83	175.8	26.9	100.9	2	NA	3	2	NA	0	3	3	1	0.573947668	11.07521383	1347.209254	0.847644101	4.857671417	122.6666667
102070	2	80	3	4	2	2.16	22934.07342	24661.15414	1	140	152	64	148	62	142	66	2	NA	1	NA	211	NA	5.4	2	2	NA	2	NA	2	2	59.3	156.7	24.1	89.1	1	4	0	1	4	3	0	3	1	0.568602425	11.57045286	1328.796139	0.853097189	4.742551566	147.3333333
102072	2	50	1	1	1	0.94	11773.86788	12420.8279	2	136	124	64	126	66	120	62	2	NA	1	2	177	154	6.9	2	2	1	2	NA	2	2	83.6	154.4	35.1	107.5	1	1	1	1	1	1	1	2	0	0.696243523	11.75723843	1340.301413	0.807012147	7.798289086	123.3333333
102073	1	43	3	3	3	1.05	30922.20431	30146.19612	2	141	136	86	134	86	134	84	1	2	2	NA	193	98	5.4	2	2	NA	1	5	1	1	88.6	173.5	29.4	103	2	NA	0	2	NA	0	0	0	0	0.593659942	10.94259596	1322.341431	0.820898127	5.291854804	134.6666667
102074	2	35	4	4	5	0.28	20680.94738	21955.30293	1	138	126	70	126	70	124	64	1	2	2	NA	171	80	5.5	2	2	NA	1	5	2	1	86.7	160.3	33.7	107.1	2	NA	1	2	NA	0	1	1	0	0.668122271	11.50217371	1336.042229	0.810779531	7.069725428	125.3333333
102078	1	61	4	4	1	0.98	6385.948818	7108.898703	1	147	130	76	132	80	136	80	2	NA	2	NA	171	122	6.3	2	2	NA	1	2	2	2	73	176	23.6	90.3	1	1	0	1	1	1	0	1	0	0.513068182	10.56881559	1286.34113	0.827288044	3.612205136	132.6666667
102079	2	60	4	3	1	0.98	11420.0459	12045.08268	1	147	116	82	118	78	118	80	1	1	2	NA	219	106	5.4	2	2	NA	2	2	2	2	72.9	147.3	33.6	98.8	1	2	4	1	2	1	3	4	1	0.670739986	11.57159381	1288.451442	0.781800696	7.136215623	117.3333333
102081	2	49	3	3	1	1.27	30239.3701	37212.90788	2	139	104	80	110	76	104	80	1	1	1	1	225	83	5.5	2	2	NA	1	4	1	1	97.3	155.7	40.1	114.2	1	3	1	1	3	2	1	3	1	0.733461785	11.57736389	1325.340569	0.78119397	8.811187487	106
102082	1	58	5	4	1	1.64	33179.03641	35513.67162	2	143	142	86	144	88	134	84	1	1	1	1	156	125	7.1	1	2	1	2	NA	2	1	174	190.2	48.1	164.1	1	2	1	1	2	1	1	2	0	0.862776025	12.4403889	1574.028948	0.899649357	12.76804224	140
102088	2	29	3	4	1	1.21	62842.24989	62083.39992	1	142	120	78	128	84	120	84	2	NA	2	NA	206	NA	5.5	2	2	NA	1	1	2	1	87.3	165.9	31.7	117.2	2	NA	1	2	NA	0	1	1	0	0.706449668	12.54355071	1482.235412	0.908444174	8.070519106	122.6666667
102091	1	32	4	5	5	NA	22242.09796	22640.8468	2	147	128	90	130	88	130	84	1	1	2	NA	153	100	5.1	2	2	NA	2	4	2	2	132.3	192.2	35.8	116.7	2	NA	1	2	NA	0	1	1	0	0.607180021	10.14590833	1290.449839	0.774947259	5.5984406	129.3333333
102092	1	60	2	5	1	1.39	24160.8866	25277.58176	2	147	130	82	128	74	124	80	2	NA	2	NA	210	NA	5.2	2	2	2	1	2	1	2	75.4	165.1	27.7	100.1	2	NA	1	2	NA	0	1	1	0	0.606299213	11.52785233	1358.924859	0.850956503	5.578248812	127.3333333
102093	2	21	2	2	1	0.12	27859.688	31024.4735	2	146	106	68	106	66	104	66	2	NA	2	NA	167	112	5.4	2	2	NA	2	1	1	2	69.6	155	29	95.5	2	NA	1	2	NA	0	1	1	0	0.616129032	11.44718632	1307.489178	0.812653713	5.805316471	105.3333333
102096	1	20	2	4	1	2.43	31958.52547	33644.20965	2	140	106	64	106	60	102	60	2	NA	1	NA	237	NA	5.2	2	2	NA	2	5	2	1	81.9	172	27.7	97.3	2	NA	1	2	NA	0	1	1	0	0.565697674	10.75154531	1293.62564	0.810392545	4.680459331	104.6666667
102099	2	32	3	3	6	1.91	5977.262649	6489.145832	2	139	120	66	120	64	124	62	2	NA	2	NA	150	225	5.5	2	2	NA	1	2	2	2	128.9	163.2	48.4	121.6	2	NA	0	2	NA	0	0	0	0	0.745098039	10.71043516	1255.280249	0.716709658	9.13930872	121.3333333
102100	2	75	4	2	3	1.52	30095.60109	30871.07353	1	139	156	68	158	70	156	64	1	1	1	1	210	NA	5.8	3	2	2	1	NA	2	2	75.1	159.9	29.4	102	1	2	2	1	2	1	2	3	1	0.637898687	11.77010137	1365.456714	0.846793898	6.321727589	156.6666667
102101	1	20	1	3	5	5	53510.82372	58389.40571	2	142	106	80	118	76	114	78	2	NA	2	NA	121	110	4.9	3	2	2	1	3	1	1	95.4	178.7	29.9	109.8	2	NA	0	2	NA	0	0	0	0	0.614437605	11.24160064	1378.681446	0.852627374	5.765974279	112.6666667
102105	2	24	4	5	5	1.04	39332.39347	44353.08921	1	144	128	88	130	90	126	86	2	NA	2	NA	157	NA	5.7	2	2	NA	2	1	2	2	111.6	165.8	40.6	122.6	2	NA	1	2	NA	0	1	1	0	0.739445115	11.60535348	1370.957962	0.806023155	8.979223586	128
102106	1	64	4	3	1	1.73	7872.350742	7719.722202	1	140	138	68	132	70	136	70	1	1	2	NA	168	NA	5.2	2	2	NA	1	1	1	1	100.8	171.9	34.1	109.5	1	1	0	1	1	1	0	1	0	0.636998255	10.90646106	1311.883572	0.79421837	6.299997431	135.3333333
102107	1	31	5	5	1	2.03	13631.03931	12868.65788	2	146	114	76	110	78	108	76	2	NA	2	NA	190	NA	5.2	2	2	NA	2	2	2	2	70.5	169.7	24.5	87	2	NA	0	2	NA	0	0	0	0	0.512669417	10.36154921	1238.337764	0.791712694	3.604520499	110.6666667
102111	1	53	2	4	1	1.71	43519.27952	43348.90239	1	139	NA	NA	104	76	108	76	2	NA	2	NA	187	100	5.4	2	2	NA	2	1	2	1	84.5	176.9	27	100.7	2	NA	0	2	NA	0	0	0	0	0.569248163	10.95471583	1336.714117	0.841246063	4.756399589	106
102112	2	33	4	4	3	2.36	17483.80386	18305.42015	2	143	104	76	106	78	110	80	2	NA	2	NA	166	93	5.2	2	2	NA	1	1	2	1	42.3	161.5	16.2	64.5	2	NA	1	2	NA	0	1	1	0	0.399380805	9.917210486	1156.243479	0.792738788	1.668517972	106.6666667
102116	2	75	4	4	1	5	18320.85335	18690.74524	1	136	NA	NA	164	108	166	108	1	1	1	1	253	99	6.2	1	2	1	2	1	2	2	61.9	163.5	23.2	91.8	1	1	1	1	1	1	1	2	0	0.56146789	11.66802515	1368.767665	0.882588937	4.590630722	165
102117	1	74	5	5	1	NA	20113.73209	21821.25668	2	134	132	70	130	68	132	70	2	NA	1	1	183	117	6.1	2	2	NA	2	1	2	2	67.3	175.4	21.9	91.9	2	NA	1	2	NA	0	1	1	0	0.523945268	11.20232013	1361.119562	0.886484828	3.824187183	131.3333333
102121	2	53	1	2	1	NA	10311.53537	10063.46273	2	135	122	72	120	74	118	76	2	NA	2	NA	189	97	5.2	2	2	NA	2	1	2	2	71.1	158.4	28.3	92	2	NA	2	2	NA	0	2	2	0	0.580808081	10.91071036	1259.807292	0.787141147	5.007056685	120
102126	2	23	2	4	5	2.68	67772.72894	68122.05681	2	134	106	76	108	78	106	76	2	NA	2	NA	143	NA	5.5	2	2	NA	1	3	1	1	78.2	182.4	23.5	86.1	2	NA	1	2	NA	0	1	1	0	0.472039474	9.736430652	1206.384348	0.777043788	2.853646045	106.6666667
102128	1	21	4	4	6	2.13	20018.17713	23767.9457	2	137	108	58	116	54	128	46	2	NA	2	NA	135	96	5.3	2	2	NA	1	2	1	1	59.8	178.4	18.8	67.2	2	NA	2	2	NA	0	2	2	0	0.376681614	8.689978082	1064.852876	0.711595646	1.339477192	117.3333333
102129	1	34	1	2	1	2.39	18266.71584	21730.50854	2	135	128	92	132	96	132	94	2	NA	2	NA	250	NA	5.4	2	2	NA	2	2	1	1	110.8	183.6	32.9	116.1	2	NA	0	2	NA	0	0	0	0	0.632352941	11.02966545	1371.109627	0.834510777	6.188400332	130.6666667
102130	1	56	3	5	3	4.15	263440.1743	273880.8629	1	139	140	66	140	68	142	68	2	NA	2	NA	172	105	5.2	2	2	NA	2	2	2	2	89.9	167.7	32	105.6	2	NA	1	2	NA	0	1	1	0	0.629695886	11.13740653	1323.195776	0.80902896	6.124951052	140.6666667
102131	1	69	5	4	1	0.88	19114.48031	19915.06454	2	136	160	80	166	82	168	80	1	1	1	2	255	119	4.7	2	2	NA	1	2	2	2	66.1	163.9	24.6	92.1	1	1	1	1	1	1	1	2	0	0.561928005	11.32814764	1330.521447	0.850511288	4.600368493	164.6666667
102132	2	39	1	2	1	0.04	53056.91571	53728.42225	2	144	104	62	102	60	102	60	2	NA	2	NA	141	NA	5.4	2	2	2	2	2	2	2	101.1	157	41	124.7	1	1	0	1	1	1	0	1	0	0.794267516	12.40197569	1425.65422	0.837003722	10.5864341	102.6666667
102134	2	42	3	3	6	0.42	39294.43896	48536.37162	2	139	112	70	110	66	104	62	2	NA	2	NA	167	NA	5	2	2	NA	2	2	2	1	79.1	164.2	29.3	102.9	1	1	1	1	1	1	1	2	0	0.626674787	11.56983414	1360.15127	0.844922843	6.053146733	108.6666667
102135	1	24	4	3	5	1.43	37084.638	35730.80259	2	146	116	62	118	62	122	56	2	NA	2	NA	211	97	4.6	2	2	NA	2	1	2	2	64.8	175.6	21	70.3	2	NA	0	2	NA	0	0	0	0	0.400341686	8.733087712	1061.704309	0.696969124	1.682878061	118.6666667
102137	1	67	4	4	1	2.54	5567.441334	6128.954989	1	144	154	98	156	100	154	98	1	1	1	1	NA	NA	NA	2	2	NA	1	2	2	1	83.8	172.5	28.2	97.8	2	NA	0	2	NA	0	0	0	0	0.566956522	10.68358096	1287.3152	0.803732567	4.707328213	154.6666667
102139	1	31	5	5	5	5	11719.30097	13808.25989	1	139	128	86	134	88	138	86	2	NA	2	NA	168	93	5.1	2	2	NA	2	8	2	1	87.1	170.8	29.9	94.9	2	NA	0	2	NA	0	0	0	0	0.555620609	10.16850567	1219.198922	0.753774579	4.467597688	133.3333333
102147	2	55	5	4	1	2.15	10957.79674	12202.14147	1	148	176	90	176	94	178	88	1	1	2	NA	227	182	7.9	2	2	1	2	1	2	2	58.4	161.7	22.3	84.6	2	NA	2	2	NA	0	2	2	0	0.523191095	11.07041596	1291.494174	0.839741167	3.809341666	176.6666667
102148	2	80	4	4	1	NA	13079.71161	13272.71941	2	142	138	66	138	72	140	68	1	1	1	1	205	94	5.9	2	2	NA	2	NA	2	2	73.7	158.3	29.4	98.3	2	NA	3	2	NA	0	3	3	1	0.620972836	11.45037668	1321.702567	0.820190699	5.91860465	138.6666667
102149	2	27	4	2	5	0	27829.42692	30184.70928	2	145	114	66	110	70	108	64	2	NA	2	NA	190	97	5.2	2	2	NA	2	3	2	2	81.7	158	32.7	113.6	1	2	1	1	2	1	1	2	0	0.718987342	12.56803273	1449.336897	0.883794483	8.410653045	110.6666667
102151	2	44	5	4	1	1.67	17864.8123	20252.73543	2	148	98	74	104	70	102	70	2	NA	1	NA	168	101	5.7	3	2	2	2	1	2	2	58.2	161.4	22.3	85.5	2	NA	2	2	NA	0	2	2	0	0.529739777	11.20739355	1306.260786	0.849462949	3.938983107	101.3333333
102152	1	44	5	5	1	5	16037.03952	15991.46764	2	136	124	82	120	76	120	76	2	NA	2	NA	NA	NA	5.9	2	2	2	2	2	2	2	71.4	172.9	23.9	92.2	2	NA	1	2	NA	0	1	1	0	0.533256217	10.91143363	1316.293734	0.845087135	4.009281513	121.3333333
102153	2	77	1	4	3	2.22	17188.68032	18252.22933	2	135	156	76	160	78	164	82	1	1	1	1	189	104	5.3	2	2	NA	2	2	1	1	77	157.8	30.9	105.7	1	1	2	1	1	1	2	3	1	0.669835234	12.04563293	1388.214659	0.854507414	7.113204046	160
102154	1	41	1	1	1	2.03	32735.57832	37663.03495	1	146	132	78	126	76	126	80	2	NA	1	NA	205	NA	5.4	2	2	NA	2	NA	1	1	105.9	179.8	32.8	113.4	2	NA	0	2	NA	0	0	0	0	0.630700779	11.01958082	1355.605806	0.825345235	6.148914707	128
102155	1	47	1	1	6	NA	34104.98943	34700.15097	2	136	126	80	120	80	116	80	2	NA	1	NA	212	111	5.7	2	2	NA	2	NA	2	2	84.5	166.8	30.4	106.5	2	NA	1	2	NA	0	1	1	0	0.638489209	11.58567265	1372.754192	0.846582322	6.335996063	120.6666667
102160	2	31	5	5	1	NA	20232.10498	20365.16054	2	138	NA	NA	NA	NA	NA	NA	2	NA	2	NA	167	NA	5.4	2	2	NA	2	NA	2	2	51.7	156	21.2	73.4	2	NA	0	2	NA	0	0	0	0	0.470512821	10.20823804	1169.732589	0.767202225	2.826669183	NA
102162	2	80	3	2	1	NA	19000.7052	22456.30572	1	140	152	64	156	62	152	62	1	1	1	1	146	127	5.9	2	2	2	2	NA	2	2	62.6	150.6	27.6	95.6	2	NA	0	2	NA	0	0	0	0	0.634794157	12.08288733	1360.368959	0.852980989	6.246940915	153.3333333
102167	2	80	3	3	2	1.69	32293.50879	37203.48451	2	147	156	42	156	42	NA	NA	1	1	1	NA	223	NA	6	1	2	2	2	NA	1	1	56.4	157.8	22.6	92.6	2	NA	2	2	NA	0	2	2	0	0.586818758	12.3302373	1421.01426	0.922186006	5.139449734	156
102168	2	59	4	3	3	NA	25839.64099	26221.45515	1	145	164	82	156	86	160	82	1	1	2	NA	153	NA	5.6	2	2	NA	2	NA	1	2	78.6	164.9	28.9	90.6	2	NA	2	2	NA	0	2	2	0	0.549423893	10.21920061	1203.928664	0.749179654	4.338663104	160
102169	2	66	3	4	1	2	79639.20846	75466.89561	1	145	106	64	108	64	104	66	1	1	1	1	183	NA	5.6	2	2	NA	2	1	2	2	75.6	165.3	27.7	102.4	1	1	2	1	1	1	2	3	1	0.619479734	11.77711888	1389.149503	0.869982167	5.883585161	106
102170	1	64	4	4	3	2.06	9279.636735	9894.224775	2	146	128	62	132	64	128	62	1	1	1	1	186	NA	6	1	2	1	1	1	2	2	65.4	169.3	22.8	77.4	2	NA	1	2	NA	0	1	1	0	0.45717661	9.570884748	1142.494367	0.739814065	2.594809555	129.3333333
102171	2	77	5	5	1	2.41	15326.25567	16258.37621	1	136	168	0	178	72	166	68	2	NA	2	NA	238	NA	7.1	2	2	NA	2	NA	2	2	49.4	154.4	20.7	76.4	1	2	0	1	2	1	0	1	0	0.494818653	10.87000851	1239.158996	0.815560431	3.266799098	170.6666667
102173	2	64	3	3	2	1.19	65875.77127	69072.70432	2	135	122	76	124	84	124	84	1	1	1	1	198	NA	6.4	2	2	NA	1	4	2	2	76.7	172.3	25.8	104.2	1	4	5	1	4	3	3	6	1	0.604759141	11.8978924	1432.801996	0.909170376	5.543017122	123.3333333
102177	1	80	3	4	2	3.98	12590.84155	14113.97677	1	137	154	66	160	62	152	70	2	NA	1	NA	234	NA	5.6	2	2	NA	2	NA	1	1	63.1	161.1	24.3	93	2	NA	1	2	NA	0	1	1	0	0.577281192	11.70761059	1363.294056	0.873368779	4.930029337	155.3333333
102178	2	61	4	4	2	0.94	8641.443437	8738.685959	1	145	118	68	112	68	116	68	1	1	1	1	193	207	9.3	1	1	1	2	3	2	1	86.9	159.7	34.1	108.6	2	NA	4	2	NA	0	3	3	1	0.680025047	11.64983936	1350.659561	0.817224004	7.374255109	115.3333333
102179	1	42	4	3	5	0	28106.3418	27635.41061	2	145	142	108	142	104	142	110	1	1	1	NA	116	NA	8.7	1	2	1	1	3	1	1	128.5	179.1	40.1	124	2	NA	1	2	NA	0	1	1	0	0.692350642	10.93881107	1343.047635	0.790880699	7.695551446	142
102181	2	43	4	5	3	1.14	40598.75505	42459.52135	1	139	126	64	124	58	130	58	1	1	2	NA	264	106	4.9	2	2	NA	1	4	2	2	84.5	162.3	32.1	106.5	1	2	2	1	2	1	2	3	1	0.656192237	11.58567265	1354.110218	0.827663226	6.770147708	126.6666667
102183	1	68	3	4	1	5	77605.13329	77338.1587	1	140	152	96	154	88	NA	NA	1	1	1	1	151	97	5.8	2	2	2	1	2	2	2	93.6	182.2	28.2	103.9	2	NA	1	2	NA	0	1	1	0	0.57025247	10.73934077	1329.91937	0.830823213	4.777969523	153
102184	2	25	5	4	1	2.39	9354.585053	9596.91953	2	135	104	64	106	72	106	72	2	NA	2	NA	187	NA	5	2	2	NA	2	1	2	2	87.5	151.5	38.1	115	2	NA	2	2	NA	0	2	2	0	0.759075908	12.29401713	1388.26902	0.825166409	9.540699541	105.3333333
102185	1	45	4	5	3	4.25	10649.73762	10588.80776	2	148	134	82	142	86	136	86	2	NA	1	NA	287	NA	11.3	3	2	2	2	NA	2	2	138.3	181.7	41.9	141	2	NA	2	2	NA	0	2	2	0	0.776004403	11.98969188	1482.719463	0.867092907	10.03743804	137.3333333
102187	1	20	4	2	5	1.69	25194.85415	24805.1749	2	142	126	68	120	64	118	64	2	NA	2	NA	131	99	5.2	2	2	NA	2	NA	2	1	80.8	171.7	27.4	90.3	2	NA	1	2	NA	0	1	1	0	0.525917298	10.04574315	1207.648982	0.758232207	3.863109544	121.3333333
102191	1	58	3	5	1	3.37	21924.0728	23056.32777	2	139	118	76	120	74	120	80	2	NA	2	NA	150	106	5.9	2	2	NA	2	NA	2	2	108.3	179.3	33.7	118.6	2	NA	0	2	NA	0	0	0	0	0.661461238	11.39647286	1400.019574	0.848935335	6.901762334	119.3333333
102192	1	65	3	3	1	2.34	94639.62655	93317.14754	1	140	168	80	170	84	178	80	1	1	2	NA	195	NA	7.3	1	2	1	1	5	2	2	107.7	175.4	35	121.9	1	2	3	1	2	1	3	4	1	0.694982896	11.74615842	1427.197744	0.860221345	7.764953367	172
102193	1	36	5	5	1	2.71	17680.90143	20812.61297	1	143	118	76	116	78	110	74	1	1	1	NA	200	NA	5.5	3	2	2	1	3	2	1	72.2	165	26.5	95.6	2	NA	0	2	NA	0	0	0	0	0.579393939	11.25095256	1325.881673	0.837308187	4.97611347	114.6666667
102194	2	36	1	4	1	2.86	47208.57636	48208.99506	2	142	98	64	108	66	108	66	2	NA	2	NA	151	89	5.3	2	2	NA	2	NA	2	2	98.6	155.3	40.9	119.8	2	NA	0	2	NA	0	0	0	0	0.771410174	12.06475093	1379.359882	0.809820721	9.901475649	104.6666667
102196	2	38	3	5	1	5	109300.7186	106978.0542	2	142	102	78	104	78	106	72	2	NA	2	NA	182	NA	5	2	2	NA	2	4	2	2	65.2	158.4	26	85.5	2	NA	0	2	NA	0	0	0	0	0.539772727	10.58869202	1222.625382	0.774057033	4.14082179	104
102198	2	63	1	3	1	4.62	16652.14696	17744.14508	1	135	140	62	140	66	144	66	2	NA	2	NA	170	141	6.1	2	2	NA	1	NA	2	2	95.5	155.4	39.5	117.8	1	1	1	1	1	1	1	2	0	0.758043758	12.05434466	1378.613776	0.814745029	9.510789413	141.3333333
102199	1	57	2	3	1	5	65231.63337	74080.85685	2	143	156	92	160	94	158	92	1	1	2	NA	138	NA	5.6	2	2	NA	2	1	2	1	118.5	178.3	37.3	122	2	NA	1	2	NA	0	1	1	0	0.684240045	11.20729118	1372.934534	0.818423839	7.483447374	158
102201	2	47	4	3	5	0.6	13957.63999	14245.18991	2	144	140	82	136	80	136	80	2	NA	2	NA	169	96	5.2	2	2	NA	1	3	1	2	61.5	172.4	20.7	79.5	2	NA	1	2	NA	0	1	1	0	0.461136891	10.13746974	1221.157563	0.803128309	2.662950593	137.3333333
102202	2	23	5	4	5	2.29	21145.91341	21774.54666	2	141	116	68	114	70	112	76	2	NA	2	NA	156	NA	5.2	2	2	NA	2	4	2	1	57.6	164.2	21.4	73.4	2	NA	2	2	NA	0	2	2	0	0.447015834	9.671299177	1136.959243	0.74313372	2.422727648	114
102204	2	49	3	3	2	1.83	104644.4158	111609.7903	1	142	114	76	106	66	112	72	2	NA	1	1	352	89	5.7	2	2	NA	1	2	2	1	78.9	170.9	27	103.3	2	NA	4	2	NA	0	3	3	1	0.604447045	11.6295208	1394.782062	0.877984362	5.535888749	110.6666667
102207	1	42	5	3	6	NA	26279.32652	28349.5761	1	136	NA	NA	NA	NA	NA	NA	1	1	2	NA	NA	NA	NA	2	2	NA	1	NA	1	1	89.2	180	27.5	97.4	2	NA	1	2	NA	0	1	1	0	0.541111111	10.31279844	1269.364313	0.796833483	4.168041764	NA
102210	1	68	4	5	1	1.37	16775.63692	17551.64569	2	137	132	44	132	44	134	42	1	2	1	1	179	132	7	1	1	2	2	NA	2	2	74.3	172.4	25	89.5	1	1	1	1	1	1	1	2	0	0.519141531	10.38313805	1250.750719	0.797249763	3.730004138	132.6666667
102211	1	37	1	4	1	2.99	25909.41875	30121.20143	2	135	136	74	132	70	134	70	1	1	1	NA	153	93	5.5	2	2	2	2	1	1	1	129.1	192.5	34.8	132.5	2	NA	0	2	NA	0	0	0	0	0.688311688	11.66145544	1484.368146	0.895944309	7.589598668	134
102212	2	31	3	4	6	1.22	59529.84196	57915.94738	1	141	100	64	98	62	104	64	1	2	2	NA	194	NA	5.4	2	2	NA	1	2	2	1	62.4	159	24.7	90.2	2	NA	0	2	NA	0	0	0	0	0.567295597	11.41863636	1320.94978	0.843418922	4.714576012	100.6666667
102214	2	77	2	4	6	NA	23554.91249	24696.77681	1	136	NA	NA	132	84	136	82	1	1	1	1	124	NA	5.6	2	2	NA	2	1	2	2	83.4	157.7	33.5	106.4	1	2	1	1	2	1	1	2	0	0.674698795	11.6508766	1342.294935	0.815322154	7.23728733	134
102215	1	48	3	2	1	5	165033.4698	178221.6242	1	146	126	90	128	88	126	88	2	NA	2	NA	265	109	5.2	2	2	NA	2	2	1	1	100.4	181.9	30.3	106	2	NA	2	2	NA	0	2	2	0	0.582737768	10.57886339	1308.96749	0.808650942	5.049406712	126.6666667
102217	1	27	4	5	5	3.92	47460.25093	57406.26972	1	144	110	68	112	72	112	70	2	NA	2	NA	134	93	5.5	2	2	NA	2	2	2	2	92.1	182.4	27.7	91.7	2	NA	1	2	NA	0	1	1	0	0.502741228	9.555194255	1183.928403	0.741658092	3.415171545	111.3333333
102218	2	48	4	4	5	1.54	16231.11501	16582.44657	1	138	140	82	136	86	136	82	1	1	2	NA	269	97	5	2	2	2	1	2	2	2	61.6	165.7	22.4	91.4	2	NA	1	2	NA	0	1	1	0	0.551599276	11.64543832	1375.278317	0.893551516	4.383756151	137.3333333
102219	1	54	4	4	5	2.22	19391.33782	19762.63728	2	145	NA	NA	NA	NA	NA	NA	2	NA	2	2	177	87	5.5	2	2	NA	1	1	2	2	79.8	174.7	26.1	94.4	2	NA	4	2	NA	0	3	3	1	0.540354894	10.56745844	1281.417065	0.81170559	4.152653329	NA
102221	1	38	1	1	1	NA	27091.34115	27642.45015	2	141	138	86	128	86	130	82	2	NA	2	NA	193	102	5.4	2	2	NA	1	NA	1	1	73.2	156.4	29.9	99.8	2	NA	0	2	NA	0	0	0	0	0.638107417	11.66473833	1338.341291	0.828383376	6.326769454	132
102223	2	36	3	5	1	5	113163.0551	109810.2646	1	138	96	60	94	60	98	56	2	NA	2	NA	180	104	5.2	2	2	2	2	2	2	1	57.7	158	23.1	82.5	2	NA	0	2	NA	0	0	0	0	0.522151899	10.86090568	1252.472178	0.809190456	3.78892166	96
102225	1	41	3	5	6	5	158978.9025	156305.0813	2	140	118	70	116	70	114	72	1	1	1	2	159	106	5.2	2	2	2	1	2	2	2	103.1	192.5	27.8	102.3	2	NA	0	2	NA	0	0	0	0	0.531428571	10.07502891	1282.434433	0.80345903	3.972684636	116
102226	1	26	5	5	5	4.93	42402.72201	55350.91897	2	134	100	64	98	62	100	64	2	NA	2	NA	161	94	5.2	2	2	NA	2	1	2	1	93.7	185.1	27.3	91.5	2	NA	0	2	NA	0	0	0	0	0.494327391	9.452600394	1179.853296	0.741781709	3.257678424	99.33333333
102229	1	57	1	1	1	0.67	20360.00108	22145.35767	2	135	152	66	152	62	158	58	1	1	2	NA	170	NA	5.5	2	2	2	1	7	2	1	83.3	169.1	29.1	103.7	1	2	2	1	2	1	2	3	1	0.6132466	11.36203848	1355.506366	0.842904346	5.738339254	154
102232	1	22	5	3	5	2.11	34212.79634	36534.92407	2	134	102	78	104	76	106	76	2	NA	1	NA	239	NA	5.3	2	2	NA	2	1	2	2	60.8	177.4	19.3	75.7	1	2	0	1	2	1	0	1	0	0.426719278	9.708320157	1186.299643	0.789915918	2.090797162	104
102234	1	41	3	5	1	1.34	37025.17397	37423.40337	2	139	128	94	134	92	132	94	1	1	1	NA	159	NA	5.8	2	2	NA	2	1	1	1	145.3	180.4	44.6	136.4	2	NA	0	2	NA	0	0	0	0	0.756097561	11.3157036	1394.354915	0.807494422	9.454509131	131.3333333
102238	2	49	3	4	3	0.82	37131.67235	37858.47247	1	135	124	88	124	90	124	92	1	1	2	NA	152	NA	5.6	2	2	NA	2	NA	1	1	148.4	162	56.5	148.5	2	NA	0	2	NA	0	0	0	0	0.916666667	12.19016273	1423.444414	0.792385734	14.62152411	124
102239	1	23	5	3	5	1.36	36484.34185	38145.53497	2	137	142	92	NA	NA	NA	NA	2	NA	2	NA	192	NA	5.4	2	2	NA	2	NA	1	1	94.2	171.2	32.1	97.1	2	NA	1	2	NA	0	1	1	0	0.567172897	10.00446291	1200.934056	0.734734887	4.711952756	142
102240	1	60	3	3	5	0	226562.6872	221691.6628	1	139	144	76	158	76	152	76	2	NA	1	1	185	120	5.7	2	2	2	1	NA	2	1	109.1	178.4	34.3	121.1	2	NA	2	2	NA	0	2	2	0	0.678811659	11.5939592	1420.701029	0.85884997	7.342952746	151.3333333
102242	1	23	3	3	5	0.8	84908.43346	88578.72493	2	142	134	76	134	84	140	82	2	NA	2	NA	143	NA	5.2	2	2	NA	1	10	1	1	54.4	167.4	19.4	72.4	2	NA	1	2	NA	0	1	1	0	0.432497013	9.816103216	1165.17282	0.77504399	2.183685612	136
102243	1	60	5	3	1	NA	12228.27736	11436.10758	1	139	132	66	136	68	136	74	2	NA	1	2	197	120	6	2	2	2	1	3	2	2	77.9	166.1	28.2	93.5	2	NA	1	2	NA	0	1	1	0	0.562913907	10.59358321	1252.567677	0.783058225	4.621261659	134.6666667
102244	1	42	4	5	6	4.07	10576.54039	10615.73541	1	147	150	100	154	98	152	98	1	1	1	2	NA	NA	NA	2	2	NA	1	2	2	2	125.3	191.1	34.3	122.2	2	NA	1	2	NA	0	1	1	0	0.639455782	10.91680796	1384.5209	0.837358531	6.3593806	152
102245	2	64	5	3	2	0.33	60388.85237	58286.57654	2	142	NA	NA	178	64	180	64	1	1	1	1	160	NA	5.4	2	2	NA	1	NA	2	2	45.4	154.7	19	76.6	1	4	4	1	4	3	3	6	1	0.495151907	11.36843919	1297.237522	0.864930501	3.272991514	179
102248	1	48	5	5	1	3.38	13832.501	15385.95107	1	137	112	76	108	78	106	76	2	NA	1	2	254	100	5.2	2	2	NA	1	4	1	2	71	166.8	25.5	84.4	2	NA	1	2	NA	0	1	1	0	0.505995204	10.0164372	1186.819839	0.754311919	3.476812069	108.6666667
102249	1	22	3	3	6	2.73	69828.04818	78483.78212	2	147	118	52	118	60	116	58	1	2	2	NA	144	NA	4.9	2	2	NA	1	4	1	2	68.2	177.8	21.6	80.5	2	NA	0	2	NA	0	0	0	0	0.452755906	9.747734529	1192.45795	0.77838448	2.519455575	117.3333333
102250	1	34	3	5	1	5	119160.4263	122513.7677	2	141	110	76	108	78	106	76	1	1	2	NA	176	99	5.5	2	2	NA	2	3	2	2	85.8	177	27.4	91.3	2	NA	0	2	NA	0	0	0	0	0.515819209	9.856600028	1203.059949	0.755064008	3.665387693	108
102251	1	75	1	4	3	4.15	19644.19085	21376.21562	1	148	126	78	120	74	122	76	1	1	2	NA	228	NA	6	2	2	NA	1	3	2	1	107	186.7	30.7	118.2	2	NA	1	2	NA	0	1	1	0	0.633101232	11.4268253	1432.422878	0.882307018	6.206319426	122.6666667
102255	2	24	3	5	5	3.62	193322.7669	195265.932	2	145	NA	NA	118	80	118	82	2	NA	2	NA	203	NA	5.1	2	2	NA	2	1	2	2	73.3	165.2	26.9	92.3	2	NA	1	2	NA	0	1	1	0	0.558716707	10.78076834	1271.242013	0.799886732	4.532577213	118
102256	1	40	2	1	1	0.05	50855.85374	51667.28222	2	138	128	92	126	92	122	98	2	NA	2	NA	196	99	4.7	2	2	NA	2	2	2	2	84.7	181.2	25.8	98.8	2	NA	0	2	NA	0	0	0	0	0.545253863	10.73532605	1325.768934	0.840616759	4.252737237	125.3333333
102258	2	51	2	5	1	NA	59503.07813	58673.96065	2	144	104	74	104	72	100	70	2	NA	2	NA	212	101	5.6	2	2	NA	2	NA	2	2	45.2	152.2	19.5	74.4	2	NA	0	2	NA	0	0	0	0	0.488830486	11.06633258	1252.519646	0.832420055	3.156257375	102.6666667
102260	2	65	3	5	1	5	99305.21475	93859.11278	2	139	120	66	108	66	104	64	2	NA	1	1	180	110	6.2	2	2	2	1	1	2	2	70.5	163.4	26.4	92.4	2	NA	1	2	NA	0	1	1	0	0.565483476	11.00467986	1290.556257	0.815286017	4.67589362	110.6666667
102263	1	79	3	3	1	2.31	21022.06343	21961.56625	2	137	128	50	130	48	134	54	1	1	1	1	158	NA	10.1	1	1	1	1	1	1	1	91.6	169.9	31.7	121.1	2	NA	5	2	NA	0	3	3	1	0.712772219	12.65308444	1513.096399	0.927558434	8.241254778	130.6666667
102265	1	34	3	4	5	1.24	39826.99601	40704.24481	1	144	136	80	128	82	132	88	1	2	2	NA	152	NA	4.8	2	2	NA	1	9	2	2	67.9	184.3	20	81.5	2	NA	0	2	NA	0	0	0	0	0.442213782	9.890601897	1231.853016	0.814782346	2.342774232	132
102266	2	70	4	4	4	2.16	20006.32476	19801.57956	1	139	146	86	138	82	150	82	2	NA	1	NA	231	NA	5.6	2	2	NA	2	NA	2	1	52.4	161.7	20	75.9	1	1	2	1	1	1	2	3	1	0.469387755	10.48518584	1223.2202	0.810090307	2.806845829	144.6666667
102267	2	77	4	1	1	1.4	18648.19404	19971.54143	1	144	146	58	142	60	140	50	1	1	2	NA	197	NA	6.3	2	2	NA	1	1	2	2	120.6	152.9	51.6	126	2	NA	0	2	NA	0	0	0	0	0.824068018	11.47352566	1301.589798	0.735191259	11.51159486	142.6666667
102269	2	54	4	5	3	3.08	19888.83806	20789.78075	1	145	140	80	134	82	132	86	1	1	2	NA	190	NA	5.9	2	2	NA	2	1	1	1	83.5	149.9	37.2	106.9	2	NA	1	2	NA	0	1	1	0	0.713142095	11.69861551	1314.040606	0.783516708	8.251292641	135.3333333
102272	2	26	3	4	6	3.29	20825.2298	24207.54286	2	140	112	44	106	46	108	44	2	NA	2	NA	129	88	4.8	2	2	NA	2	5	2	2	74.4	169.6	25.9	84.2	2	NA	0	2	NA	0	0	0	0	0.496462264	9.761703756	1166.304764	0.73858303	3.297381592	108.6666667
102278	2	36	1	4	6	3.04	31573.35035	32027.37299	2	137	112	76	112	78	108	80	2	NA	1	1	NA	202	7.9	1	2	1	1	4	2	2	111.3	168.7	39.1	132.2	2	NA	1	2	NA	0	1	1	0	0.783639597	12.53094642	1493.189462	0.883532933	10.26529805	110.6666667
102279	1	38	1	4	6	5	51976.32263	52061.52479	1	135	124	76	124	74	118	74	2	NA	2	NA	255	NA	5.7	2	2	NA	2	2	1	1	108	184.4	31.8	109.8	2	NA	0	2	NA	0	0	0	0	0.595444685	10.56550993	1316.268302	0.80557096	5.33191584	122
102281	2	54	5	4	1	5	19657.6677	20352.923	1	148	126	82	124	78	132	86	1	1	1	1	175	139	6.6	1	2	1	2	1	1	1	64.1	151.9	27.8	93.2	1	3	4	1	3	2	3	5	1	0.613561554	11.64090909	1316.252735	0.824025203	5.745641745	127.3333333
102283	2	22	3	4	6	3.35	12640.06895	12674.61182	2	146	116	40	106	48	102	52	2	NA	2	NA	177	96	5.4	2	2	2	1	4	1	1	78.6	158.5	31.3	103.3	1	2	2	1	2	1	2	3	1	0.651735016	11.65169341	1345.78965	0.826144717	6.659669842	108
102285	1	37	4	4	5	1.62	24543.44368	26086.89343	1	144	122	74	118	76	120	74	2	NA	2	NA	223	91	5.4	2	2	NA	2	1	2	2	57.7	172.9	19.3	69.5	2	NA	0	2	NA	0	0	0	0	0.401966455	9.149490236	1103.742833	0.734596918	1.707239579	120
102288	1	32	5	5	1	NA	20555.75659	19736.56377	2	138	112	68	112	66	110	70	1	1	1	2	172	99	5.6	2	2	NA	2	1	2	2	102.1	176.9	32.6	108.5	2	NA	1	2	NA	0	1	1	0	0.613340871	10.73783848	1310.250354	0.799381491	5.740524601	111.3333333
102296	2	62	4	2	2	3.23	16164.7252	15843.7224	1	139	118	60	118	58	120	62	1	1	1	1	215	NA	7.2	1	2	1	1	1	2	2	74.7	163.5	27.9	92.7	1	2	3	1	2	1	3	4	1	0.566972477	10.72554658	1258.206179	0.788106157	4.70766916	118.6666667
102300	1	74	3	4	1	1.58	5442.599516	7549.444634	2	139	132	64	130	62	124	50	2	NA	1	1	145	NA	6.2	2	2	NA	1	1	2	2	84.3	170.1	29.1	103.3	2	NA	2	2	NA	0	2	2	0	0.60728983	11.25088108	1346.208081	0.837181274	5.600960007	128.6666667
102301	1	78	3	1	3	1.02	11711.35526	12941.60607	1	138	126	80	118	72	126	74	1	1	1	1	263	NA	12.2	1	1	2	2	NA	2	2	87.4	165.8	31.8	113.3	1	1	2	1	1	1	2	3	1	0.683353438	12.11920672	1431.660223	0.876636536	7.460420427	123.3333333
102306	1	71	5	5	1	1.7	14805.40649	16488.84707	2	143	144	82	152	84	154	82	1	1	1	1	146	104	5.4	2	2	NA	1	NA	1	1	80.5	170.1	27.8	104.7	2	NA	1	2	NA	0	1	1	0	0.615520282	11.66940577	1396.286054	0.874778286	5.791144136	150
102307	2	79	3	5	1	NA	80994.69634	88192.96994	2	142	NA	NA	180	82	172	80	1	1	2	NA	112	98	5.9	1	2	1	2	1	2	2	87.3	161.5	33.5	114.8	2	NA	1	2	NA	0	1	1	0	0.710835913	12.28668619	1432.499673	0.869278797	8.188796	176
102309	2	55	3	4	1	4.74	219426.9493	212585.0575	2	138	118	76	126	70	120	72	1	1	2	NA	196	97	5.3	2	2	NA	2	1	2	1	95.6	157.3	38.6	116.6	2	NA	1	2	NA	0	1	1	0	0.741258741	11.92530799	1372.168571	0.813971726	9.03044299	121.3333333
102311	1	33	2	4	1	5	92370.85414	115816.9052	2	138	112	70	116	72	104	70	2	NA	2	NA	135	NA	5.1	2	2	NA	1	5	1	1	100.4	185.4	29.2	100.6	1	1	3	1	1	1	3	4	1	0.542610572	10.03994016	1254.178904	0.779150251	4.19862023	110.6666667
102313	1	80	3	1	2	2.1	12808.33283	13830.81105	2	146	152	60	146	64	148	64	2	NA	2	NA	213	NA	6	2	2	NA	1	NA	2	1	98.5	177.4	31.3	117.5	2	NA	4	2	NA	0	3	3	1	0.662344983	11.83912896	1446.671951	0.8882424	6.923945291	148.6666667
102315	2	39	5	5	1	4.78	12867.73412	13873.40547	2	136	128	88	126	80	126	88	2	NA	2	NA	160	NA	4.8	2	2	NA	2	NA	1	1	50	153.8	21.1	74.8	2	NA	3	2	NA	0	3	3	1	0.486345904	10.57831745	1203.561441	0.789893354	3.110796803	126.6666667
102317	1	59	3	4	5	1.83	34868.02956	36755.85198	1	142	104	58	94	56	98	56	1	1	1	1	135	NA	8.1	1	1	1	1	1	2	2	129	189	36.1	131.7	1	3	3	1	3	2	3	5	1	0.696825397	11.59553844	1462.498145	0.877034623	7.813697441	98.66666667
102320	2	63	4	3	1	1.59	15105.1592	15883.38407	2	136	114	70	110	74	114	74	1	1	1	1	180	99	5.7	2	2	NA	2	NA	2	1	61.6	146	28.9	88.4	1	2	3	1	2	1	3	4	1	0.605479452	11.26320293	1248.566962	0.776862113	5.559483846	112.6666667
102321	1	56	1	3	1	1.37	28045.17158	28622.16413	2	142	150	90	142	92	146	90	1	1	1	1	NA	NA	6.8	3	2	2	1	4	2	2	86	170.5	29.6	106.1	2	NA	1	2	NA	0	1	1	0	0.62228739	11.44105724	1370.57199	0.849164933	5.949509048	146
102322	1	45	4	4	5	NA	30049.75899	31949.01982	2	143	124	76	122	78	124	80	2	NA	2	NA	175	NA	6	2	2	NA	1	1	2	2	56.3	172.2	19	71.1	2	NA	0	2	NA	0	0	0	0	0.412891986	9.475789473	1140.789405	0.760940372	1.873661518	123.3333333
102324	2	28	1	5	6	5	58699.55417	58868.3578	2	136	110	48	108	60	112	56	2	NA	2	NA	178	NA	5.6	2	2	NA	2	3	2	1	90.6	177.2	28.9	97.3	1	1	1	1	1	1	1	2	0	0.549097065	10.2223028	1248.400984	0.77615612	4.331904242	110
102326	2	72	2	1	6	0.74	16744.73	17884.33716	2	134	124	76	124	76	128	80	2	NA	1	1	150	NA	6.1	1	2	1	2	1	2	2	62.8	151.1	27.5	95.2	1	1	1	1	1	1	1	2	0	0.630046327	12.01315627	1354.761545	0.850060012	6.133303496	125.3333333
102328	2	80	3	4	2	1.23	24680.65784	26982.55602	1	135	166	70	164	60	158	62	1	1	2	2	182	NA	5.5	2	2	2	2	NA	2	2	47.1	160.9	18.2	76.3	1	1	3	1	1	1	3	4	1	0.474207582	11.11767782	1293.795417	0.869358538	2.892111466	162.6666667
102329	1	72	1	1	1	NA	9896.093741	10604.39957	1	140	144	72	146	74	138	70	1	1	1	1	145	NA	6	2	2	NA	1	2	2	2	96.8	167.8	34.4	107.5	1	2	2	1	2	1	2	3	1	0.640643623	10.92624125	1298.494953	0.784585343	6.388168854	142.6666667
102331	1	53	3	4	5	0.1	20721.91463	22886.61215	1	137	146	78	142	84	144	88	1	1	2	NA	192	NA	5.3	2	2	NA	1	NA	2	1	72.5	171.6	24.6	90.7	2	NA	0	2	NA	0	0	0	0	0.528554779	10.65217478	1280.178201	0.818575183	3.915401233	144
102333	2	50	4	4	6	4.07	11069.39431	11434.87277	1	147	126	74	120	70	120	64	1	1	2	NA	NA	NA	NA	2	2	NA	2	NA	1	1	125.8	165.5	45.9	121.8	1	1	1	1	1	1	1	2	0	0.735951662	10.85942844	1281.679591	0.738538543	8.880937789	122
102334	1	25	3	3	1	0.81	43951.56204	45545.59552	1	146	124	60	120	62	128	56	2	NA	1	NA	177	NA	5.5	2	2	NA	2	5	2	2	99	179.9	30.6	102.9	2	NA	1	2	NA	0	1	1	0	0.571984436	10.34183912	1272.58518	0.784185562	4.815260079	124
102336	1	33	3	5	1	5	187870.4357	233972.4058	1	144	122	72	118	70	124	76	2	NA	2	NA	222	102	4.9	2	2	NA	2	3	2	2	80	174.7	26.2	93.1	2	NA	0	2	NA	0	0	0	0	0.532913566	10.40889644	1262.18973	0.798489178	4.002410391	121.3333333
102337	1	68	2	1	1	0.93	8166.740835	9780.769325	2	146	122	60	128	54	126	52	2	NA	1	NA	203	NA	5.8	2	2	NA	2	NA	2	2	96.1	169	33.6	115.8	1	1	4	1	1	1	3	4	1	0.685207101	11.8126372	1408.846638	0.855471782	7.508599476	125.3333333
102338	1	54	3	4	1	4.74	261673.1172	270740.3718	2	138	128	82	124	88	124	90	2	NA	1	NA	160	100	5	2	2	NA	2	2	1	1	110.5	195.6	28.9	110	2	NA	0	2	NA	0	0	0	0	0.562372188	10.46433287	1342.670581	0.835172844	4.609776906	125.3333333
102340	1	33	3	3	5	1.16	60851.8784	64172.79061	1	146	112	60	114	62	120	58	2	NA	2	NA	176	NA	5.4	2	2	NA	1	4	1	1	65	173.3	21.6	79.7	2	NA	3	2	NA	0	3	3	1	0.459896134	9.885568347	1193.917798	0.7805904	2.641537384	115.3333333
102341	2	39	3	4	1	4.06	186845.9821	189073.833	2	145	NA	NA	124	82	124	72	2	NA	2	NA	213	110	6.1	2	2	NA	2	1	1	1	92.8	167.3	33.2	104.4	2	NA	5	2	NA	0	3	3	1	0.624028691	10.83743512	1286.020771	0.781376728	5.990550772	124
102342	1	52	2	3	1	NA	39674.09528	40944.68255	1	137	126	82	124	82	126	80	1	1	1	1	334	NA	5.3	2	2	NA	1	NA	1	1	81	170.3	27.9	98.2	2	NA	1	2	NA	0	1	1	0	0.576629477	10.91111111	1306.320687	0.818027735	4.915849035	125.3333333
102344	2	34	5	4	6	2.15	7382.00506	8108.448516	1	137	122	84	122	84	120	80	2	NA	2	NA	161	NA	5.2	2	2	NA	2	3	1	1	42.3	150.6	18.7	67.1	1	1	2	1	1	1	2	3	1	0.445551129	10.31697401	1161.551111	0.77609633	2.398247129	121.3333333
102345	2	39	4	5	1	4.9	27334.75432	28658.30663	1	147	NA	NA	114	70	114	68	2	NA	2	NA	189	NA	5.9	2	2	NA	2	NA	2	1	113.1	165.2	41.4	112.8	2	NA	2	2	NA	0	2	2	0	0.682808717	10.60663923	1250.709132	0.733337427	7.446288477	114
102346	2	37	3	2	4	0.09	36645.74875	38278.90808	2	147	NA	NA	NA	NA	NA	NA	1	1	1	1	184	288	10.9	1	1	1	1	NA	2	2	145.6	169.5	50.7	144	1	3	5	1	3	2	3	5	1	0.849557522	11.93388379	1425.411171	0.807431462	12.33198298	NA
102348	2	27	1	3	6	1.7	44722.73872	47988.99598	2	148	104	56	106	70	110	60	2	NA	2	NA	162	NA	5.2	2	2	2	2	2	2	2	109.4	158.8	43.4	113.2	2	NA	1	2	NA	0	1	1	0	0.712846348	10.82275347	1251.22818	0.727380004	8.243266076	106.6666667
102349	2	67	5	5	1	5	15955.17529	17962.95835	1	138	148	86	146	82	140	82	1	1	1	1	177	NA	6.1	2	2	NA	2	NA	2	1	58.3	148.5	26.4	86.7	2	NA	0	2	NA	0	0	0	0	0.583838384	11.35493938	1269.467389	0.802453581	5.073626614	144.6666667
102350	1	36	1	2	6	1.37	24183.69455	25243.57824	1	147	106	68	106	70	108	74	2	NA	2	NA	183	101	5.4	2	2	NA	2	NA	1	1	77.8	168.5	27.4	94.7	2	NA	0	2	NA	0	0	0	0	0.562017804	10.73643701	1278.596865	0.802693324	4.602269946	106.6666667
102352	1	31	3	3	1	1	46978.58494	48829.75066	1	146	118	70	108	72	114	66	2	NA	2	NA	209	95	5.3	2	2	NA	1	3	1	1	80.2	180.2	24.7	93.7	2	NA	0	2	NA	0	0	0	0	0.519977802	10.462908	1288.556014	0.822995692	3.746336113	113.3333333
102353	1	64	3	2	4	1.91	24357.04987	25332.07169	1	146	146	96	140	96	136	94	2	NA	2	NA	109	NA	6.7	1	1	1	1	NA	2	1	76.2	172.8	25.5	103.6	2	NA	4	2	NA	0	3	3	1	0.599537037	11.86812932	1431.290013	0.90969212	5.424245387	140.6666667
102355	1	33	5	4	1	2.64	9951.027138	11738.32125	1	136	126	64	128	66	128	68	2	NA	2	NA	199	NA	6	1	2	2	1	2	1	1	149.4	166.8	53.7	145.5	2	NA	0	2	NA	0	0	0	0	0.872302158	11.90385682	1410.454952	0.791496101	13.08681185	127.3333333
102356	1	22	2	2	6	NA	51829.26105	57879.16302	2	134	118	72	118	68	120	70	2	NA	2	NA	215	NA	4.8	2	2	NA	2	6	1	1	77.5	167.8	27.5	94.8	2	NA	1	2	NA	0	1	1	0	0.564958284	10.76855638	1279.755387	0.803262014	4.664706524	118.6666667
102359	2	39	5	3	1	NA	36799.45359	39917.64246	1	141	124	70	122	72	124	74	2	NA	2	NA	186	96	5.2	2	2	NA	2	NA	2	2	55.1	151.8	23.9	76	2	NA	1	2	NA	0	1	1	0	0.500658762	10.23853438	1157.303271	0.74343974	3.375937262	123.3333333
102361	1	31	5	3	3	4.56	56639.05823	58870.88968	2	142	128	70	126	78	128	76	2	NA	2	NA	179	NA	5.3	2	2	NA	1	6	1	1	78.5	177.1	25	84.8	2	NA	0	2	NA	0	0	0	0	0.478825522	9.57108171	1168.540601	0.745292183	2.974641856	127.3333333
102362	1	80	3	4	1	2.46	48792.22786	56232.67857	1	146	124	54	120	52	NA	NA	1	1	1	1	236	107	5.5	2	2	NA	1	3	2	2	93.3	179.3	29	111.2	2	NA	3	2	NA	0	3	3	1	0.620189626	11.51234949	1414.25464	0.879797339	5.900224165	122
102365	1	75	3	4	1	1.85	7270.673825	7466.7926	1	140	144	70	150	72	146	76	2	NA	1	1	212	NA	6	2	2	2	1	2	2	1	69.4	164.4	25.7	90.8	2	NA	0	2	NA	0	0	0	0	0.552311436	10.89948839	1282.125453	0.813166589	4.398558308	146.6666667
102368	1	67	3	5	1	5	147629.828	156482.903	2	147	116	68	120	72	118	70	1	1	1	1	160	119	5.8	2	2	NA	1	2	2	2	98.5	178.4	30.9	111.1	1	1	1	1	1	1	1	2	0	0.622757848	11.19427428	1371.724422	0.844716507	5.960585762	118
102369	2	42	1	4	6	NA	27577.66964	27560.90593	1	138	138	84	144	68	138	84	2	NA	2	NA	215	96	5.6	2	2	NA	2	NA	2	2	62.3	149.6	27.8	99	2	NA	1	2	NA	0	1	1	0	0.661764706	12.54270394	1407.441881	0.882008696	6.909376209	140
102370	2	80	3	3	2	1.36	18424.5599	25925.83057	1	142	150	52	146	48	144	46	1	1	1	1	148	107	5.2	2	2	NA	2	NA	2	2	67.1	163	25.3	90.8	1	3	5	1	3	2	3	5	1	0.557055215	11.08471646	1298.35033	0.82523638	4.497660203	146.6666667
102371	1	54	4	3	4	2.13	29664.65509	30752.22328	2	134	170	98	168	96	168	94	1	1	1	1	171	NA	5.3	2	2	NA	2	2	2	1	85.4	178.5	26.8	96.4	1	1	2	1	1	1	2	3	1	0.540056022	10.43153209	1278.617696	0.805690163	4.146577635	168.6666667
102372	1	80	3	2	3	1.11	5851.260945	8485.369119	2	139	142	84	138	76	134	74	1	2	2	NA	231	NA	5.9	2	2	2	1	8	1	1	90.3	165.1	33.1	121	1	4	1	1	4	3	1	4	1	0.732889158	12.73331536	1501.027102	0.913467649	8.795181517	138
102373	1	31	1	4	5	1.59	26519.05213	26532.02149	2	142	140	66	136	62	138	58	1	2	2	NA	219	NA	5.4	2	2	NA	2	2	2	2	90.9	174	30	105.8	2	NA	1	2	NA	0	1	1	0	0.608045977	11.09695248	1342.925289	0.830736974	5.618321604	138
102377	2	59	1	3	1	1.44	17640.642	17686.05857	2	137	128	76	126	76	128	72	1	1	1	2	262	96	5.7	2	2	2	2	NA	2	1	59.7	147.9	27.3	77.2	2	NA	3	2	NA	0	3	3	1	0.521974307	9.991487164	1114.776292	0.700150573	3.785436192	127.3333333
102378	2	40	1	2	5	0.91	10092.49727	9688.185081	2	148	112	68	110	70	112	68	2	NA	2	NA	186	NA	5.4	2	2	NA	2	1	2	1	69.9	155.4	28.9	97.4	1	2	1	1	2	1	1	2	0	0.626769627	11.64985095	1332.353227	0.829662679	6.055395383	111.3333333
102380	2	26	4	3	1	1.62	40581.85952	44505.43175	1	144	100	56	102	60	104	64	2	NA	2	NA	204	NA	5.3	2	2	NA	2	1	2	1	78.7	164.1	29.2	88.8	2	NA	2	2	NA	0	2	2	0	0.541133455	10.0098046	1176.395602	0.73103265	4.168496787	102
102381	1	42	3	4	1	0.95	24406.28443	27284.2001	2	147	124	76	124	82	122	76	2	NA	2	NA	235	110	5.3	2	2	NA	1	1	1	1	113.8	184.6	33.4	117.4	2	NA	0	2	NA	0	0	0	0	0.635969664	11.00517533	1371.785842	0.833146301	6.275213581	123.3333333
102382	1	44	5	5	6	5	37703.65824	37136.69164	2	137	114	86	110	74	116	72	2	NA	2	NA	203	NA	5.3	2	2	2	2	3	2	2	71.9	169.9	24.9	80	2	NA	1	2	NA	0	1	1	0	0.470865215	9.434644529	1128.225037	0.719769986	2.832888262	113.3333333
102383	2	26	1	3	5	0.58	29465.31657	31938.13985	2	144	92	52	94	0	96	0	2	NA	2	NA	174	83	5.5	2	2	NA	2	NA	2	2	55.7	150.4	24.6	80.3	2	NA	2	2	NA	0	2	2	0	0.533909574	10.75939738	1210.557347	0.774108	4.022395758	94
102386	2	27	5	4	5	1.6	9900.057306	11061.48581	2	142	118	64	120	74	114	70	2	NA	2	NA	180	NA	5.3	2	2	NA	2	1	2	1	74.8	153.8	31.6	99	1	2	1	1	2	1	1	2	0	0.643693108	11.44680793	1302.375043	0.798666813	6.462330801	117.3333333
102387	1	68	3	3	3	1.24	25276.11506	24376.92585	1	139	102	62	100	62	98	60	2	NA	2	NA	131	88	5.8	2	2	NA	1	2	2	2	93.1	175.6	30.2	115.2	2	NA	1	2	NA	0	1	1	0	0.656036446	11.93926629	1451.487822	0.896435255	6.766272975	100
102389	2	71	4	5	3	1.81	11246.23667	11623.45408	2	145	122	78	120	80	126	78	1	1	2	NA	233	NA	6	2	2	NA	2	2	2	2	85.8	163.7	32	109.8	2	NA	2	2	NA	0	2	2	0	0.670739157	11.85383004	1391.414542	0.851421635	7.136194512	122.6666667
102392	2	80	3	3	1	1.03	16983.69005	23987.38789	2	139	120	56	130	54	124	56	1	1	1	1	219	122	6.5	2	2	NA	2	NA	2	2	72.4	152.8	31	102	1	1	1	1	1	1	1	2	0	0.667539267	11.98756262	1359.458855	0.836175359	7.054954167	124.6666667
102393	2	20	3	4	5	0.41	80024.5098	81276.41388	1	139	94	58	100	60	100	62	2	NA	2	NA	141	97	5.4	2	2	NA	2	2	2	1	52.6	171	18	71.7	2	NA	0	2	NA	0	0	0	0	0.419298246	9.886129239	1186.035916	0.798312195	1.973356308	98
102395	1	25	1	3	5	3.32	49636.83753	61981.57226	1	140	122	74	116	64	124	62	2	NA	2	NA	160	NA	5	2	2	NA	2	1	2	2	98.3	173.4	32.7	102	2	NA	1	2	NA	0	1	1	0	0.588235294	10.28782132	1242.857855	0.757490383	5.170856434	120.6666667
102396	1	45	5	3	3	0.94	40385.1837	41979.91468	1	135	NA	NA	122	94	114	86	1	1	2	NA	155	121	5.3	2	2	NA	1	NA	1	1	101.7	180.3	31.3	112	2	NA	2	2	NA	0	2	2	0	0.621186911	11.10599686	1368.134869	0.839828485	5.923632777	118
102399	1	80	3	2	1	2.16	13417.93201	15666.07221	1	134	122	64	126	68	124	68	2	NA	1	1	188	NA	5.6	2	2	NA	1	2	1	2	119.5	186.6	34.3	124.9	2	NA	3	2	NA	0	3	3	1	0.669346195	11.42558606	1431.883905	0.866118281	7.100779303	124
102400	1	42	1	3	6	2.02	56568.70716	58120.20606	2	140	114	74	116	74	112	76	2	NA	2	NA	139	110	5.8	2	2	NA	2	1	2	1	77.1	173.2	25.7	90.2	2	NA	0	2	NA	0	0	0	0	0.520785219	10.27257566	1240.300145	0.787004432	3.762130226	114
102401	2	44	2	3	1	0.41	30258.31333	31046.15311	1	139	88	66	86	66	88	68	2	NA	2	NA	178	NA	5.4	2	2	NA	1	NA	2	2	46.4	153.2	19.8	80	2	NA	1	2	NA	0	1	1	0	0.522193211	11.74440439	1333.625471	0.883114761	3.789732651	87.33333333
102405	1	49	1	3	3	2.88	79160.1527	82679.41525	2	136	144	106	140	98	138	82	2	NA	1	NA	205	125	5.6	2	2	NA	2	4	2	2	109.9	185.5	31.9	112.7	2	NA	1	2	NA	0	1	1	0	0.60754717	10.75041104	1343.292311	0.82266844	5.606866174	140.6666667
102407	2	75	3	4	1	3.08	70887.94347	76745.84061	1	135	170	80	172	70	164	74	1	1	2	NA	162	NA	5.8	1	2	2	2	1	2	2	124.9	160.2	48.7	145.6	2	NA	3	2	NA	0	3	3	1	0.90886392	13.02807217	1512.811836	0.862602697	14.34558959	168.6666667
102410	1	44	1	4	6	3.42	96777.67916	97707.20012	2	140	94	70	92	72	96	72	2	NA	2	NA	221	NA	5.6	2	2	NA	2	4	1	1	111.4	175.7	36.1	113.2	2	NA	0	2	NA	0	0	0	0	0.644280023	10.72516128	1304.257114	0.781848148	6.476646462	94
102411	1	80	3	2	1	5	36475.97349	43005.02197	2	143	112	50	114	52	106	54	2	NA	9	NA	243	105	5.2	2	2	NA	2	2	2	2	70	169.9	24.2	100.1	2	NA	2	2	NA	0	2	2	0	0.5891701	11.96423838	1430.721979	0.917896705	5.191625444	110.6666667
102415	2	54	2	1	1	1.08	12053.43839	11613.9518	2	136	150	78	154	76	152	74	2	NA	1	2	148	313	12.1	1	1	1	2	NA	2	1	90.5	153.4	38.5	110.3	2	NA	0	2	NA	0	0	0	0	0.719035202	11.59447859	1317.459898	0.781068301	8.411963537	152
102418	1	63	3	4	1	5	76458.36205	75500.50945	2	139	108	68	112	74	110	72	1	1	2	NA	162	105	6	2	2	NA	2	2	1	1	103.2	188.8	29	107	2	NA	1	2	NA	0	1	1	0	0.566737288	10.53280221	1327.756469	0.824993989	4.702644443	110
102419	1	32	5	5	1	5	30458.51077	28754.97207	2	138	114	78	122	72	128	82	2	NA	2	NA	222	93	5.3	2	2	NA	2	1	1	1	79.4	180.8	24.3	84.2	2	NA	0	2	NA	0	0	0	0	0.465707965	9.449347931	1165.667144	0.746406414	2.742347871	121.3333333
102420	2	70	1	1	4	NA	10880.96722	10728.36755	1	137	158	82	152	84	150	86	2	NA	1	1	175	109	6.4	2	2	NA	2	NA	2	2	63.1	157.2	25.5	96	1	1	1	1	1	1	1	2	0	0.610687023	12.08527545	1390.132914	0.883794936	5.679137726	153.3333333
102421	2	57	2	3	1	0.86	23489.91126	29402.80349	1	138	142	94	132	84	128	84	1	2	1	1	222	NA	5.7	2	2	NA	2	5	2	2	57.6	158	23.1	82.7	2	NA	0	2	NA	0	0	0	0	0.523417722	10.89668177	1256.597853	0.81115213	3.813800389	134
102423	2	62	4	3	2	0.91	11988.41313	12110.93131	2	145	NA	NA	134	92	128	92	1	1	2	NA	178	NA	5.6	2	2	NA	2	NA	2	2	89.3	163.9	33.2	104	1	1	2	1	1	1	2	3	1	0.634533252	11.00544505	1292.619159	0.786415033	6.240673171	131
102424	1	37	5	5	5	5	28285.27264	31960.53511	1	137	NA	NA	134	100	134	102	1	2	2	NA	198	103	5.3	2	2	NA	2	1	2	2	70.6	176.4	22.7	84.5	2	NA	2	2	NA	0	2	2	0	0.479024943	10.05667368	1225.397954	0.793579025	2.978224289	134
102425	1	33	5	3	6	0.74	31669.58117	34988.4804	2	145	124	92	124	90	122	92	2	NA	2	NA	204	NA	5	2	2	NA	1	6	1	1	111.2	173.7	36.9	115.4	2	NA	3	2	NA	0	3	3	1	0.664363846	10.94342876	1323.204065	0.789990112	6.974737233	123.3333333
102427	1	63	1	1	1	2.59	8378.868818	8957.293197	1	137	134	92	126	84	136	96	2	NA	2	NA	251	NA	5.5	2	2	NA	2	3	2	2	88.7	164.7	32.7	111.1	2	NA	3	2	NA	0	3	3	1	0.674559806	11.79647493	1388.90503	0.846581468	7.233728252	132
102428	1	41	3	4	4	2.13	28978.7617	29498.40523	2	141	124	66	128	74	124	74	2	NA	2	NA	221	176	7.2	1	2	2	1	10	2	2	153.4	182.5	46.1	139.1	2	NA	1	2	NA	0	1	1	0	0.762191781	11.23089715	1391.936383	0.800869483	9.631255073	125.3333333
102429	2	38	1	1	1	2.03	36972.35996	37655.72187	1	146	112	72	114	74	112	76	2	NA	1	NA	229	NA	9.3	2	2	2	2	4	2	2	96	163.1	36.1	119.2	1	1	1	1	1	1	1	2	0	0.730839975	12.16579906	1425.414333	0.854498177	8.738011462	112.6666667
102432	1	33	3	4	1	1.77	22303.84274	22317.36717	2	141	110	76	102	78	106	78	2	NA	2	NA	162	NA	5.4	2	2	NA	2	2	1	1	134.2	177.6	42.5	129.6	2	NA	0	2	NA	0	0	0	0	0.72972973	11.18738911	1367.803549	0.798529382	8.707107453	106
102434	2	44	4	3	1	5	30365.01976	33245.42069	1	141	118	76	116	76	116	76	2	NA	2	NA	210	NA	5.2	2	2	NA	2	NA	1	1	111.1	165.3	40.7	123.8	2	NA	0	2	NA	0	0	0	0	0.748941319	11.74528651	1385.394771	0.813806733	9.248884334	116.6666667
102436	2	56	3	3	1	5	90249.71794	87309.13483	2	141	102	68	102	68	100	66	1	1	2	NA	199	NA	5.5	2	2	NA	2	1	2	1	60.2	161.1	23.2	91.2	2	NA	2	2	NA	0	2	2	0	0.566108007	11.75429518	1368.730248	0.883327487	4.689210712	101.3333333
102442	2	62	3	4	1	5	105683.7623	109905.3329	1	134	154	90	158	86	NA	NA	1	1	1	1	205	NA	5.2	2	2	NA	1	NA	2	2	68.6	154.2	28.9	93	2	NA	1	2	NA	0	1	1	0	0.60311284	11.22847796	1279.194489	0.795259501	5.505458169	156
102443	2	56	3	5	3	1.83	34969.54906	43282.35926	2	134	120	82	114	78	112	78	2	NA	2	NA	148	98	5.5	2	2	NA	2	1	2	2	46.5	153.3	19.8	70	1	3	1	1	3	2	1	3	1	0.456621005	10.26529805	1166.047234	0.772473345	2.585297786	115.3333333
102445	2	80	1	2	1	1.03	14173.69163	14821.37146	2	135	134	52	138	50	142	48	1	1	1	1	150	NA	5.6	2	2	NA	1	NA	2	2	56.2	153.5	23.9	100.8	2	NA	2	2	NA	0	2	2	0	0.656677524	13.44597732	1528.340305	0.980560531	6.782223706	138
102447	2	79	4	4	2	4.31	12968.77938	14260.86605	1	134	140	58	146	58	146	58	1	1	1	2	154	NA	5.7	2	2	NA	1	NA	2	1	51	163.8	19	74.6	2	NA	0	2	NA	0	0	0	0	0.455433455	10.44608943	1226.546988	0.818614585	2.565006968	144
102452	2	60	1	4	1	5	29926.24152	30434.87857	2	140	140	88	140	88	138	86	2	NA	1	1	184	NA	5.7	2	2	2	2	NA	2	2	79.8	152	34.5	104.7	2	NA	0	2	NA	0	0	0	0	0.688815789	11.72047562	1325.685579	0.801331394	7.602787045	139.3333333
102454	2	34	1	3	1	2.52	44242.56525	52282.65364	2	143	102	70	98	68	100	70	2	NA	2	NA	134	105	5.6	2	2	NA	2	2	1	1	65.9	167.4	23.5	83.9	2	NA	1	2	NA	0	1	1	0	0.501194743	10.33520876	1226.790721	0.790385551	3.386019343	100
102455	1	66	4	3	1	3.69	10447.69349	11120.96868	1	147	142	80	134	82	136	80	2	NA	2	NA	262	104	6	2	2	NA	2	NA	2	2	86.4	181.5	26.2	97.3	2	NA	0	2	NA	0	0	0	0	0.536088154	10.46781332	1293.801904	0.818729297	4.066243934	137.3333333
102456	2	29	5	3	1	1.8	23995.94514	24154.20453	2	141	NA	NA	NA	NA	114	86	2	NA	2	NA	187	118	6.6	1	2	1	2	2	2	2	104.8	156.6	42.7	128.5	2	NA	1	2	NA	0	1	1	0	0.820561941	12.55227618	1441.092531	0.84053409	11.40085199	114
102457	1	58	3	4	3	2.43	111646.1734	120265.005	2	144	100	68	102	66	100	70	1	1	1	2	216	108	4.8	2	2	NA	1	10	2	2	73.2	172.1	24.7	97.3	2	NA	0	2	NA	0	0	0	0	0.565368972	11.37253546	1368.740875	0.874495884	4.673453648	100.6666667
102458	1	34	4	3	5	1.11	54374.27496	55926.25964	1	144	126	72	130	80	138	78	2	NA	2	NA	232	70	4.7	2	2	NA	2	1	2	2	60.9	172.8	20.4	73.9	2	NA	2	2	NA	0	2	2	0	0.427662037	9.469690652	1142.0396	0.752984075	2.105866952	131.3333333
102460	2	25	3	2	5	1.75	92606.48316	100184.0424	1	143	122	64	124	66	120	66	2	NA	2	NA	172	NA	5.5	2	2	NA	1	NA	2	1	60.7	168.9	21.3	75.4	2	NA	1	2	NA	0	1	1	0	0.446417999	9.677807967	1153.892438	0.755040276	2.412725753	122
102461	2	28	5	5	1	3.69	19522.89307	21135.65893	1	143	96	66	96	62	98	66	2	NA	2	NA	130	115	5.3	2	2	NA	2	1	2	2	54.3	148.8	24.5	79.7	2	NA	0	2	NA	0	0	0	0	0.53561828	10.81579399	1210.412428	0.774544069	4.056771233	96.66666667
102464	1	46	3	4	1	4.41	129745.5615	128501.4152	1	140	110	76	106	78	110	80	2	NA	2	NA	162	NA	5.1	2	2	NA	2	2	2	2	78.7	172.9	26.3	96.7	2	NA	1	2	NA	0	1	1	0	0.559282822	10.90031649	1314.952626	0.831556594	4.544498912	108.6666667
102465	1	79	5	5	1	2.22	22145.1135	23183.73258	1	136	138	78	136	70	130	68	2	NA	2	1	166	119	6	3	2	2	2	1	2	2	65.4	162	24.9	98.8	2	NA	1	2	NA	0	1	1	0	0.609876543	12.21709836	1426.589686	0.910332133	5.660445447	134.6666667
102466	1	34	3	5	1	5	282093.866	281761.6751	2	134	112	74	114	76	112	76	2	NA	2	NA	130	100	5.3	2	2	NA	1	2	2	2	89.9	195.8	23.4	88.2	2	NA	1	2	NA	0	1	1	0	0.450459653	9.302265683	1194.176677	0.770462791	2.480609414	112.6666667
102467	2	58	4	5	5	3.92	35718.86997	36780.06268	1	141	154	70	156	68	150	70	2	NA	1	1	176	NA	6.5	2	2	2	2	1	2	2	92	162.4	34.9	106.5	2	NA	2	2	NA	0	2	2	0	0.655788177	11.10339255	1298.142022	0.782539576	6.76010014	153.3333333
102469	1	33	3	5	1	4.29	84379.60871	83257.31102	1	146	134	56	134	72	134	70	2	NA	2	NA	171	NA	5.3	2	2	NA	1	NA	2	2	105.3	185	30.8	104.9	2	NA	1	2	NA	0	1	1	0	0.567027027	10.22259847	1275.618088	0.784914731	4.708834906	134
102471	2	62	2	2	5	1.06	13982.0882	13748.68852	1	134	176	30	158	28	160	38	1	1	1	2	184	NA	6.4	2	2	2	2	NA	2	2	58.7	149.3	26.3	89	1	1	2	1	1	1	2	3	1	0.596115204	11.61638389	1302.190018	0.823612515	5.346998801	164.6666667
102472	1	41	4	4	1	5	18646.9413	20356.20638	2	134	140	72	148	72	146	74	2	NA	2	NA	166	NA	6	2	2	NA	2	3	2	2	107.4	182.4	32.3	99.6	2	NA	1	2	NA	0	1	1	0	0.546052632	9.610748173	1190.811765	0.727129738	4.269144046	144.6666667
102473	2	41	2	4	1	5	33067.1422	34126.0862	2	143	116	68	118	66	116	70	2	NA	2	NA	138	NA	5.5	2	2	2	2	1	1	1	62.5	154	26.4	80.6	2	NA	0	2	NA	0	0	0	0	0.523376623	10.19518318	1160.723816	0.732552458	3.812991665	116.6666667
102475	1	38	1	1	6	0.49	23361.66218	23836.89972	2	148	124	82	116	60	118	64	2	NA	2	NA	265	258	10.7	2	2	NA	1	NA	2	2	70.4	157.7	28.3	95.2	2	NA	1	2	NA	0	1	1	0	0.603677869	11.34620481	1307.193764	0.816325716	5.518336842	119.3333333
102478	1	60	4	2	5	3.49	9408.693423	9949.222096	1	147	118	80	120	82	116	78	1	1	1	2	204	NA	5.7	1	2	2	1	1	2	2	100.1	173.6	33.2	115	1	1	2	1	1	1	2	3	1	0.662442396	11.49425431	1389.405981	0.844949832	6.926392365	118
102480	1	77	4	3	1	3.08	13290.34833	14119.18827	1	144	124	80	126	78	134	74	2	NA	2	1	157	NA	8.2	1	1	1	2	NA	2	2	92.7	170	32.1	108.3	1	3	2	1	3	2	2	4	1	0.637058824	11.248344	1345.50883	0.822370092	6.301458134	128
102482	1	36	3	5	1	5	99620.28394	99398.2546	1	140	126	70	NA	NA	124	62	2	NA	2	NA	199	NA	5.2	2	2	NA	2	4	2	2	89.5	165.3	32.8	99.3	2	NA	1	2	NA	0	1	1	0	0.600725953	10.49633615	1238.077011	0.753755092	5.451192125	125
102483	2	60	3	4	2	1.21	33442.05476	31914.42306	1	142	144	90	132	90	NA	NA	1	1	1	1	187	NA	5.5	2	2	NA	2	1	1	1	99.6	164.9	36.6	119.4	2	NA	1	2	NA	0	1	1	0	0.724075197	11.96395188	1409.478603	0.84347706	8.550482216	138
102488	1	29	2	2	6	0.73	22671.99152	23874.03508	1	137	116	70	126	72	132	74	2	NA	2	NA	139	NA	5.4	2	2	NA	2	6	2	1	76.5	163.7	28.5	94.4	2	NA	0	2	NA	0	0	0	0	0.57666463	10.79297762	1266.890614	0.790771632	4.916613488	124.6666667
102489	1	73	3	5	1	5	72244.87189	81340.05286	1	138	132	74	134	76	128	74	2	NA	2	NA	197	132	6.5	3	2	2	1	1	2	1	99.2	178.4	31.2	118	2	NA	1	2	NA	0	1	1	0	0.661434978	11.8474851	1451.767595	0.891418247	6.901103639	131.3333333
102490	2	71	5	5	1	2.22	18408.85643	19861.02712	1	136	134	66	128	64	124	64	1	1	2	NA	225	108	5.9	2	2	NA	2	1	2	2	57.4	149.5	25.7	82	2	NA	3	2	NA	0	3	3	1	0.548494983	10.82325539	1214.093138	0.77008354	4.319463928	128.6666667
102492	1	31	4	4	5	5	20111.21194	21789.65463	1	144	110	54	108	50	108	50	2	NA	2	NA	164	90	5.3	2	2	NA	1	3	1	1	100.9	182.7	30.2	100.4	2	NA	1	2	NA	0	1	1	0	0.549534756	9.995122696	1239.455404	0.765937166	4.340956718	108.6666667
102493	1	79	3	2	1	2.13	9227.494689	10114.16779	2	141	126	74	122	70	126	70	1	1	1	1	117	NA	6.7	1	2	1	2	NA	2	2	98.5	170.1	34	123.4	1	2	0	1	2	1	0	1	0	0.725455614	12.43360438	1487.725145	0.901523513	8.588599711	124.6666667
102494	1	76	3	3	1	5	57005.23934	60744.1805	1	138	138	66	138	62	138	60	2	NA	1	1	149	105	5.3	2	2	NA	2	2	2	2	81.8	175.5	26.6	101	2	NA	1	2	NA	0	1	1	0	0.575498575	11.167211	1357.240418	0.855582164	4.891281688	138
102495	1	33	3	4	5	1.49	29298.32416	30684.1151	1	145	120	82	120	80	126	84	2	NA	2	NA	159	NA	5.7	2	2	NA	1	12	1	1	71.7	168.3	25.3	91.9	2	NA	1	2	NA	0	1	1	0	0.546048723	10.8531532	1291.729249	0.821977203	4.269063693	122
102497	1	75	3	3	1	3.04	36820.25695	48733.03448	1	142	146	70	148	72	148	74	1	1	2	NA	153	106	5.5	2	2	NA	1	1	2	2	72.8	166.2	26.4	98.9	2	NA	2	2	NA	0	2	2	0	0.595066185	11.59125878	1370.94368	0.865256421	5.323409457	147.3333333
102501	1	45	3	4	1	1.67	25356.41649	25811.10458	2	141	128	84	134	88	122	82	2	NA	2	NA	143	126	6.1	2	2	NA	1	4	2	1	110	173.4	36.6	122.9	2	NA	0	2	NA	0	0	0	0	0.708765859	11.71805522	1415.642489	0.846655264	8.132880023	128
102504	2	80	3	4	2	1.24	19955.24573	22382.07442	1	147	152	60	150	58	152	64	1	1	2	NA	234	NA	5.3	2	2	NA	2	1	2	2	49	156.2	20.1	77.3	2	NA	1	2	NA	0	1	1	0	0.494878361	11.04285714	1266.180062	0.836645747	3.267908262	151.3333333
102505	1	38	1	2	4	2.31	23540.8541	25208.88686	2	147	124	86	120	80	122	82	2	NA	2	NA	229	NA	5.8	2	2	NA	2	5	1	1	97.7	173.9	32.3	107	2	NA	0	2	NA	0	0	0	0	0.615296147	10.82521413	1309.663696	0.800016551	5.78592971	122
102506	2	51	2	1	2	NA	17149.98375	16785.28137	1	148	126	66	128	66	126	70	2	NA	1	NA	179	111	6.2	2	2	2	2	1	2	2	69.4	158.3	27.7	92.6	2	NA	0	2	NA	0	0	0	0	0.584965256	11.11555755	1283.054815	0.803928361	5.098473349	126.6666667
102508	2	68	4	2	6	NA	11765.62541	11388.46285	2	146	152	68	142	74	138	74	1	1	1	1	180	103	6.2	1	2	1	1	2	2	2	82.6	167.2	29.5	116	1	1	4	1	1	1	3	4	1	0.693779904	12.7634466	1514.117588	0.939633536	7.73320097	144
102509	1	62	1	1	1	1.45	6286.755357	6336.926785	2	136	126	56	124	64	120	60	2	NA	2	NA	226	NA	14.3	2	2	NA	2	NA	2	2	42.8	148.2	19.5	81.4	2	NA	1	2	NA	0	1	1	0	0.54925776	12.44235305	1389.633017	0.922947991	4.335226913	123.3333333
102512	2	59	3	4	2	1.02	36063.60006	35090.02256	1	140	148	86	152	90	148	84	1	1	2	NA	220	NA	5.6	2	2	NA	1	3	1	1	93.9	174.1	31	108.2	2	NA	5	2	NA	0	3	3	1	0.621481907	11.16591878	1351.659659	0.830972681	5.930564535	149.3333333
102514	1	33	5	1	1	1.6	34635.34256	35626.95283	1	135	128	72	126	68	126	62	2	NA	2	NA	188	NA	5.7	2	2	NA	2	1	1	1	96.3	175.6	31.2	109.2	2	NA	0	2	NA	0	0	0	0	0.621867882	11.1278047	1352.836315	0.831490554	5.939639256	126.6666667
102515	1	56	3	4	1	0.56	65405.04219	75797.72836	2	134	116	64	114	64	112	66	2	NA	1	NA	182	NA	4.9	2	2	NA	1	2	2	1	75.8	174.6	24.9	96.2	2	NA	2	2	NA	0	2	2	0	0.550973654	11.04944512	1339.47956	0.853794568	4.370768937	114
102516	1	46	3	4	1	1.15	45728.41302	52214.91487	1	146	148	90	140	92	144	96	2	NA	2	NA	215	NA	5.5	2	2	NA	2	1	2	1	135.8	183.7	40.2	134.6	2	NA	1	2	NA	0	1	1	0	0.732716385	11.55035081	1436.227556	0.84626513	8.790354805	144
102518	2	44	1	2	6	NA	24139.97002	25257.65905	1	148	114	76	116	76	114	72	2	NA	1	NA	212	NA	5.6	2	2	2	2	NA	2	2	91.1	152.7	39.1	103.1	2	NA	3	2	NA	0	3	3	1	0.675180092	10.8018832	1224.595044	0.724249118	7.249617743	114.6666667
102520	1	63	2	5	1	5	10979.65492	10699.75765	1	140	134	64	132	64	126	64	2	NA	1	2	182	110	6.3	2	2	2	1	3	1	1	86.3	166.5	31.1	106.8	2	NA	1	2	NA	0	1	1	0	0.641441441	11.49650559	1360.963493	0.836932709	6.407535893	130.6666667
102522	1	60	1	2	3	0.05	6626.458034	6898.043318	1	137	120	64	116	58	124	60	1	1	1	1	165	173	8	1	2	1	1	3	2	2	84.2	171.4	28.7	107	2	NA	1	2	NA	0	1	1	0	0.624270712	11.6607835	1400.57588	0.871880781	5.99626455	120
102524	1	63	1	1	1	1.52	10435.22385	10624.45534	1	135	140	68	136	66	132	64	2	NA	1	NA	182	105	5.6	2	2	NA	1	3	2	2	82.8	170	28.7	106.5	1	1	2	1	1	1	2	3	1	0.626470588	11.7040034	1400.014076	0.871372566	6.048306396	136
102526	1	42	4	4	1	3.03	16117.21109	18694.29593	1	147	138	86	138	88	138	88	1	1	1	1	191	97	5.5	2	2	NA	2	2	1	1	114.8	172.4	38.6	122.4	2	NA	1	2	NA	0	1	1	0	0.709976798	11.42379691	1376.108276	0.8161837	8.165568853	138
102528	1	64	3	3	3	1.49	25713.41306	26569.88082	2	141	134	76	134	76	148	80	1	1	1	1	245	NA	6	2	2	NA	1	NA	1	1	75.8	163.1	28.5	111	2	NA	4	2	NA	0	3	3	1	0.680564071	12.74935975	1493.787629	0.931535532	7.388179397	138.6666667
102532	2	34	4	4	1	1.73	15984.54964	16550.00275	1	140	126	84	128	88	124	88	2	NA	2	NA	169	NA	5.3	2	2	NA	2	NA	2	2	84.5	162.7	31.9	96.2	2	NA	0	2	NA	0	0	0	0	0.59127228	10.46518036	1224.655666	0.749815085	5.238455423	126
102533	1	55	1	1	1	NA	29698.07599	30329.62492	2	141	122	76	132	80	124	76	1	1	1	1	171	131	6.4	1	2	1	1	NA	1	1	127.9	181.4	38.9	136.3	2	NA	1	2	NA	0	1	1	0	0.75137817	12.05204053	1489.198969	0.881476652	9.318670983	126
102541	1	26	5	2	5	0.49	72225.14241	85412.59277	1	146	110	48	108	50	110	46	2	NA	2	NA	148	NA	5.2	2	2	NA	1	2	2	1	77.3	185.3	22.5	82	2	NA	0	2	NA	0	0	0	0	0.442525634	9.326616199	1164.756968	0.755824788	2.34793977	109.3333333
102544	1	80	3	2	1	1.46	11509.04422	13849.95351	2	142	112	60	108	58	108	60	2	NA	1	1	121	123	5.8	2	2	NA	1	NA	2	1	89.3	172.6	30	116.6	2	NA	3	2	NA	0	3	3	1	0.675550406	12.33879705	1487.190898	0.919243678	7.25911115	109.3333333
102548	2	28	5	5	1	1.2	39901.17897	40350.47199	1	141	114	58	112	58	110	56	2	NA	2	NA	177	106	5.2	2	2	NA	2	1	1	1	88.9	164.7	32.8	104	2	NA	0	2	NA	0	0	0	0	0.631451123	11.03017642	1298.681818	0.790867952	6.166834119	112
102551	2	58	4	4	5	0	12463.15639	12660.25225	1	145	154	80	164	78	150	74	1	1	1	2	217	100	5.9	2	2	NA	1	3	1	2	124.9	168.4	44	112.1	1	4	3	1	4	3	3	6	1	0.66567696	10.03054183	1194.177651	0.69310567	7.00786032	156
102553	1	50	5	5	1	4.98	15018.68808	15368.28461	1	135	136	84	132	88	134	88	2	NA	2	NA	161	119	6	3	2	2	2	2	2	2	68.7	161.7	26.3	95.8	2	NA	2	2	NA	0	2	2	0	0.592455164	11.55811844	1348.390402	0.851870018	5.264882386	134
102556	1	50	2	4	6	1.47	23282.58114	22960.1519	1	140	136	86	134	78	136	84	2	NA	2	NA	190	NA	5.6	2	2	NA	1	4	2	2	106	178.9	33.1	114.2	2	NA	3	2	NA	0	3	3	1	0.638345444	11.09208455	1361.105671	0.828213435	6.332521094	135.3333333
102559	1	53	1	1	1	NA	24508.62189	24754.3739	2	136	126	76	120	78	126	84	2	NA	2	NA	189	166	7.7	1	2	1	2	5	2	2	76.7	162	29.2	93.9	2	NA	1	2	NA	0	1	1	0	0.57962963	10.72180515	1251.984406	0.7780118	4.981265249	124
102568	1	23	2	4	5	0.41	44563.30727	45546.38372	2	141	130	74	128	80	122	82	2	NA	2	NA	196	99	5.4	2	2	NA	2	NA	1	2	64.7	179.8	20	78.5	2	NA	0	2	NA	0	0	0	0	0.436596218	9.759274113	1200.565508	0.794550459	2.250360656	126.6666667
102573	1	54	4	5	5	5	26240.41276	26337.65565	2	147	NA	NA	NA	NA	136	86	1	1	1	1	113	163	10.6	1	1	2	2	1	2	2	90.5	172.2	30.5	101	1	1	1	1	1	1	1	2	0	0.586527294	10.61688429	1278.165703	0.78844531	5.132997279	136
102574	1	68	1	1	2	0.58	5073.335347	5057.077264	2	144	136	74	132	76	128	76	1	1	2	NA	94	166	8	1	1	1	1	NA	2	2	104.3	167.4	37.2	122.7	2	NA	1	2	NA	0	1	1	0	0.73297491	12.01440889	1426.11201	0.851016948	8.797577607	132
102576	1	60	4	5	1	5	11269.99413	12041.97094	1	141	126	80	130	82	126	78	1	1	2	NA	191	NA	13.1	3	2	1	2	2	2	1	88.5	177.1	28.2	99	1	1	1	1	1	1	1	2	0	0.559006211	10.52358127	1284.831992	0.802958639	4.538672259	127.3333333
102578	1	70	4	5	4	NA	6074.183873	6353.190297	1	144	138	68	124	68	126	72	2	NA	2	NA	NA	NA	NA	1	2	1	1	1	2	2	90.2	173.3	30	109.8	1	2	0	1	2	1	0	1	0	0.633583381	11.5610977	1396.27787	0.863884249	6.217877017	129.3333333
102579	2	63	3	4	1	5	141538.5532	148635.6539	2	135	NA	NA	156	82	156	84	2	NA	2	NA	211	NA	6	2	2	NA	2	1	2	2	111.7	161.1	43	116.2	1	4	4	1	4	3	3	6	1	0.721291124	10.99460273	1280.267774	0.745897905	8.473838759	156
102580	2	25	1	3	5	NA	37343.36452	38448.96491	2	144	116	74	118	74	114	68	2	NA	2	NA	140	NA	5	2	2	NA	2	5	2	2	67.3	153.5	28.6	91.5	2	NA	2	2	NA	0	2	2	0	0.596091205	11.15356139	1267.772287	0.789689231	5.346458651	116
102581	1	50	4	4	1	5	21657.51252	24869.95598	1	144	110	70	116	74	110	68	2	NA	2	NA	191	99	6.4	2	2	NA	1	2	2	1	61.5	168.2	21.7	74.7	1	1	3	1	1	1	3	4	1	0.44411415	9.525396093	1133.364334	0.740345516	2.3743097	112
102586	1	52	1	1	1	2	33479.26805	36455.58926	2	148	146	82	138	76	134	80	2	NA	2	NA	236	96	5.3	2	2	NA	1	2	2	1	72.3	163	27.2	96	2	NA	0	2	NA	0	0	0	0	0.588957055	11.29021168	1322.419939	0.831377298	5.186889122	139.3333333
102588	2	68	3	4	1	1.48	34042.23785	32932.20209	1	140	148	50	144	56	140	58	1	1	1	1	207	NA	5.4	2	2	2	1	4	2	2	89.8	173.2	29.9	111.8	2	NA	2	2	NA	0	2	2	0	0.645496536	11.79787078	1424.462698	0.881834463	6.506362264	144
102589	2	24	4	2	6	0.6	19560.60985	21216.07906	2	145	120	76	120	70	118	78	2	NA	2	NA	153	NA	5.4	2	2	NA	1	5	1	1	92.6	154.5	38.8	105.1	2	NA	1	2	NA	0	1	1	0	0.6802589	10.92187553	1245.474863	0.737763769	7.380294664	119.3333333
102591	2	59	3	4	3	4.45	137560.1871	139777.4288	2	143	134	92	134	94	134	92	2	NA	2	NA	269	NA	5.3	2	2	NA	2	1	2	2	74.3	153.8	31.4	109.6	2	NA	0	2	NA	0	0	0	0	0.712613784	12.71499364	1446.664476	0.887931141	8.236956779	134
102593	1	39	5	5	1	5	24969.06826	23734.03049	1	137	154	106	160	110	156	114	2	NA	1	1	205	NA	5.5	2	2	NA	2	1	2	1	64.8	169.1	22.7	84.5	2	NA	0	2	NA	0	0	0	0	0.499704317	10.49709689	1252.31768	0.810527337	3.358011091	156.6666667
102597	2	70	3	2	1	3.04	5926.99847	8909.971551	2	139	126	82	120	76	122	76	1	1	2	1	150	100	5.5	2	2	NA	2	2	2	1	100.3	161.1	38.6	116.8	1	4	2	1	4	3	2	5	1	0.725015518	11.66251932	1358.043398	0.805694136	8.576439002	122.6666667
102598	2	75	5	5	2	NA	13579.89575	14793.45031	1	141	172	74	164	72	160	74	2	NA	1	NA	235	100	5.9	2	2	NA	2	NA	1	1	52.6	158.2	21	79.8	1	1	2	1	1	1	2	3	1	0.504424779	11.00297229	1269.658022	0.833527863	3.447012319	165.3333333
102600	1	34	5	5	1	5	17547.86552	17147.07436	1	142	116	78	116	76	112	78	2	NA	1	NA	200	NA	5	2	2	NA	2	1	2	1	88.8	178.4	27.9	88.5	2	NA	0	2	NA	0	0	0	0	0.496076233	9.391539465	1150.820832	0.720293856	3.290189411	114.6666667
102605	2	57	4	4	1	1.85	16809.50629	21044.52269	1	138	120	70	120	78	122	70	2	NA	1	2	313	356	11.1	1	2	1	1	3	2	2	97	167.3	34.7	113	2	NA	0	2	NA	0	0	0	0	0.675433353	11.47341167	1361.488724	0.821190954	7.256109795	120.6666667
102606	1	65	4	3	2	2.82	9161.407908	9686.745496	1	141	132	74	134	76	130	72	2	NA	2	NA	187	127	5.8	2	2	NA	1	1	2	1	56.1	164.9	20.6	77.7	2	NA	2	2	NA	0	2	2	0	0.471194663	10.37384102	1222.146921	0.805191554	2.838706701	132
102609	2	80	3	3	3	1.41	26620.09106	27582.44454	1	142	154	82	148	80	146	80	1	1	1	1	161	102	5.7	2	2	NA	2	NA	2	2	70.1	155.6	29	105.5	1	3	1	1	3	2	1	3	1	0.678020566	12.60066457	1442.021545	0.896015793	7.322576093	149.3333333
102611	1	64	3	3	3	2	46420.40037	44927.64024	2	135	154	80	154	72	146	74	1	1	1	1	122	NA	12.4	1	2	1	1	NA	2	2	93.8	177.2	29.9	114	2	NA	5	2	NA	0	3	3	1	0.643340858	11.77073093	1437.50311	0.88898043	6.453745476	151.3333333
102612	1	33	3	3	1	1.21	37456.78768	37015.46901	1	142	106	68	116	74	112	72	2	NA	2	NA	201	NA	5	2	2	NA	1	NA	1	1	105.5	189.3	29.4	110.7	2	NA	0	2	NA	0	0	0	0	0.584786054	10.77758337	1360.411204	0.844644763	5.094518753	111.3333333
102615	1	79	3	2	3	1.52	14920.53346	16649.57367	2	135	140	64	134	62	130	64	1	1	1	1	110	NA	5.1	2	2	NA	1	NA	2	1	61.3	168.3	21.6	90.2	1	2	5	1	2	1	3	4	1	0.535947712	11.52063189	1371.171761	0.896455313	4.063411722	134.6666667
102616	2	56	3	4	3	4.41	196327.4165	192084.5346	1	134	96	62	92	60	96	60	2	NA	1	NA	213	101	5.6	2	2	NA	2	2	2	2	58.9	159.5	23.2	78.7	1	1	1	1	1	1	1	2	0	0.493416928	10.25456129	1188.149065	0.766071076	3.240799521	94.66666667
102617	2	63	3	4	1	3.95	112275.3924	118521.4306	2	143	112	70	112	60	120	64	1	1	2	1	215	113	5.6	2	2	NA	2	1	2	1	83.5	157.9	33.5	104.4	2	NA	1	2	NA	0	1	1	0	0.661177961	11.42502768	1317.109336	0.799489742	6.894658323	114.6666667
102618	2	70	1	1	3	0.64	23031.24564	24083.67952	1	148	124	72	118	74	116	74	2	NA	1	NA	184	97	5.6	2	2	NA	2	1	2	2	62.6	152.8	26.8	86.8	1	2	4	1	2	1	3	4	1	0.568062827	10.97065502	1244.135659	0.784094099	4.730992207	119.3333333
102619	2	61	3	3	1	5	266039.1676	261074.0497	1	139	118	62	118	62	120	62	1	1	1	1	197	NA	5.6	1	2	2	1	3	2	1	83.5	156.6	34	101.8	2	NA	0	2	NA	0	0	0	0	0.650063857	11.14049634	1279.009944	0.775114666	6.618450883	118.6666667
102620	1	48	5	5	1	NA	15592.73706	15875.29798	2	138	122	76	122	74	112	76	2	NA	1	NA	236	101	5.6	2	2	NA	2	2	2	2	87.4	174.7	28.6	103.7	2	NA	0	2	NA	0	0	0	0	0.59358901	11.0923366	1345.064141	0.838922061	5.290265199	118.6666667
102621	2	32	4	2	5	1.18	22034.55321	23879.20566	2	146	96	60	96	64	96	62	2	NA	2	NA	170	88	5.2	2	2	NA	1	4	2	2	61	162.4	23.1	83.5	2	NA	5	2	NA	0	3	3	1	0.514162562	10.69107947	1249.936852	0.807827828	3.633326562	96
102622	1	46	3	4	1	1.82	32142.1199	32686.33469	1	142	108	70	112	74	NA	NA	2	NA	2	NA	204	100	5.5	2	2	NA	1	1	1	1	97.4	178.4	30.6	108.8	2	NA	1	2	NA	0	1	1	0	0.609865471	11.02425923	1350.891111	0.832627057	5.660190261	110
102624	1	56	4	3	1	3.18	31671.38121	32740.64871	1	141	134	74	134	76	136	72	1	1	2	NA	NA	NA	NA	2	2	NA	2	2	2	1	96	177.2	30.6	104	2	NA	3	2	NA	0	3	3	1	0.586907449	10.61445555	1296.292725	0.798583862	5.141413849	134.6666667
102625	1	33	5	5	1	5	21900.75612	21027.96206	1	141	148	110	152	106	152	108	1	1	1	2	298	NA	5.1	2	2	NA	1	3	2	2	103.3	175	33.7	111.2	2	NA	0	2	NA	0	0	0	0	0.635428571	10.94093975	1327.844298	0.805686022	6.262192738	150.6666667
102626	1	46	1	4	1	1.74	31020.23369	32544.78203	1	137	98	66	106	70	100	74	2	NA	1	NA	272	95	5.2	2	2	NA	2	5	1	1	88.6	181	27	94.1	2	NA	0	2	NA	0	0	0	0	0.519889503	9.997070677	1233.915876	0.777155324	3.744610386	101.3333333
102628	2	69	3	5	2	5	254885.3507	272498.8887	2	147	118	66	124	70	128	68	1	1	1	1	216	NA	5.6	2	2	NA	1	2	1	1	75.9	161	29.3	97.9	2	NA	1	2	NA	0	1	1	0	0.608074534	11.23729556	1308.121983	0.811816748	5.618977733	123.3333333
102629	2	73	2	1	5	1.72	32776.72021	35201.16788	2	134	174	72	168	64	166	62	1	1	1	1	179	86	5.7	2	2	NA	1	NA	2	2	58.5	152.7	25.1	86.5	2	NA	0	2	NA	0	0	0	0	0.566470203	11.30936379	1282.12744	0.816546224	4.696940891	169.3333333
102631	1	22	4	4	5	4.93	26895.19225	33490.12973	1	138	126	58	126	64	126	54	2	NA	2	NA	277	NA	5.3	2	2	NA	2	4	2	1	94.2	175.6	30.5	107.6	2	NA	0	2	NA	0	0	0	0	0.612756264	11.08630494	1347.79108	0.831795927	5.726978148	126
102634	1	80	3	4	1	4.43	23613.27302	27533.50985	1	144	114	64	NA	NA	114	64	2	NA	2	NA	208	109	6.1	2	2	2	1	1	2	2	100.3	177.9	31.7	118.9	1	1	1	1	1	1	1	2	0	0.668353007	11.87220503	1452.756624	0.889995285	7.07557521	114
102635	2	40	5	5	1	5	12355.82467	13769.39616	1	134	104	74	108	74	110	78	2	NA	2	NA	145	94	5	2	2	2	2	NA	2	2	59.7	166.1	21.6	76.7	2	NA	0	2	NA	0	0	0	0	0.461770018	9.926775459	1173.725437	0.767316812	2.673899936	107.3333333
102637	1	64	4	5	1	3.55	5806.527629	6162.882054	1	144	176	78	174	80	172	78	1	1	1	1	208	NA	6.4	1	1	2	2	NA	2	2	99.6	175.6	32.3	118.8	1	1	3	1	1	1	3	4	1	0.676537585	11.90383152	1447.179924	0.883932638	7.28444527	174
102638	2	26	3	5	5	3.32	129719.8581	128054.1158	1	143	104	46	108	44	102	52	2	NA	2	NA	174	NA	5.1	2	2	NA	2	2	2	2	63.6	168.7	22.3	76.3	2	NA	1	2	NA	0	1	1	0	0.452282158	9.567445129	1140.058202	0.741475982	2.511424576	104.6666667
102641	1	34	3	3	1	0.96	46952.90458	54215.69167	2	140	118	80	116	74	116	72	1	1	2	NA	252	NA	5	2	2	2	2	3	2	2	97.9	174.6	32.1	109.7	2	NA	2	2	NA	0	2	2	0	0.628293242	11.08703151	1344.036006	0.82195458	6.091568813	116.6666667
102642	2	44	5	5	1	5	26338.93731	26959.4858	2	138	136	80	126	80	132	74	2	NA	2	NA	198	149	7.3	3	2	2	2	1	2	2	76.6	164.4	28.3	93.3	2	NA	0	2	NA	0	0	0	0	0.567518248	10.66024679	1253.983054	0.783561544	4.719337643	131.3333333
102644	1	53	3	3	1	4.81	138812.074	142549.0196	2	139	116	72	126	74	126	74	2	NA	1	NA	208	112	6	2	2	NA	1	5	2	1	90.5	174.9	29.6	102.9	2	NA	1	2	NA	0	1	1	0	0.588336192	10.81660786	1312.379663	0.813128773	5.173096485	122.6666667
102648	1	33	4	4	5	1.69	18809.43392	20684.70286	2	142	124	62	118	60	114	60	2	NA	2	NA	145	NA	5.9	2	2	NA	2	4	1	1	75.5	167.4	26.9	82.7	2	NA	1	2	NA	0	1	1	0	0.494026284	9.517700485	1129.752374	0.71196656	3.252092738	118.6666667
102649	1	57	4	3	1	NA	19224.46673	18902.35434	1	145	124	62	120	72	120	74	1	1	1	1	187	103	5.6	2	2	NA	1	2	2	1	117	186.3	33.7	120.4	2	NA	1	2	NA	0	1	1	0	0.646269458	11.13098394	1393.841804	0.845473745	6.525272863	121.3333333
102650	2	66	3	4	2	5	52588.3151	68180.76032	2	139	112	80	116	78	116	76	1	1	2	1	180	NA	4.9	2	2	NA	1	1	2	2	87	154.9	36.3	119	1	2	2	1	2	1	2	3	1	0.768237573	12.75813916	1456.755096	0.872134572	9.808086644	114.6666667
102651	2	71	3	5	1	5	125883.8534	131495.3016	1	139	128	72	126	64	122	66	2	NA	1	1	199	95	5.1	2	2	NA	2	1	2	2	69.2	154.7	28.9	104	1	4	1	1	4	3	1	4	1	0.672268908	12.50202296	1426.589263	0.887884117	7.175176375	125.3333333
102653	2	25	2	5	5	4.08	89349.09595	86149.55742	2	134	106	74	106	70	106	74	2	NA	2	NA	136	100	5.2	2	2	NA	2	2	2	2	51.8	156.8	21.1	81.2	2	NA	2	2	NA	0	2	2	0	0.517857143	11.28213129	1296.097523	0.849235284	3.704973272	106
102657	2	68	3	4	1	4.41	163281.6993	163857.5147	1	136	120	68	130	64	120	66	1	1	1	1	139	NA	5.7	1	2	2	2	1	1	1	78.2	161.4	30	94.6	1	1	2	1	1	1	2	3	1	0.586121437	10.69763461	1246.846605	0.771244124	5.124017929	123.3333333
102661	2	59	3	4	1	2.92	250172.8347	245535.954	1	135	138	84	142	82	142	82	1	1	1	2	184	NA	5.6	2	2	2	1	NA	2	2	125.3	161.4	48.1	128.7	2	NA	3	2	NA	0	3	3	1	0.79739777	11.49748923	1340.07245	0.765943493	10.6818996	140.6666667
102664	1	51	5	2	6	2.79	23648.7528	26267.3303	2	134	NA	NA	NA	NA	NA	NA	2	NA	2	NA	167	111	6.3	2	2	2	2	NA	2	2	85	168.1	30.1	104.9	2	NA	1	2	NA	0	1	1	0	0.624033314	11.37800251	1353.391312	0.836143147	5.990659882	NA
102665	1	80	3	4	5	5	12590.84155	14113.97677	1	137	138	56	136	50	128	46	1	1	2	9	117	NA	6.6	3	2	2	1	1	2	2	67	170.1	23.2	94.8	2	NA	0	2	NA	0	0	0	0	0.557319224	11.58166332	1385.787357	0.893574686	4.503201301	134
102666	2	44	3	5	3	2.89	122244.944	121635.6697	1	145	106	74	104	80	102	74	2	NA	2	NA	223	NA	5.2	2	2	NA	2	2	2	2	66.7	153.1	28.5	95.1	2	NA	0	2	NA	0	0	0	0	0.621162639	11.64441299	1321.839414	0.823751746	5.923062594	104
102667	1	50	1	1	1	1.7	23010.80734	25235.49192	2	136	122	70	124	72	120	72	2	NA	2	NA	298	NA	5.8	2	2	NA	2	4	2	1	91	175.1	29.7	108.8	2	NA	2	2	NA	0	2	2	0	0.621359223	11.40533902	1384.601425	0.857330333	5.927681325	122
102668	2	39	3	4	6	0.66	31253.83254	30459.60233	1	140	94	62	90	58	90	60	2	NA	2	NA	175	NA	5.2	2	2	NA	1	4	2	1	45	159.5	17.7	70	2	NA	0	2	NA	0	0	0	0	0.438871473	10.43498389	1209.053807	0.816085232	2.287645297	91.33333333
102669	1	32	4	3	5	NA	22663.25106	22896.65758	1	144	120	56	124	60	124	58	2	NA	2	NA	163	95	5.9	2	2	NA	1	1	1	1	64.2	180.7	19.7	71.3	2	NA	1	2	NA	0	1	1	0	0.394576646	8.898606773	1097.424355	0.727165004	1.597247174	122.6666667
102672	2	21	4	5	5	5	38040.7283	42355.29602	1	141	104	62	102	66	108	66	2	NA	2	NA	176	NA	4.8	2	2	NA	2	1	2	1	65.2	172.6	21.9	80.1	2	NA	0	2	NA	0	0	0	0	0.464078795	9.919932527	1195.646002	0.778901805	2.71395818	104.6666667
102674	1	26	3	4	1	2.46	91886.47095	99421.49317	1	142	110	72	106	74	116	74	2	NA	2	NA	136	105	5.4	2	2	2	1	2	1	1	91	163.6	34	103.5	2	NA	1	2	NA	0	1	1	0	0.632640587	10.84974806	1273.165335	0.771014872	6.195285882	110.6666667
102675	1	22	4	4	6	1.16	53774.60011	55226.65809	1	143	110	50	112	52	108	58	2	NA	2	NA	135	NA	5.3	2	2	NA	2	1	2	1	72.2	180.1	22.3	75.7	2	NA	1	2	NA	0	1	1	0	0.420322043	8.908965574	1096.876265	0.711982164	1.989433559	110
102676	1	22	5	3	5	5	21959.92421	21809.82456	2	135	120	66	114	64	116	58	2	NA	2	NA	122	92	5.3	2	2	NA	2	3	2	2	72.5	173.9	24	84.5	2	NA	1	2	NA	0	1	1	0	0.485911443	9.92402171	1200.634998	0.770133633	3.102871832	116.6666667
102677	1	60	3	1	3	1.54	24249.96946	24796.52085	1	142	100	54	106	60	94	56	9	NA	1	1	153	NA	5.6	1	2	2	1	NA	2	2	70.4	170.5	24.2	92.2	2	NA	2	2	NA	0	2	2	0	0.540762463	10.98865634	1316.376999	0.843966391	4.160944295	100
102679	1	80	3	4	1	3.61	8802.453106	10522.6068	2	141	102	62	102	60	100	54	1	1	2	2	222	NA	5.9	2	2	NA	1	NA	2	1	97.6	182.6	29.3	116.3	2	NA	0	2	NA	0	0	0	0	0.636911281	11.7721234	1459.414627	0.905560731	6.297900196	101.3333333
102680	1	80	3	3	1	1.73	18340.2209	20075.37606	2	146	118	68	120	68	118	64	2	NA	1	1	150	80	5.6	2	2	NA	2	NA	1	1	76.2	182.9	22.8	95.6	1	2	0	1	2	1	0	1	0	0.522689995	10.95167145	1358.816342	0.879146277	3.799489929	118.6666667
102683	1	65	1	1	1	1	5738.471465	5720.081877	1	135	118	72	NA	NA	118	68	1	1	1	NA	172	NA	6.6	1	2	2	2	3	2	2	91.3	168.1	32.3	117.4	1	2	1	1	2	1	1	2	0	0.698393813	12.28662796	1461.470545	0.892789811	7.85529747	118
102685	1	39	3	4	6	0.52	24098.81344	24113.4263	2	139	122	80	122	82	118	84	2	NA	2	NA	228	120	5.6	2	2	NA	1	3	1	1	111.7	180.8	34.2	111.8	2	NA	1	2	NA	0	1	1	0	0.618362832	10.57828386	1304.932153	0.789148108	5.857446497	120.6666667
102686	2	51	3	4	3	0.8	35511.11005	35814.42594	2	142	128	88	126	82	126	88	2	NA	2	NA	181	NA	6.7	2	2	2	2	NA	2	2	65.7	150.8	28.9	94	1	2	1	1	2	1	1	2	0	0.623342175	11.59698696	1306.529866	0.812821697	5.974355628	126.6666667
102687	2	64	4	4	1	2.24	6426.313841	6199.661511	1	147	112	0	108	0	112	54	2	NA	1	NA	257	NA	6.2	2	2	NA	2	1	2	2	74	167.6	26.3	97.4	1	1	1	1	1	1	1	2	0	0.581145585	11.32252001	1344.787322	0.850716359	5.014453244	110.6666667
102688	2	53	3	4	1	0.86	27136.64241	26294.39409	1	142	136	82	128	80	126	82	1	1	2	NA	216	101	5.9	2	2	NA	2	1	1	1	80.3	169.4	28	106.7	2	NA	1	2	NA	0	1	1	0	0.62987013	11.90711771	1421.794572	0.889069467	6.129103398	130
102689	1	24	3	4	1	1.2	40412.30253	43563.92058	2	141	114	76	110	74	106	70	2	NA	2	NA	143	108	5.4	2	2	NA	1	3	2	2	48.4	172.5	16.3	64	2	NA	0	2	NA	0	0	0	0	0.371014493	9.199353193	1108.473576	0.757984552	1.260375446	110
102694	2	55	3	4	3	1.32	55768.1675	60615.42585	1	138	114	74	116	78	116	76	2	NA	2	NA	150	NA	5.7	2	2	2	2	2	2	2	81.5	156.3	33.4	103.3	2	NA	0	2	NA	0	0	0	0	0.660908509	11.4425157	1312.425041	0.796690896	6.887903993	115.3333333
102696	1	67	4	4	1	3.62	17066.84027	18520.61365	1	136	128	82	132	80	136	78	1	1	1	2	365	NA	7.6	1	2	2	1	4	2	2	96.8	176.1	31.2	106.9	1	3	1	1	3	2	1	3	1	0.607041454	10.86525758	1322.797016	0.812821092	5.595262048	132
102697	1	75	4	3	1	5	9513.621942	9072.698978	1	141	124	76	124	78	128	80	1	1	1	2	181	104	6	3	2	2	1	NA	2	1	71.3	178.1	22.5	84.5	2	NA	1	2	NA	0	1	1	0	0.474452555	10.00718536	1225.22939	0.794455795	2.896468977	125.3333333
102701	2	61	3	3	3	3.05	385796.6037	378202.7768	2	145	108	62	104	60	102	64	2	NA	1	1	155	104	5.7	2	2	NA	2	1	1	1	65.4	166.6	23.6	94.8	2	NA	1	2	NA	0	1	1	0	0.569027611	11.72247899	1388.131034	0.892680751	4.751667969	104.6666667
102702	1	75	3	4	1	1.97	47589.94171	53307.52291	1	147	114	50	116	52	110	46	1	1	2	1	127	164	7.3	1	2	1	1	NA	2	2	97.7	178.2	30.8	120.5	2	NA	3	2	NA	0	3	3	1	0.67620651	12.19101218	1493.025128	0.918683789	7.275944505	113.3333333
102704	2	52	3	4	1	2.67	86291.48695	103433.2482	2	139	128	66	140	70	134	70	2	NA	2	NA	160	NA	8.4	1	1	2	2	1	1	1	98.4	163.4	36.9	108.6	2	NA	0	2	NA	0	0	0	0	0.664626683	10.94793666	1283.90179	0.766513053	6.98136178	134
102706	1	40	5	5	1	4.78	17917.24575	19243.78741	2	138	114	68	106	70	110	74	1	1	1	2	237	101	5.6	3	2	2	1	NA	2	1	73.5	174.5	24.1	91.9	2	NA	0	2	NA	0	0	0	0	0.526647564	10.71943368	1299.101426	0.833821522	3.877561143	110
102707	1	27	3	3	1	0.61	67311.5983	71118.58376	1	142	134	68	NA	NA	132	70	1	2	2	NA	NA	NA	NA	2	2	NA	1	15	2	1	118.6	179.4	36.9	120.6	2	NA	1	2	NA	0	1	1	0	0.672240803	11.07401132	1360.785537	0.812366198	7.174459354	133
102708	1	80	3	4	1	2.43	15906.10476	17101.66103	2	139	170	86	168	88	178	92	2	NA	2	NA	126	133	6.8	1	2	1	2	NA	2	1	85.8	174.6	28.1	107.2	2	NA	2	2	NA	0	2	2	0	0.6139748	11.57313826	1402.964762	0.877745178	5.755229133	172
102710	2	73	3	4	2	0.48	17160.71914	23979.86013	2	139	96	66	100	64	96	64	1	1	1	2	255	NA	5.4	2	2	NA	1	1	2	1	82.2	157.3	33.2	101.4	1	4	0	1	4	3	0	3	1	0.644628099	11.18412587	1286.885506	0.782675137	6.485142958	97.33333333
102713	2	23	4	4	6	0.37	20179.58615	21932.31903	1	147	110	56	108	58	110	58	2	NA	2	NA	128	100	5.2	2	2	NA	1	3	1	1	68.9	171	23.6	80.9	2	NA	3	2	NA	0	3	3	1	0.473099415	9.746280598	1169.258317	0.751927205	2.872428424	109.3333333
102718	1	20	1	2	1	1.49	22002.40491	22835.68002	2	136	NA	NA	122	0	116	0	1	1	2	NA	215	106	5.5	2	2	NA	2	2	1	1	83	159.4	32.7	103.3	2	NA	0	2	NA	0	0	0	0	0.648055207	11.33864806	1313.345335	0.80012467	6.569054045	119
102720	1	59	3	4	1	5	130824.6729	138654.8558	1	142	144	76	144	72	140	76	1	1	1	NA	164	NA	6.1	1	2	1	2	8	2	2	98.2	181.8	29.7	107.1	2	NA	1	2	NA	0	1	1	0	0.589108911	10.8077111	1336.916146	0.828237516	5.190264931	142.6666667
102721	2	53	2	2	1	0.59	26119.58674	28303.6339	2	134	102	58	96	60	100	56	2	NA	1	NA	237	101	5.4	2	2	2	2	NA	1	1	69.2	157.1	28	95.9	2	NA	2	2	NA	0	2	2	0	0.610439211	11.52830771	1325.644745	0.829771461	5.673419638	99.33333333
102722	2	62	1	1	4	0.58	5238.89511	5175.58357	2	142	156	68	158	76	166	70	1	1	1	1	179	121	6.7	1	2	1	2	3	2	2	68.8	154.9	28.7	97.2	2	NA	1	2	NA	0	1	1	0	0.627501614	11.71850058	1338.046655	0.833142505	6.072762692	160
102723	2	63	5	3	3	0.8	12743.40438	13532.63535	1	148	144	78	146	68	132	76	1	1	2	1	178	NA	5.8	1	2	1	1	NA	1	1	83	162.5	31.4	106.4	1	4	3	1	4	3	3	6	1	0.654769231	11.67891726	1365.849244	0.838613495	6.734791167	140.6666667
102724	1	43	1	2	3	2.47	24113.34937	24900.23759	2	147	126	78	130	78	128	78	1	2	1	NA	189	125	6.3	2	2	NA	1	3	1	1	86.8	167.4	31	106.6	2	NA	1	2	NA	0	1	1	0	0.636798088	11.44187877	1358.152605	0.834907474	6.295171156	128
102726	1	62	4	3	1	0.94	7042.24818	7446.067954	1	144	158	88	170	86	160	96	2	NA	2	NA	166	106	4.9	2	2	NA	1	1	2	2	100.5	178.4	31.6	112.8	1	4	1	1	4	3	1	4	1	0.632286996	11.25190531	1378.786415	0.844929136	6.18682221	162.6666667
102729	2	61	3	4	6	1.29	55034.28325	71351.95848	2	139	136	88	146	86	142	86	1	1	2	1	153	100	4.7	2	2	NA	2	5	2	2	53.5	160.3	20.8	80.7	2	NA	2	2	NA	0	2	2	0	0.503431067	11.03307686	1281.55399	0.842748297	3.428205162	141.3333333
102730	1	54	5	4	1	1.92	9985.941504	10346.82641	2	148	114	72	112	64	110	60	2	NA	1	1	261	NA	10.9	1	1	1	1	2	2	1	88.7	165	32.6	115.8	1	4	2	1	4	3	2	5	1	0.701818182	12.29551572	1448.979442	0.883394831	7.946466015	112
102732	1	70	3	5	3	1.85	9598.010712	10484.07354	2	147	110	76	108	74	108	74	1	1	2	1	141	NA	5.8	2	2	NA	1	NA	2	2	105	189.1	29.4	116.3	2	NA	0	2	NA	0	0	0	0	0.615018509	11.34971785	1431.872445	0.88784209	5.779473281	108.6666667
102733	1	61	4	1	6	NA	9821.050241	9912.506031	2	146	124	90	134	94	124	88	1	1	1	1	227	145	6.7	1	2	1	1	4	2	1	97.9	184.2	28.9	103.5	1	2	0	1	2	1	0	1	0	0.561889251	10.46041715	1302.46877	0.809773652	4.599547993	127.3333333
102737	2	50	3	4	1	1.92	39409.3407	39712.40318	2	143	120	78	116	74	122	74	1	1	2	NA	205	NA	5.5	2	2	NA	1	1	2	1	85.4	169	29.9	101.6	2	NA	1	2	NA	0	1	1	0	0.601183432	10.99422885	1311.238303	0.811277747	5.461575638	119.3333333
102743	1	45	1	3	1	0.83	47282.51104	55634.97226	1	147	118	78	116	80	122	76	2	NA	2	NA	123	235	11.4	1	1	1	1	2	2	2	93.7	169.8	32.5	106.9	2	NA	0	2	NA	0	0	0	0	0.629564193	11.04352986	1320.231999	0.805539093	6.121813539	118.6666667
102746	1	23	3	3	5	2.29	157205.91	179271.4992	2	143	118	80	124	78	118	80	2	NA	2	NA	148	NA	5.2	2	2	NA	1	5	2	1	63	179.1	19.6	75.7	2	NA	1	2	NA	0	1	1	0	0.4226689	9.537303536	1170.97305	0.778115451	2.026438186	120
102747	2	57	3	4	3	1.71	30249.17895	36501.63579	1	138	134	92	124	84	120	90	1	1	2	NA	219	97	5.4	2	2	NA	1	2	2	2	67.5	166.7	24.3	91	2	NA	1	2	NA	0	1	1	0	0.545890822	11.07616727	1311.990855	0.84010985	4.265818453	126
102750	1	50	5	4	1	NA	20139.09433	20866.90704	1	137	122	80	118	74	122	74	1	1	1	1	219	NA	7.5	1	2	1	2	1	2	2	88.6	167.2	31.7	110.4	2	NA	3	2	NA	0	3	3	1	0.660287081	11.72876305	1391.373896	0.852402593	6.872337665	120.6666667
102753	1	50	3	5	1	3.65	201599.6047	208037.7319	2	141	122	84	118	80	116	78	2	NA	2	NA	219	NA	5.4	2	2	NA	2	1	2	2	92.6	174.1	30.6	100	2	NA	0	2	NA	0	0	0	0	0.574382539	10.39188918	1257.961629	0.774675219	4.867086193	118.6666667
102754	1	50	4	4	1	5	25016.93926	27066.91153	2	138	148	104	154	104	NA	NA	1	1	1	1	219	NA	7.5	2	2	2	2	2	2	1	96.8	176.8	31	107.2	2	NA	1	2	NA	0	1	1	0	0.606334842	10.89574942	1329.143094	0.816982071	5.579064987	151
102756	1	34	3	3	5	1.81	54255.72132	53827.72322	2	141	150	80	150	78	148	80	1	1	2	NA	189	NA	5.7	2	2	NA	1	NA	2	2	77.7	170.9	26.6	102.2	2	NA	1	2	NA	0	1	1	0	0.598010532	11.59418929	1390.54459	0.877321502	5.38972844	149.3333333
102758	2	46	5	3	1	0.64	18626.36283	18930.06572	1	138	102	60	100	60	102	60	2	NA	2	NA	238	NA	5.6	2	2	NA	2	1	2	2	55.8	155.4	23.1	76.2	2	NA	1	2	NA	0	1	1	0	0.49034749	10.20088548	1166.640049	0.753624157	3.18413083	101.3333333
102759	2	47	3	4	1	5	108180.1798	108370.3355	2	140	124	84	120	82	122	80	2	NA	2	NA	191	89	5.4	2	2	NA	2	2	2	2	69.6	178.9	21.7	86.4	2	NA	0	2	NA	0	0	0	0	0.482951369	10.35640731	1270.830985	0.830300723	3.04907039	122
102761	1	25	4	4	5	1.43	29318.27184	30441.33238	2	146	102	58	100	64	96	62	2	NA	2	NA	224	97	5.4	2	2	NA	1	1	2	2	71.6	165.3	26.2	80.4	2	NA	1	2	NA	0	1	1	0	0.486388385	9.501661131	1120.751855	0.708900737	3.111572086	99.33333333
102762	1	20	3	3	5	0.49	56525.3325	59372.67227	1	136	126	62	124	58	128	64	2	NA	2	NA	151	NA	5.6	2	2	2	2	NA	2	1	144.4	191.5	39.4	136.6	2	NA	0	2	NA	0	0	0	0	0.713315927	11.36755601	1443.194928	0.852515261	8.256012076	126
102763	1	62	2	5	1	4.56	17021.48282	16698.9501	2	140	130	84	126	82	122	82	2	NA	2	NA	230	NA	4.9	2	2	NA	1	1	2	2	97.1	182.8	29.1	107.6	2	NA	3	2	NA	0	3	3	1	0.588621444	10.91949758	1354.453981	0.841192741	5.179431563	126
102766	2	46	5	2	1	0.88	11700.05939	11617.64869	2	144	124	70	118	74	116	72	2	NA	2	NA	199	111	5.2	2	2	NA	2	NA	2	2	47	150.8	20.7	74.5	2	NA	1	2	NA	0	1	1	0	0.49403183	10.86694187	1224.282147	0.804714892	3.252195586	119.3333333
102768	1	49	3	5	1	5	293906.2627	290562.338	1	139	118	74	114	70	108	66	2	NA	2	NA	226	NA	5.4	2	2	NA	1	1	1	1	102.2	178.4	32.1	114.5	2	NA	0	2	NA	0	0	0	0	0.641816143	11.32609079	1387.876959	0.848733557	6.416640469	113.3333333
102771	2	60	1	4	1	4.25	7192.924635	7590.272298	2	135	134	86	134	88	134	90	2	NA	1	1	198	NA	7.4	1	2	1	2	7	2	2	105.2	160.6	40.8	126.2	1	2	1	1	2	1	1	2	0	0.785803238	12.30414626	1430.532594	0.840258941	10.33030097	134
102772	1	56	3	4	3	NA	19832.89103	21072.59264	2	139	NA	NA	116	80	114	80	2	NA	2	NA	199	99	5.4	2	2	NA	2	1	2	1	101.8	176.2	32.8	116.4	2	NA	3	2	NA	0	3	3	1	0.66061294	11.53663337	1404.932779	0.855790509	6.880498278	115
102773	2	63	3	5	1	2.31	109452.7014	118085.3592	2	138	124	80	132	72	118	76	2	NA	2	NA	185	NA	5.4	2	2	NA	2	NA	2	1	54.3	169.8	18.8	71.5	1	2	3	1	2	1	3	4	1	0.421083628	9.703002136	1159.97458	0.776065956	2.001419029	124.6666667
102775	1	58	3	3	5	0.61	25247.72128	27229.41458	2	135	90	70	88	72	92	66	1	1	1	1	160	311	10.7	1	1	2	1	NA	1	2	127.4	176.3	41	140.2	2	NA	1	2	NA	0	1	1	0	0.795235394	12.42119271	1513.083718	0.888040187	10.6159093	90
102776	1	35	3	4	1	1.89	69282.14605	69066.78635	1	145	120	82	126	82	124	80	2	NA	1	NA	249	NA	5.3	2	2	NA	1	4	1	1	86.5	171.9	29.3	102.4	2	NA	0	2	NA	0	0	0	0	0.595695172	11.01011621	1324.35173	0.821769979	5.337548331	123.3333333
102777	2	60	3	3	3	0.82	49889.65919	50365.04725	1	140	132	70	134	72	132	68	2	NA	1	NA	204	NA	5.6	2	2	NA	1	2	2	1	79.6	156	32.7	111.2	2	NA	1	2	NA	0	1	1	0	0.712820513	12.46373634	1428.183642	0.870650766	8.242565088	132.6666667
102779	1	57	3	4	1	5	185019.5764	202187.7936	2	143	104	74	106	78	116	68	1	1	2	NA	180	NA	5.2	2	2	NA	2	NA	2	1	90.8	168.8	31.9	109.6	2	NA	2	2	NA	0	2	2	0	0.6492891	11.50184816	1370.968111	0.838681785	6.599379084	108.6666667
102781	1	24	1	2	5	5	10842.66528	11572.49935	2	135	136	54	130	48	134	42	2	NA	2	NA	124	82	5.2	2	2	NA	1	6	2	2	79.5	182.9	23.8	78	1	2	2	1	2	1	2	3	1	0.426462548	8.748045604	1085.403939	0.697059385	2.086699249	133.3333333
102785	2	54	3	4	1	5	192967.9139	185636.2381	2	140	122	48	114	52	112	48	2	NA	1	2	254	102	5.3	2	2	NA	2	1	2	1	62.2	159.1	24.6	83.2	2	NA	0	2	NA	0	0	0	0	0.522941546	10.54940909	1220.778089	0.779826816	3.804434276	116
102786	2	46	5	5	1	5	11070.80574	11395.88967	1	147	138	98	NA	NA	136	86	2	NA	1	NA	211	NA	7.9	1	2	1	1	NA	2	2	57.2	155.8	23.6	84	2	NA	0	2	NA	0	0	0	0	0.53915276	11.10660359	1271.857632	0.817938952	4.12823647	137
102789	1	61	1	1	1	1.19	4987.427781	5219.983527	2	142	132	84	130	80	122	82	2	NA	2	NA	208	115	5.8	2	2	NA	1	1	2	2	90.2	171	30.8	115.8	1	1	1	1	1	1	1	2	0	0.677192982	12.19285167	1462.772705	0.90124602	7.301286234	128
102790	1	47	3	4	1	3.03	178132.7442	180872.8548	2	142	114	80	116	84	112	78	1	1	1	2	180	102	5.2	2	2	NA	2	2	2	1	85.8	173.3	28.6	98.8	2	NA	0	2	NA	0	0	0	0	0.570109636	10.66628787	1288.208274	0.802503573	4.774899432	114
102791	1	61	4	3	5	0.99	11169.75655	11533.32174	2	142	152	82	148	78	154	80	1	1	1	1	217	126	5.6	2	2	1	1	NA	2	2	101.8	184.3	30	106	2	NA	2	2	NA	0	2	2	0	0.575149213	10.50586888	1308.483185	0.808715365	4.883702346	151.3333333
102792	1	61	3	1	1	1.72	25526.28364	26101.60089	1	142	126	86	122	82	132	90	1	1	1	1	221	NA	5.7	2	2	NA	1	2	2	1	92	175.7	29.8	112.4	2	NA	1	2	NA	0	1	1	0	0.639726807	11.71851007	1425.055506	0.882205148	6.365944187	126.6666667
102793	2	30	3	4	1	2.06	33303.89351	34827.55069	1	142	130	84	136	80	128	86	2	NA	2	NA	160	NA	5.1	2	2	NA	1	NA	2	2	105.7	155.1	43.9	127.3	2	NA	2	2	NA	0	2	2	0	0.820760799	12.38200315	1414.719406	0.821383847	11.40711956	131.3333333
102794	1	67	2	3	6	1.52	12401.20768	12522.5911	1	140	194	82	190	86	190	86	2	NA	2	NA	NA	NA	NA	2	2	NA	1	NA	2	2	96.7	177.9	30.6	116.7	1	1	1	1	1	1	1	2	0	0.655986509	11.86745569	1452.175466	0.894338508	6.765031166	191.3333333
102797	1	20	4	4	5	NA	27589.4127	28334.40061	2	134	106	62	112	64	114	58	2	NA	2	NA	NA	NA	5.1	2	2	NA	2	3	1	1	65.9	181.5	20	73.6	2	NA	1	2	NA	0	1	1	0	0.405509642	9.066404828	1120.590468	0.741457341	1.76071349	110.6666667
102798	2	57	2	4	1	0.82	33174.87881	32982.32081	2	138	118	80	118	82	116	80	1	1	1	1	153	NA	5.8	2	2	2	2	NA	2	2	88.6	164.8	32.6	107.4	2	NA	3	2	NA	0	3	3	1	0.651699029	11.41004666	1343.815129	0.819811383	6.65878107	117.3333333
102800	1	65	3	2	3	5	81844.08501	91624.54863	2	138	NA	NA	130	74	134	72	2	NA	1	1	203	200	7.2	1	2	1	1	NA	2	1	69.7	172	23.6	91.7	2	NA	2	2	NA	0	2	2	0	0.533139535	10.98380835	1321.571523	0.849826841	4.006941189	132
102802	1	25	5	5	5	5	26416.24626	33100.43271	1	148	100	74	104	74	100	72	2	NA	2	NA	182	102	5.4	3	2	2	2	2	2	2	69	174.8	22.6	85.9	2	NA	0	2	NA	0	0	0	0	0.491418764	10.34114478	1254.332961	0.812799617	3.203867765	101.3333333
102805	1	60	4	2	5	1.08	10150.35197	9842.759421	1	139	138	78	140	76	138	80	2	NA	2	NA	179	NA	6.1	2	2	NA	1	5	2	2	70.6	180	21.8	87.9	2	NA	1	2	NA	0	1	1	0	0.488333333	10.46132091	1287.645395	0.839553339	3.147141938	138.6666667
102807	1	79	4	4	1	4.27	9003.206153	9119.113914	1	138	128	64	134	66	126	66	1	1	1	1	156	NA	8.6	1	2	1	2	NA	2	2	130	182.2	39.2	137	2	NA	1	2	NA	0	1	1	0	0.751920966	12.01569486	1487.978237	0.87954015	9.33424835	129.3333333
102808	1	62	4	2	1	1.84	11733.68463	12284.04624	1	147	174	102	174	104	166	94	1	1	2	NA	195	91	5.7	3	2	2	1	2	1	1	94.1	165	34.6	109.4	1	4	2	1	4	3	2	5	1	0.663030303	11.27775122	1329.039793	0.802092799	6.941168904	171.3333333
102809	1	24	1	4	5	NA	46909.56751	49536.07629	2	143	124	74	122	68	126	80	2	NA	2	NA	162	NA	5	2	2	NA	2	6	2	2	90.5	172.9	30.3	98.7	2	NA	0	2	NA	0	0	0	0	0.570850202	10.37511366	1251.595122	0.772309251	4.790825948	124
102811	2	41	1	3	1	0.96	25542.409	25608.16899	2	135	100	62	100	62	100	60	2	NA	2	NA	151	NA	5.1	2	2	NA	2	1	2	2	65.8	164.4	24.3	89.8	2	NA	1	2	NA	0	1	1	0	0.54622871	11.07040195	1302.230307	0.834810522	4.272764061	100
102815	1	80	3	4	3	1.02	6533.559202	7323.934818	1	142	126	66	128	62	132	70	2	NA	2	NA	99	NA	4.5	2	2	NA	2	2	2	1	50.9	164.8	18.7	79.4	1	1	2	1	1	1	2	3	1	0.481796117	11.12914014	1310.731441	0.877904943	3.028164199	128.6666667
102816	2	42	2	3	1	1.96	28604.11078	30852.04128	1	135	124	70	122	76	126	70	2	NA	2	NA	171	NA	5.4	2	2	NA	2	NA	1	1	75.3	152.3	32.5	105.2	2	NA	1	2	NA	0	1	1	0	0.690741957	12.12322741	1372.592765	0.837034864	7.653273181	124
102819	2	48	3	3	1	4.81	127788.3927	157843.8344	2	139	106	64	122	64	108	66	2	NA	2	NA	175	NA	5.5	2	2	NA	1	2	1	1	70.9	164.6	26.2	91.2	2	NA	0	2	NA	0	0	0	0	0.554070474	10.83107893	1274.853082	0.805834262	4.43520418	112
102820	2	57	1	4	1	3.85	13337.99767	13073.90831	2	140	146	106	144	100	146	98	1	1	2	NA	289	NA	5.4	2	2	NA	1	1	2	2	74.6	167	26.7	89.2	2	NA	0	2	NA	0	0	0	0	0.534131737	10.32750564	1224.410875	0.772679004	4.026858784	145.3333333
102821	2	35	4	4	5	2.22	24658.19518	25835.55351	2	134	110	64	110	66	108	64	2	NA	1	2	215	NA	5.3	2	2	NA	1	3	1	1	80	178	25.2	86	1	1	0	1	1	1	0	1	0	0.483146067	9.615092303	1176.892949	0.749931201	3.052598817	109.3333333
102823	2	55	2	4	3	1.46	71881.56334	80365.22969	2	147	132	80	136	84	132	84	1	1	1	1	265	NA	6	2	2	2	1	2	1	1	64.2	160.3	25	92	2	NA	0	2	NA	0	0	0	0	0.573923893	11.48207325	1333.707448	0.849886754	4.857156909	133.3333333
102826	2	58	1	1	3	NA	18761.69091	18431.56321	2	141	114	58	108	58	112	60	2	NA	2	NA	201	103	5.7	2	2	NA	2	NA	1	2	72.7	149.1	32.7	97.3	1	2	0	1	2	1	0	1	0	0.65258216	11.41157621	1278.374087	0.779247678	6.680606797	111.3333333
102828	2	80	4	2	2	NA	17228.9379	17527.99335	2	146	124	54	130	52	132	50	1	1	1	1	199	NA	8.2	1	1	1	2	NA	2	2	80.2	152.5	34.5	118.6	1	3	1	1	3	2	1	3	1	0.777704918	13.24333927	1500.396108	0.906227083	10.0879814	128.6666667
102831	2	51	5	1	2	2.71	13298.31894	13803.83179	1	143	100	74	108	78	108	76	2	NA	1	NA	278	NA	5.8	2	2	NA	2	NA	2	2	57.9	145.1	27.5	93.5	1	1	3	1	1	1	3	4	1	0.644383184	12.28774893	1357.936736	0.851967004	6.479164114	105.3333333
102832	1	29	3	3	1	0.65	107981.2051	122278.1147	2	135	116	80	124	82	116	76	2	NA	2	NA	149	100	5.1	2	2	NA	1	3	1	1	65.5	173.9	21.7	86.2	2	NA	0	2	NA	0	0	0	0	0.495687177	10.65090757	1288.575616	0.840203176	3.282946664	118.6666667
102833	1	25	4	3	6	0.1	29641.48942	29416.82933	2	135	122	54	120	62	112	50	1	2	2	NA	154	NA	5.8	2	2	NA	1	10	1	1	77.1	168.8	27.1	82.8	2	NA	1	2	NA	0	1	1	0	0.490521327	9.429814461	1123.991096	0.706368388	3.187330561	118
102834	1	57	4	3	5	4.25	41448.6755	43702.63624	2	148	170	98	172	100	170	102	1	1	1	NA	222	126	6.2	2	2	2	1	2	2	2	111.4	181.1	34	122.1	2	NA	4	2	NA	0	3	3	1	0.674213142	11.56839392	1428.25514	0.864510941	7.224854644	170.6666667
102836	1	40	1	2	1	1.45	44003.68144	48907.33004	1	137	146	100	144	100	146	100	2	NA	2	NA	150	173	7.4	2	2	NA	1	3	1	2	93.4	165.1	34.3	109.6	1	1	0	1	1	1	0	1	0	0.663840097	11.34062829	1336.854538	0.807993011	6.961544855	145.3333333
102838	1	41	5	4	3	4.28	23772.11472	25010.65289	2	138	128	82	122	76	130	72	2	NA	1	1	139	101	5.4	1	2	1	2	3	2	2	102	179.8	31.6	112.7	2	NA	0	2	NA	0	0	0	0	0.626807564	11.15896281	1372.752287	0.840887088	6.056294972	126.6666667
102845	1	63	4	4	5	1.32	7147.270031	7620.631954	2	145	114	62	110	56	114	60	1	1	1	1	81	87	5.1	2	2	NA	1	NA	1	2	63.8	170.9	21.8	91.6	1	2	1	1	2	1	1	2	0	0.535985957	11.46793267	1375.402051	0.897883753	4.064182897	112.6666667
102846	2	61	3	3	3	3.86	219377.7822	235360.4668	2	145	138	80	134	74	126	82	1	1	1	NA	234	112	5.9	2	2	NA	2	1	2	2	65.8	161	25.4	86	2	NA	0	2	NA	0	0	0	0	0.534161491	10.60194396	1234.161358	0.784385763	4.027456662	132.6666667
102847	2	30	3	4	5	0.15	30338.86417	29572.60822	2	139	112	66	112	68	108	70	1	2	2	NA	140	92	5.1	2	2	NA	2	7	1	1	62.7	155.6	25.9	87.4	2	NA	1	2	NA	0	1	1	0	0.561696658	11.03767652	1263.153008	0.800399472	4.595471291	110.6666667
102849	1	29	5	3	5	0.24	33210.22001	41803.05877	2	136	126	72	128	78	132	86	2	NA	2	NA	225	NA	5.6	2	2	NA	2	5	1	1	81.3	185	23.8	92.6	2	NA	1	2	NA	0	1	1	0	0.500540541	10.26988815	1281.51909	0.82282438	3.373714957	128.6666667
102850	1	54	2	5	1	5	56063.03774	61763.17987	2	134	134	78	134	80	132	78	1	1	1	NA	195	102	5.5	2	2	NA	2	NA	2	2	125.3	168.2	44.3	136.7	2	NA	0	2	NA	0	0	0	0	0.812722949	12.21217387	1453.04638	0.84188551	11.15508198	133.3333333
102851	1	58	1	4	1	5	42008.96436	40904.64312	2	135	120	72	128	70	128	76	2	NA	2	NA	225	NA	5.9	2	2	NA	1	NA	2	2	105.5	183.1	31.5	114.8	2	NA	1	2	NA	0	1	1	0	0.626979792	11.17675313	1387.501088	0.850597327	6.060379666	125.3333333
102853	1	45	3	1	1	0.75	17568.57291	17346.09463	2	139	120	68	118	66	118	68	1	1	1	2	NA	NA	NA	2	2	NA	1	3	1	2	61.9	166	22.5	77	2	NA	5	2	NA	0	3	3	1	0.463855422	9.78690563	1156.839068	0.749862558	2.710073637	118.6666667
102854	1	45	5	5	1	NA	13356.9328	13318.97688	2	148	150	94	140	96	140	100	2	NA	1	1	184	NA	6.4	2	2	NA	2	NA	1	1	110.7	164.6	40.9	123.7	2	NA	2	2	NA	0	2	2	0	0.751518834	11.75698297	1383.834988	0.812217942	9.322706658	143.3333333
102855	1	61	5	4	1	4.93	9168.765484	9374.38169	2	148	130	86	120	84	126	80	2	NA	1	1	186	173	7.3	1	2	1	2	1	2	2	76.2	169.7	26.5	96.4	2	NA	2	2	NA	0	2	2	0	0.568061285	11.04331724	1319.81777	0.832540808	4.730959177	125.3333333
102858	1	36	5	4	1	NA	22546.19331	27165.03027	2	140	112	84	114	80	114	84	2	NA	2	NA	216	184	6.6	2	2	NA	2	NA	2	2	97.5	168.9	34.2	108.8	2	NA	2	2	NA	0	2	2	0	0.644168147	11.01860431	1313.756611	0.794566041	6.473916603	113.3333333
102860	1	63	5	5	1	5	10470.79403	10302.84968	1	137	106	82	110	68	106	60	2	NA	1	1	187	NA	7	1	2	1	2	3	2	2	69.5	163.8	25.9	94.6	2	NA	3	2	NA	0	3	3	1	0.577533578	11.34746192	1332.383313	0.844373014	4.935525315	107.3333333
102861	2	41	4	3	3	1.24	71999.52884	71692.31588	1	136	132	0	130	76	132	72	2	NA	2	NA	138	NA	5.7	2	2	NA	2	1	2	2	156.3	164.6	57.7	153.2	2	NA	1	2	NA	0	1	1	0	0.930741191	12.25403951	1442.340153	0.799699162	15.1257796	131.3333333
102863	2	61	1	1	1	1.78	8361.575699	8859.171892	2	148	146	64	148	62	NA	NA	1	2	1	1	121	NA	7.1	2	2	1	2	1	1	1	81.1	145.9	38.1	114.7	1	2	3	1	2	1	3	4	1	0.786154901	12.73658478	1411.413083	0.838659727	10.34088415	147
102865	2	44	3	5	5	5	122244.944	121635.6697	1	145	126	86	128	82	134	76	1	1	1	2	199	121	6.6	2	2	NA	1	1	1	1	143.8	175	47	144.3	2	NA	2	2	NA	0	2	2	0	0.824571429	12.0333594	1460.425524	0.837558984	11.52753719	129.3333333
102866	2	73	3	3	3	5	120492.2865	129217.1826	2	145	116	48	110	48	118	52	1	1	2	NA	159	128	6.1	1	2	1	2	1	2	1	83.4	164.6	30.8	110.3	1	2	1	1	2	1	1	2	0	0.670109356	12.07792941	1421.611423	0.874970584	7.120172652	114.6666667
102869	1	67	3	4	3	0.99	25461.88575	26827.00034	1	142	134	74	132	74	140	74	1	1	2	NA	183	116	6.4	1	2	2	1	NA	2	1	158.6	180.3	48.8	155	2	NA	2	2	NA	0	2	2	0	0.859678314	12.30779083	1516.182474	0.864411667	12.66520052	135.3333333
102870	2	51	5	5	1	5	14627.11537	16356.71736	1	137	120	82	116	84	116	82	1	1	1	1	197	NA	5.4	2	2	NA	2	NA	2	2	67	159.2	26.4	86.6	2	NA	3	2	NA	0	3	3	1	0.543969849	10.57987388	1224.688175	0.774123781	4.226415319	117.3333333
102872	2	44	4	5	3	NA	38333.48614	41690.43329	1	143	132	72	128	70	126	70	2	NA	2	NA	NA	NA	NA	2	2	NA	2	2	2	2	76.5	169.6	26.6	84.2	2	NA	0	2	NA	0	0	0	0	0.496462264	9.626787246	1150.185266	0.725567926	3.297381592	128.6666667
102873	1	66	4	3	1	2.13	11323.61782	11596.33857	2	143	NA	NA	124	74	126	72	1	1	2	1	148	NA	7.8	1	1	2	1	NA	2	1	118.1	174	39	126.7	2	NA	1	2	NA	0	1	1	0	0.72816092	11.65874131	1410.911562	0.835203398	8.663523835	125
102875	1	61	3	3	5	1.74	19612.76408	18617.54467	1	139	148	90	142	88	148	92	1	2	1	NA	238	137	5.8	1	2	1	1	1	2	1	74.3	170.2	25.6	96.8	2	NA	1	2	NA	0	1	1	0	0.568742656	11.23003088	1344.108199	0.854218427	4.74555747	146
102876	1	65	2	5	1	5	21532.42703	21248.63322	2	135	158	84	144	70	144	86	1	1	2	NA	174	NA	5.8	2	2	NA	2	1	2	2	79.8	170.6	27.4	92.1	2	NA	1	2	NA	0	1	1	0	0.53985932	10.30998859	1235.438696	0.775835668	4.142580807	148.6666667
102878	1	61	1	2	1	4.19	7809.825971	8348.967213	2	135	140	88	148	90	142	78	1	1	1	1	101	211	7.2	1	2	1	1	12	1	1	102.4	171.5	34.8	115.5	1	4	2	1	4	3	2	5	1	0.673469388	11.41384593	1371.316085	0.827428405	7.205832787	143.3333333
102879	1	21	3	3	5	0.04	86688.7028	96784.54197	2	139	120	60	122	56	116	62	2	NA	2	NA	138	NA	4.4	2	2	NA	2	NA	2	1	122.3	169.6	42.5	130.5	2	NA	1	2	NA	0	1	1	0	0.769457547	11.80041506	1409.885062	0.822820243	9.843949481	119.3333333
102880	2	51	5	5	1	5	13786.86721	17086.93676	2	138	144	90	146	92	148	88	1	1	2	NA	230	93	5.5	2	2	NA	2	1	2	2	59.8	152.4	25.7	83.7	2	NA	0	2	NA	0	0	0	0	0.549212598	10.82367806	1225.859936	0.778533956	4.334293012	146
102884	1	32	1	3	5	2.49	68767.6216	83354.70556	1	135	130	76	130	80	132	76	2	NA	2	NA	254	NA	5.4	2	2	NA	1	4	1	1	90.4	169	31.7	101.4	2	NA	0	2	NA	0	0	0	0	0.6	10.66482515	1271.951624	0.778732729	5.43473184	130.6666667
102885	2	37	4	4	1	2.79	20168.9801	21268.9679	2	145	112	80	118	76	112	72	2	NA	2	NA	175	88	5.4	2	2	NA	2	2	1	1	84.7	167.8	30.1	96.9	2	NA	1	2	NA	0	1	1	0	0.577473182	10.52887748	1251.271498	0.773066407	4.934209917	114
102886	2	50	5	5	1	NA	24444.54302	27705.04576	2	134	124	82	126	80	124	76	1	1	2	NA	210	NA	7.2	1	2	1	2	1	2	2	73.1	155.5	30.2	98	2	NA	0	2	NA	0	0	0	0	0.63022508	11.4621843	1311.312152	0.810381622	6.137565783	124.6666667
102887	2	60	4	4	2	2.57	7808.419065	7779.675759	1	141	154	76	152	70	146	74	2	NA	2	NA	238	NA	5.5	2	2	NA	2	1	2	2	94.1	159.1	37.2	110.9	2	NA	0	2	NA	0	0	0	0	0.697045883	11.43238218	1322.955775	0.788983334	7.819539585	150.6666667
102889	1	47	1	4	2	0.21	31232.31112	30572.21636	2	140	124	78	120	70	120	74	2	NA	2	NA	172	108	5.6	2	2	2	2	4	2	1	99.9	177.8	31.6	108.8	2	NA	1	2	NA	0	1	1	0	0.61192351	10.88544408	1331.636013	0.816341037	5.70770481	121.3333333
102890	1	80	4	4	2	5	8567.101986	9244.176686	2	135	150	74	144	82	144	78	1	1	2	NA	118	96	4.4	2	2	NA	1	NA	2	1	86.5	175.5	28.1	105.2	2	NA	3	2	NA	0	3	3	1	0.599430199	11.31117408	1374.737402	0.859157857	5.421826629	146
102892	2	42	1	3	6	0.91	27303.92392	27521.7438	1	135	NA	NA	NA	NA	NA	NA	2	NA	2	NA	214	NA	5.9	2	2	NA	1	NA	2	1	118.2	164.8	43.5	127.2	1	3	4	1	3	2	3	5	1	0.77184466	11.69979825	1377.940544	0.801091892	9.914297117	NA
102893	2	44	3	4	3	1.57	80406.12896	80576.88234	1	145	110	52	106	54	102	56	2	NA	2	NA	192	96	5.7	2	2	NA	1	2	2	2	73.8	164.6	27.2	95.4	2	NA	1	2	NA	0	1	1	0	0.579586877	11.1050417	1307.099388	0.822155923	4.980330596	106
102895	1	43	4	4	6	NA	17801.87839	20351.32492	1	146	142	92	142	86	134	80	1	1	2	NA	167	164	7.8	1	2	1	1	5	2	2	117.8	181.8	35.6	117.3	1	1	0	1	1	1	0	1	0	0.645214521	10.80750305	1336.890411	0.803898233	6.499468279	139.3333333
102899	2	20	3	4	5	1.68	92973.59323	92017.80161	2	148	108	68	106	64	104	68	2	NA	2	NA	184	89	5	2	2	NA	2	2	2	2	69	171.9	23.4	82.2	2	NA	1	2	NA	0	1	1	0	0.478184991	9.895717124	1190.306246	0.766343199	2.96314558	106
102901	1	66	4	2	1	2.46	15301.89032	16068.04633	1	144	130	72	126	74	124	76	1	1	1	NA	284	121	5.9	3	2	1	2	1	2	2	108.6	172.4	36.5	114.9	1	2	3	1	2	1	3	4	1	0.666473318	11.0256732	1328.150374	0.795285056	7.027981688	126.6666667
102903	2	20	4	3	5	NA	42039.48934	46481.7354	1	145	104	56	110	68	102	54	2	NA	2	NA	NA	95	5.3	2	2	NA	2	NA	2	1	70.1	162.1	26.7	87.4	2	NA	2	2	NA	0	2	2	0	0.53917335	10.43884439	1219.319258	0.768444343	4.128654204	105.3333333
102904	2	75	3	5	3	3.04	112087.8046	117354.9993	1	143	122	62	118	62	114	68	2	NA	1	2	287	NA	6	2	2	NA	2	1	2	1	65.1	153.7	27.6	94.4	1	3	1	1	3	2	1	3	1	0.614183474	11.69988249	1330.736092	0.833736867	5.76007298	118
102907	2	47	4	4	1	NA	8709.055469	9813.614445	1	147	132	78	132	76	136	74	2	NA	2	NA	NA	NA	NA	1	2	2	2	1	2	2	73.2	162	27.9	96.6	1	3	1	1	3	2	1	3	1	0.596296296	11.29071866	1318.416396	0.825056108	5.351075389	133.3333333
102908	1	51	3	3	6	2.24	37237.58154	36705.96872	1	145	130	82	134	76	132	74	2	NA	2	NA	205	451	13.2	3	2	2	1	NA	2	2	73.3	172.4	24.7	96	2	NA	1	2	NA	0	1	1	0	0.556844548	11.21293348	1350.707709	0.862060938	4.493240608	132
102911	2	55	5	3	1	1.17	33095.14893	32216.81456	2	142	130	72	130	72	126	72	2	NA	1	NA	252	NA	5.8	2	2	NA	1	3	2	2	57	169.8	19.8	78.6	2	NA	1	2	NA	0	1	1	0	0.462897527	10.41082433	1244.593313	0.824157553	2.693437165	128.6666667
102913	2	39	3	5	1	5	173782.5084	179356.5347	1	139	128	72	142	70	140	88	2	NA	2	NA	164	NA	6.2	2	2	NA	2	1	2	2	94.1	156.9	38.2	118.3	2	NA	1	2	NA	0	1	1	0	0.753983429	12.19522824	1401.441284	0.8326536	9.393546511	136.6666667
102914	2	73	5	4	1	5	17752.64273	20155.91948	2	134	154	0	154	58	154	62	2	NA	1	1	217	NA	5.4	2	2	NA	2	NA	2	2	48.7	149.1	21.9	81.9	2	NA	0	2	NA	0	0	0	0	0.549295775	11.73598163	1314.715384	0.856871445	4.336013092	154
102916	1	66	2	4	1	2.77	7811.932935	7537.752628	1	137	112	62	106	62	110	60	1	1	1	1	140	105	6.1	3	2	2	1	NA	2	1	68.2	156.5	27.8	94.4	2	NA	5	2	NA	0	3	3	1	0.603194888	11.43088372	1311.929446	0.822277284	5.507327501	109.3333333
102917	2	61	4	5	1	NA	23655.92133	25728.1928	1	141	134	64	134	64	134	60	2	NA	2	NA	237	NA	5.7	2	2	NA	2	1	1	1	69.2	167.8	24.6	82.2	2	NA	0	2	NA	0	0	0	0	0.489868892	9.881406607	1174.324849	0.750215042	3.175327491	134
102918	1	33	3	3	1	2.04	33839.93884	34809.05813	2	143	98	72	104	68	104	64	2	NA	2	NA	147	96	5.2	2	2	NA	1	6	1	1	64.3	169.3	22.4	80.4	2	NA	1	2	NA	0	1	1	0	0.474896633	10.0265278	1196.885328	0.777610693	2.90437401	102
102920	2	62	2	4	1	5	26330.18103	27655.10456	1	137	166	94	166	94	172	94	1	2	2	NA	223	107	5.2	2	2	NA	1	3	2	2	73	159.6	28.7	99.3	2	NA	2	2	NA	0	2	2	0	0.622180451	11.62218592	1347.031538	0.83851636	5.946992435	168
102922	1	31	4	3	5	1.05	37261.44959	39386.16453	1	137	NA	NA	NA	NA	NA	NA	1	1	2	NA	NA	NA	NA	2	2	NA	1	3	1	1	63.3	174.5	20.8	79	2	NA	1	2	NA	0	1	1	0	0.452722063	9.929450984	1203.362446	0.790715925	2.518881591	NA
102923	2	43	3	3	1	0.95	60208.96354	66729.30109	1	139	NA	NA	132	88	130	92	2	NA	2	1	162	123	5.9	1	2	2	1	NA	2	2	106.1	173.9	35.1	128	1	1	0	1	1	1	0	1	0	0.736055204	12.42659882	1503.403548	0.905431156	8.8838438	131
102924	2	75	3	4	3	1.74	86565.86599	90160.26234	1	139	124	68	124	72	122	70	1	1	1	9	210	NA	6.7	1	2	1	1	1	2	2	129.2	172	43.7	148.1	1	3	2	1	3	2	2	4	1	0.861046512	13.02938154	1567.694834	0.910199398	12.71057435	123.3333333
102933	2	24	4	4	3	1.66	19083.54284	18753.00768	1	144	114	62	104	64	108	62	2	NA	2	NA	149	NA	5.3	2	2	NA	2	5	2	2	50.8	167.9	18	68.5	2	NA	1	2	NA	0	1	1	0	0.407980941	9.610781757	1142.503569	0.769691848	1.798292953	108.6666667
102934	1	48	4	3	1	2.89	15283.20764	15112.0425	2	147	NA	NA	NA	NA	NA	NA	2	NA	2	NA	180	99	5.2	2	2	NA	1	3	1	2	83.7	178.5	26.3	96.7	2	NA	1	2	NA	0	1	1	0	0.541736695	10.56972639	1295.556499	0.818408626	4.180788672	NA
102935	2	27	3	5	6	0.85	151975.7043	159563.7043	1	139	116	64	108	74	116	68	1	2	2	NA	NA	NA	NA	2	2	NA	2	1	1	2	59.5	158.9	23.6	82.7	2	NA	0	2	NA	0	0	0	0	0.520453115	10.72128959	1239.888059	0.797386525	3.75563079	113.3333333
102943	2	48	1	4	6	4.31	27858.07943	29519.81891	1	148	134	80	128	78	126	80	1	1	2	NA	223	NA	5.7	2	2	NA	2	2	1	1	122.7	181.1	37.4	122.9	1	1	1	1	1	1	1	2	0	0.678630591	11.09505863	1369.816297	0.816604163	7.338286665	129.3333333
102944	1	55	5	3	1	3.59	19977.78976	22162.92591	2	136	NA	NA	130	94	126	88	1	1	2	NA	214	NA	5.4	2	2	NA	2	3	2	1	78.8	163.1	29.6	106.6	2	NA	1	2	NA	0	1	1	0	0.653586757	12.00864748	1407.001559	0.872306449	6.70547201	128
102947	1	75	4	5	3	4.28	13379.65072	13563.95626	2	137	160	82	150	82	152	76	2	NA	2	1	143	85	5.8	2	2	2	1	1	2	2	73.2	170.4	25.2	94	2	NA	0	2	NA	0	0	0	0	0.551643192	10.98682768	1315.771909	0.837772366	4.384668384	154
102949	1	33	3	3	6	1.01	29334.6502	30287.18873	2	139	120	72	122	80	124	78	2	NA	2	NA	201	NA	5.7	2	2	NA	1	NA	1	1	76.9	180.1	23.7	85.5	2	NA	0	2	NA	0	0	0	0	0.474736258	9.749962489	1200.420223	0.772165442	2.901518294	122
102952	2	70	5	3	1	0.95	16896.2762	18338.7111	2	138	136	74	142	78	140	68	2	NA	2	NA	119	158	7.4	3	2	1	2	NA	2	2	49	156.5	20	82.2	2	NA	0	2	NA	0	0	0	0	0.525239617	11.74285714	1347.734825	0.891787368	3.849717048	139.3333333
102953	1	42	1	3	4	NA	61630.38001	63661.95157	2	137	124	76	122	76	116	74	2	NA	1	NA	182	NA	5.9	2	2	2	1	12	1	1	97.4	164.9	35.8	114.8	1	1	0	1	1	1	0	1	0	0.696179503	11.6322147	1370.396496	0.823018396	7.79659461	120.6666667
102954	2	41	4	5	5	1.18	17160.89527	17694.78335	1	144	116	66	118	72	114	74	2	NA	2	NA	172	94	5.2	2	2	NA	2	NA	2	2	69.1	162.6	26.1	86.4	1	1	1	1	1	1	1	2	0	0.531365314	10.39380869	1215.92977	0.770063372	3.971420275	116
102956	1	38	3	4	3	1.56	38645.74029	39426.29995	1	142	150	98	146	92	148	98	1	2	2	NA	163	91	5.4	2	2	NA	1	2	2	2	111.5	175.8	36.1	122	2	NA	1	2	NA	0	1	1	0	0.693970421	11.55373486	1405.417427	0.842388173	7.738225711	148
51624	1	34	3	3	1	1.36	80100.54351	81528.77201	1	83	114	88	114	88	112	82	2	NA	NA	NA	135	NA	5.2	2	2	NA	1	NA	2	2	87.4	164.7	32.22	100.4	2	NA	1	2	NA	0	1	1	0	0.6095932	10.73935	1264.44021	0.772627015	5.653916718	113.3333333
51628	2	60	4	3	2	0.69	20090.33926	21000.33872	2	75	154	70	150	68	150	68	1	1	1	2	202	NA	6	1	2	1	1	NA	2	2	116.8	166	42.39	118.2	1	2	2	1	2	1	2	3	1	0.712048193	10.93694568	1292.776953	0.754607565	8.221621707	151.3333333
51629	1	26	1	2	1	1.01	22537.827	22633.58187	1	88	102	50	104	48	104	50	2	NA	2	NA	160	NA	5.1	2	2	NA	1	19	2	2	97.6	173	32.61	103.7	1	1	1	1	1	1	1	2	0	0.599421965	10.49672568	1266.631841	0.772422956	5.421640231	103.3333333
51630	2	49	3	4	6	1.91	74212.26999	74112.48684	2	85	118	82	108	74	116	76	1	1	NA	NA	259	NA	5.3	2	2	NA	1	2	2	2	86.7	168.4	30.57	107.8	2	NA	0	2	NA	0	0	0	0	0.640142518	11.57735131	1378.331742	0.849670927	6.376017372	114
51633	1	80	3	4	1	1.27	11998.4012	12381.11532	1	77	142	62	140	46	138	40	2	NA	NA	NA	182	NA	5.4	2	2	2	1	1	2	1	79.1	174.3	26.04	91.1	1	2	3	1	2	1	3	4	1	0.522662077	10.24306987	1240.658716	0.785432794	3.798941348	140
51635	1	80	3	2	2	1.69	21806.929	22502.50666	1	79	126	62	124	62	118	58	2	NA	1	1	148	NA	6.8	1	2	1	1	NA	2	1	89.6	180.1	27.62	113.7	1	2	3	1	2	1	3	4	1	0.631315936	12.01175485	1478.893221	0.927230749	6.163603985	122.6666667
51643	2	42	4	2	1	2.35	39087.02305	40755.22615	2	75	NA	NA	116	100	NA	NA	1	1	1	1	170	NA	11	1	1	2	2	NA	2	2	107.7	164.3	39.9	129.8	2	NA	5	2	NA	0	3	3	1	0.790018259	12.50739428	1470.818638	0.867242688	10.45748335	116
51647	2	45	3	5	1	5	86635.79664	89078.48079	2	78	106	62	118	68	118	60	2	NA	2	NA	225	NA	5.1	2	2	NA	2	3	2	1	75.7	166.7	27.24	84.8	2	NA	1	2	NA	0	1	1	0	0.50869826	9.746482616	1154.487445	0.725476446	3.528326916	114
51648	1	28	1	1	5	0.09	23137.12754	22547.34751	1	76	108	62	100	66	100	70	2	NA	NA	NA	299	NA	5.9	2	2	NA	1	3	2	2	79.4	163.4	29.74	94.5	2	NA	2	2	NA	0	2	2	0	0.578335373	10.60526579	1243.715611	0.770155592	4.953001802	102.6666667
51653	1	44	3	3	3	4.43	90639.84608	93833.19808	2	79	118	90	120	82	118	88	2	NA	1	NA	197	97	5.4	2	2	NA	2	2	2	2	102.4	187.6	29.1	106.6	2	NA	1	2	NA	0	1	1	0	0.568230277	10.53433746	1323.723093	0.822644367	4.734578135	118.6666667
51654	1	66	3	4	1	2.2	56052.77815	55670.35005	2	86	124	64	108	62	114	64	1	1	1	NA	193	NA	5.8	2	2	NA	1	1	2	1	68	169.5	23.67	89.2	2	NA	1	2	NA	0	1	1	0	0.526253687	10.81708888	1292.018557	0.831089568	3.869763957	115.3333333
51655	2	49	1	1	1	1.45	18366.59644	18929.8553	1	82	140	80	140	80	136	76	2	NA	NA	NA	202	NA	5.7	2	2	NA	2	NA	2	2	76.5	164.1	28.41	92.6	2	NA	0	2	NA	0	0	0	0	0.564290067	10.58717932	1244.251181	0.776382743	4.650488406	138.6666667
51656	1	58	3	5	3	5	99572.38102	101200.9476	2	77	108	76	104	72	104	76	2	NA	1	1	164	134	6	2	2	2	2	2	2	2	78.4	181.9	23.69	92.5	2	NA	1	2	NA	0	1	1	0	0.508521165	10.44681013	1292.627982	0.831474005	3.524943215	105.3333333
51657	1	54	3	2	1	2.2	16965.18451	17242.66037	1	76	136	86	132	88	136	82	2	NA	NA	NA	248	NA	5.2	2	2	NA	2	6	1	2	74.7	169.4	26.03	96.2	2	NA	1	2	NA	0	1	1	0	0.567886659	11.13050249	1329.06119	0.841528684	4.727220753	134.6666667
51658	2	26	1	3	1	1.35	16111.93837	16034.41194	1	85	134	84	126	82	126	78	2	NA	NA	NA	172	NA	5.3	2	2	NA	2	5	2	2	103.9	162.7	39.25	121.2	2	NA	2	2	NA	0	2	2	0	0.744929318	11.89035568	1391.432441	0.822714344	9.134511999	128.6666667
51661	2	60	1	3	1	2.75	6017.788326	6385.326701	2	88	132	68	120	70	116	74	2	NA	1	1	188	95	5.9	2	2	NA	2	6	2	2	73.5	151.4	32.07	100.6	2	NA	4	2	NA	0	3	3	1	0.664464993	11.73422229	1324.6183	0.809970254	6.977286233	122.6666667
51662	2	44	1	2	1	3.97	17546.48559	18084.59364	2	86	130	84	126	88	132	88	2	NA	1	NA	213	89	5.2	2	2	NA	2	3	2	1	71.9	169.4	25.06	82.3	1	1	1	1	1	1	1	2	0	0.485832349	9.705890559	1158.952389	0.738395579	3.101429866	129.3333333
51664	2	53	3	5	1	5	78599.23222	79625.60216	1	84	130	92	132	86	138	84	2	NA	1	1	216	NA	6	2	2	NA	1	1	2	2	67.9	156.8	27.62	95.1	2	NA	1	2	NA	0	1	1	0	0.606505102	11.54105816	1325.843186	0.831173532	5.582965928	133.3333333
51667	1	50	3	4	5	1.24	77981.05413	82236.05813	1	85	138	66	142	74	142	62	1	1	1	1	202	NA	5.8	2	2	NA	2	NA	2	2	84.1	177.8	26.6	96	2	NA	0	2	NA	0	0	0	0	0.539932508	10.4682295	1280.597399	0.807949588	4.144067759	140.6666667
51668	2	70	4	2	3	0.49	12778.26758	13372.6483	1	84	158	82	148	76	170	76	2	NA	NA	NA	148	NA	7.7	1	1	2	1	4	2	2	101.4	159	40.11	134.5	1	1	2	1	1	1	2	3	1	0.84591195	13.35682718	1545.16681	0.910308534	12.21299915	158.6666667
51669	2	65	1	1	1	0.54	6068.271717	5845.770433	2	86	148	88	160	84	162	84	1	2	1	NA	258	109	6.1	2	2	2	2	NA	2	2	73.1	162	27.85	101.8	2	NA	0	2	NA	0	0	0	0	0.628395062	11.90663635	1390.337059	0.870509412	6.09398947	156.6666667
51670	1	22	3	5	5	0.74	28070.51835	29193.68176	1	79	118	86	120	86	124	88	2	NA	NA	NA	175	90	5.1	2	2	NA	2	2	2	1	96.5	185.4	28.07	94.5	2	NA	1	2	NA	0	1	1	0	0.509708738	9.619846713	1201.701266	0.751418705	3.547656972	120.6666667
51673	2	30	3	3	1	0.68	21345.78702	21763.49018	2	81	96	62	92	0	98	60	2	NA	NA	NA	196	94	5	2	2	NA	1	4	1	1	51.2	164.1	19.01	75.8	2	NA	1	2	NA	0	1	1	0	0.461913467	10.59337204	1244.978977	0.830730528	2.676382892	95.33333333
51677	1	33	3	3	1	1.27	18545.31374	18875.98497	2	76	126	80	128	74	NA	NA	2	NA	NA	NA	216	NA	5.1	2	2	NA	1	3	1	1	93.8	181.3	28.54	103	2	NA	0	2	NA	0	0	0	0	0.56811914	10.63495865	1313.736329	0.819097644	4.732198009	127
51678	1	60	3	3	1	1.03	63539.51344	63106.00601	1	81	154	98	150	98	154	102	1	1	1	NA	247	NA	5.5	2	2	2	1	6	1	1	74.6	169.9	25.84	102.7	1	1	2	1	1	1	2	3	1	0.60447322	11.89052499	1421.907095	0.901457829	5.536486436	152.6666667
51680	2	60	4	4	5	2.59	17546.49461	18341.26968	1	79	116	78	114	78	112	74	2	NA	1	NA	289	108	6.4	2	2	NA	1	2	1	1	98.9	176.6	31.71	120.7	1	1	2	1	1	1	2	3	1	0.683465459	12.13693775	1479.714658	0.906597309	7.463328099	114
51683	2	35	3	4	1	4.1	60492.37813	62794.05291	1	76	112	72	108	64	110	62	2	NA	2	NA	194	94	5.1	2	2	NA	2	NA	1	1	60.3	172.4	20.29	71.9	2	NA	0	2	NA	0	0	0	0	0.417053364	9.259131121	1115.35307	0.736103521	1.938243439	110
51685	2	56	3	5	1	5	105175.8946	106549.3097	2	76	94	74	94	70	96	68	1	1	2	NA	224	100	5.6	2	2	NA	2	1	1	1	57.5	170.7	19.73	77.9	2	NA	1	2	NA	0	1	1	0	0.45635618	10.27314778	1231.384827	0.816587336	2.580768245	94.66666667
51687	1	78	3	5	1	5	42345.17657	42248.55886	2	82	136	68	124	70	NA	NA	1	1	1	1	167	103	5.1	2	2	NA	1	2	2	1	74	166.2	26.79	105.5	2	NA	1	2	NA	0	1	1	0	0.634777377	12.26412589	1450.526313	0.914018826	6.246537725	130
51690	2	63	2	2	1	1.59	5370.010148	5642.636108	1	88	148	88	144	74	156	82	1	1	1	1	167	NA	10	1	2	1	2	1	2	2	72	149.9	32.04	103	1	1	2	1	1	1	2	3	1	0.68712475	12.13866641	1363.469084	0.83395267	7.558585844	149.3333333
51691	2	57	3	3	1	NA	92463.5141	92628.90864	1	76	122	82	128	88	116	90	2	NA	2	NA	195	NA	5.5	2	2	NA	1	1	2	2	51	157.1	20.66	72.5	2	NA	1	2	NA	0	1	1	0	0.461489497	10.15203061	1167.386087	0.768239033	2.669046694	122
51692	1	54	2	5	3	3.28	14464.5117	14961.22732	2	78	94	48	90	42	90	40	1	1	1	2	186	98	5.7	2	2	NA	2	2	2	2	113.9	177.1	36.32	116.4	2	NA	1	2	NA	0	1	1	0	0.657255788	10.90664351	1331.600351	0.79752898	6.796625513	91.33333333
51694	1	38	3	4	1	1.15	17999.26815	18320.20315	2	80	160	84	150	80	144	82	1	2	2	NA	181	197	10.3	2	2	NA	2	NA	2	1	117.3	180.9	35.84	121.5	2	NA	0	2	NA	0	0	0	0	0.671641791	11.21830574	1384.267611	0.831020353	7.159184626	151.3333333
51696	1	54	4	5	2	1.39	20511.99426	20473.46022	1	79	134	100	142	96	152	94	1	1	NA	NA	202	97	5.7	2	2	NA	2	5	1	1	77.3	170.4	26.62	92.6	2	NA	2	2	NA	0	2	2	0	0.54342723	10.53225195	1261.332357	0.795678257	4.215311012	142.6666667
51697	1	27	4	2	1	1.58	23988.02245	24790.22984	1	84	128	78	126	76	126	70	2	NA	NA	NA	149	NA	5.4	2	2	NA	1	3	2	2	114.9	181.3	34.96	116	2	NA	2	2	NA	0	2	2	0	0.639823497	10.82176191	1336.812134	0.8057707	6.368286494	126.6666667
51699	2	26	1	3	6	1.13	17111.87888	17223.96333	2	88	82	50	88	50	84	50	1	2	NA	NA	186	NA	5	2	2	NA	2	NA	2	1	40.2	140.3	20.42	67.9	1	1	0	1	1	1	0	1	0	0.483962937	10.70919306	1163.748369	0.767309273	3.067418462	84.66666667
51701	1	36	3	2	4	2.2	14568.9711	14828.74236	1	76	114	86	114	78	120	82	2	NA	2	NA	198	NA	5.5	2	2	NA	2	12	2	2	79.2	174.7	25.95	93	2	NA	0	2	NA	0	0	0	0	0.532341156	10.45009787	1267.185843	0.802746193	3.990942111	116
51702	1	44	3	2	1	1.81	62355.97867	62475.73302	1	80	140	90	146	92	142	84	1	1	1	1	217	NA	8.9	1	2	1	1	NA	1	1	86.5	165.9	31.43	109.1	2	NA	1	2	NA	0	1	1	0	0.657625075	11.73050467	1386.160094	0.850495402	6.805829662	142.6666667
51704	1	54	1	1	1	2.13	12390.3085	12815.79537	2	85	124	76	118	78	122	80	2	NA	2	NA	169	NA	6.3	2	2	NA	1	3	2	2	83.8	169.1	29.31	98.5	2	NA	2	2	NA	0	2	2	0	0.582495565	10.76004831	1283.688135	0.796808358	5.044083196	121.3333333
51705	2	25	1	2	1	NA	19336.93378	19738.71489	2	86	108	62	102	64	104	56	2	NA	NA	NA	153	87	4.7	2	2	NA	1	3	2	2	61.4	154.9	25.59	86.4	2	NA	0	2	NA	0	0	0	0	0.557779212	11.02629372	1259.008806	0.79941908	4.51286214	104.6666667
51707	2	64	5	1	2	0.69	20619.52581	20396.80573	1	85	138	72	132	62	128	68	2	NA	2	NA	161	NA	7.9	1	2	1	2	NA	2	1	62.8	152	27.18	95.5	2	NA	0	2	NA	0	0	0	0	0.628289474	12.05101285	1363.072154	0.856870667	6.091479241	132.6666667
51708	2	39	3	2	1	1.22	22013.43527	22444.20325	2	78	100	60	98	60	100	54	2	NA	1	NA	226	118	5.9	2	2	2	1	NA	2	1	77.9	162.8	29.39	96.4	2	NA	1	2	NA	0	1	1	0	0.592137592	10.92215424	1278.524361	0.793323117	5.257782095	99.33333333
51709	1	40	1	2	1	1.32	18314.68145	18943.61304	2	88	108	60	112	60	112	62	1	2	1	2	212	93	5	2	2	NA	2	9	2	2	80.5	170.9	27.56	99.2	2	NA	1	2	NA	0	1	1	0	0.580456407	11.05639974	1326.045009	0.831676631	4.999354323	110.6666667
51710	2	26	3	5	1	5	66791.00357	68816.22424	1	85	114	78	106	78	106	76	2	NA	NA	NA	230	NA	4.8	2	2	NA	2	4	2	1	64.9	175.8	21	80.4	2	NA	0	2	NA	0	0	0	0	0.457337884	9.980072595	1213.994272	0.796649125	2.59757273	108.6666667
51713	1	80	3	4	1	1.37	14436.38502	15000.65642	1	87	100	44	98	32	92	44	1	1	1	1	198	91	5.3	2	2	NA	1	NA	2	2	105.2	171.5	35.77	130.8	1	4	4	1	4	3	3	6	1	0.762682216	12.75263337	1532.164651	0.920018136	9.645544312	96.66666667
51714	1	58	3	4	3	2.77	66406.35977	66034.93762	3	86	140	84	134	82	128	86	2	NA	1	1	315	NA	6.3	2	2	NA	1	2	2	2	113.5	184.8	33.23	114.7	2	NA	2	2	NA	0	2	2	0	0.620670996	10.76627546	1342.733959	0.816317062	5.91151815	134
51715	1	49	1	2	1	NA	19237.8373	19898.47034	2	86	126	94	118	90	126	94	1	2	2	NA	192	95	5.4	2	2	NA	1	6	2	2	87.6	173.4	29.13	100.9	2	NA	1	2	NA	0	1	1	0	0.58189158	10.78050519	1302.378331	0.809356073	5.030817878	123.3333333
51718	2	51	1	5	1	3.17	12257.2502	12633.15026	2	85	98	66	106	68	104	66	2	NA	2	NA	175	NA	5.3	2	2	NA	2	1	1	1	82.1	163.8	30.6	108	1	1	1	1	1	1	1	2	0	0.659340659	11.91933914	1399.531339	0.862553131	6.8486599	102.6666667
51721	2	40	1	2	2	0.55	13972.9662	14040.45558	3	86	146	96	142	96	138	98	2	NA	1	2	209	NA	5.7	2	2	NA	2	NA	2	1	63.8	154.9	26.59	95	2	NA	0	2	NA	0	0	0	0	0.613298903	11.89359829	1358.039734	0.856812259	5.739551673	142
51723	1	28	4	4	6	1.39	26081.83629	26954.06499	2	84	106	62	96	64	90	66	2	NA	2	NA	222	NA	4.7	2	2	NA	1	3	2	2	78.2	175.3	25.45	88.7	2	NA	0	2	NA	0	0	0	0	0.505989732	10.03044598	1218.385448	0.774296811	3.476708071	97.33333333
51724	2	37	2	4	1	3.01	24826.129	25452.88451	2	77	104	60	102	58	102	62	2	NA	2	NA	167	99	5.4	2	2	NA	2	2	2	2	50.7	154.8	21.16	79.7	2	NA	0	2	NA	0	0	0	0	0.514857881	11.19320201	1277.654185	0.837328232	3.646770188	102.6666667
51726	2	26	3	5	5	4.1	28539.8716	29078.1393	2	79	104	64	106	60	104	58	2	NA	NA	NA	162	NA	5.1	9	2	NA	1	4	2	2	57	157.3	23.04	80.4	2	NA	0	2	NA	0	0	0	0	0.511125238	10.64924015	1225.339643	0.791717123	3.574820422	104.6666667
51728	2	55	3	2	5	2.77	110972.4061	112421.5136	2	80	118	60	116	66	110	70	1	1	1	1	191	161	7.6	1	1	1	2	NA	2	2	101.8	156.5	41.56	132	2	NA	0	2	NA	0	0	0	0	0.843450479	13.08278012	1501.518596	0.879426877	12.13297392	114.6666667
51730	1	68	5	1	1	0.25	18895.02759	18766.11356	1	86	NA	NA	NA	NA	NA	NA	2	NA	2	NA	139	148	6.1	1	2	1	2	NA	2	2	64.3	163.8	23.97	89.5	2	NA	2	2	NA	0	2	2	0	0.546398046	11.16137112	1310.533116	0.841177015	4.276246583	NA
51731	2	28	4	3	5	0.07	35417.30719	36278.04598	2	82	104	72	100	68	106	70	2	NA	NA	NA	130	NA	5	2	2	NA	2	1	2	2	134.3	169.6	46.69	128	1	1	1	1	1	1	1	2	0	0.754716981	11.04515878	1319.648867	0.758020812	9.414678527	103.3333333
51732	1	32	3	3	1	2.18	52528.45537	53465.0612	1	80	124	70	126	62	122	66	2	NA	2	NA	156	NA	5.3	2	2	NA	1	12	2	1	60.3	173	20.15	75.5	1	1	0	1	1	1	0	1	0	0.436416185	9.722731567	1173.234564	0.775188283	2.24741889	124
51734	1	25	3	3	1	5	94934.85668	98260.68929	2	79	130	82	122	76	112	60	2	NA	NA	NA	205	NA	5.3	2	2	NA	1	5	1	1	86.3	178.6	27.06	91.2	2	NA	1	2	NA	0	1	1	0	0.510638298	9.817240729	1203.659561	0.757127318	3.565473898	121.3333333
51735	2	55	1	5	1	5	18907.84338	20180.00055	1	75	154	82	148	74	140	80	2	NA	1	1	187	NA	5.8	2	2	NA	2	NA	2	2	67.2	152.3	28.97	94.7	2	NA	1	2	NA	0	1	1	0	0.621799081	11.55221711	1307.942935	0.813518994	5.938021238	147.3333333
51736	2	60	1	3	1	0.68	6878.785406	7084.376544	1	81	NA	NA	NA	NA	188	86	1	2	NA	NA	252	NA	6	2	2	NA	1	2	2	2	70.6	160.8	27.3	107.1	2	NA	2	2	NA	0	2	2	0	0.666044776	12.74638759	1482.871931	0.931546812	7.01715071	188
51737	1	52	3	2	3	1.66	87287.03653	86798.82517	1	82	122	90	122	88	132	94	1	1	1	2	218	NA	5.7	2	2	NA	2	NA	2	2	107	184.5	31.43	116.6	2	NA	1	2	NA	0	1	1	0	0.63197832	11.27214746	1404.683073	0.861927581	6.179437683	125.3333333
51738	1	37	1	1	6	2.77	31310.72487	33324.85437	2	77	144	90	140	92	138	96	2	NA	NA	NA	309	NA	5.7	2	2	NA	2	6	1	1	77.1	164.7	28.42	95	2	NA	1	2	NA	0	1	1	0	0.576806315	10.81923157	1273.845385	0.79486631	4.919695099	140.6666667
51740	2	50	2	1	1	0.89	14309.17874	14542.44566	2	78	120	78	118	78	118	80	2	NA	1	1	210	105	5.4	2	2	NA	2	1	2	2	78.6	164.2	29.15	97.3	2	NA	2	2	NA	0	2	2	0	0.592570037	10.97492516	1290.21369	0.801679093	5.267451689	118.6666667
51741	2	21	4	4	5	2.04	34425.8445	33511.30584	2	83	120	62	116	64	124	62	2	NA	NA	NA	164	85	4.9	2	2	NA	1	3	2	1	103.5	166.5	37.33	102.3	2	NA	1	2	NA	0	1	1	0	0.614414414	10.05554141	1190.381256	0.709789965	5.765435655	120
51744	2	44	1	4	1	3.04	14288.50492	14357.51836	2	88	120	70	114	70	116	70	2	NA	1	NA	213	NA	5.5	2	2	NA	2	1	2	2	83.8	155.6	34.61	103	1	1	0	1	1	1	0	1	0	0.661953728	11.25162412	1287.637196	0.777495759	6.914120528	116.6666667
51745	1	44	3	5	1	3.97	80058.15118	81219.58406	2	87	146	84	154	74	158	72	1	1	2	NA	171	NA	5.5	2	2	NA	2	1	2	2	84.6	182	25.54	97.1	2	NA	1	2	NA	0	1	1	0	0.533516484	10.55684265	1306.601777	0.829920083	4.014503617	152.6666667
51746	2	40	4	3	5	3.57	27045.22036	29040.49395	2	88	NA	NA	104	82	NA	NA	2	NA	2	NA	222	94	5.2	2	2	NA	1	2	2	2	97.5	156.1	40.01	114.6	2	NA	0	2	NA	0	0	0	0	0.734144779	11.60599315	1330.323501	0.784098817	8.830295679	104
51747	1	77	1	2	1	2.06	6536.545145	6807.548749	3	86	144	58	134	64	136	68	2	NA	2	NA	155	192	7.8	1	2	1	1	NA	2	2	117.7	164.2	43.65	141.5	1	2	2	1	2	1	2	3	1	0.861753959	13.04272112	1533.304064	0.890731952	12.73406616	138
51748	1	56	1	1	5	NA	10114.45124	10558.59017	2	88	NA	NA	88	56	84	52	1	1	1	1	178	NA	6.1	1	2	1	2	NA	2	2	72.7	170.6	24.98	95.5	2	NA	5	2	NA	0	3	3	1	0.55978898	11.20046791	1342.144208	0.855629144	4.555168532	86
51749	1	80	3	1	2	2.31	21842.1702	22538.87195	2	76	110	66	102	62	100	62	2	NA	1	1	NA	NA	NA	2	2	NA	1	1	2	2	76.3	174.5	25.06	98.5	2	NA	3	2	NA	0	3	3	1	0.564469914	11.27649058	1366.611841	0.87073193	4.654313428	104
51750	1	37	3	2	1	2.72	17308.31187	17616.92681	1	86	120	86	120	84	124	84	2	NA	NA	NA	134	NA	5	2	2	NA	2	3	2	2	87.9	173.8	29.1	99.2	2	NA	1	2	NA	0	1	1	0	0.570771001	10.58076904	1279.721961	0.795349709	4.789121635	121.3333333
51756	2	23	4	5	5	2.71	25341.47079	24668.26276	1	78	100	64	100	70	102	74	2	NA	2	NA	182	NA	4.8	2	2	NA	2	2	2	2	85.8	159.6	33.68	102	2	NA	0	2	NA	0	0	0	0	0.639097744	11.01175469	1276.281498	0.774168815	6.350714203	100.6666667
51757	2	28	3	2	1	0.9	27259.78296	27279.44353	1	77	122	66	118	72	112	74	2	NA	NA	NA	166	87	4.9	2	2	NA	1	8	2	1	67.9	166.5	24.49	85.6	2	NA	0	2	NA	0	0	0	0	0.514114114	10.38816592	1229.757553	0.786636552	3.632390552	117.3333333
51759	1	40	1	3	1	4.64	18314.68145	18943.61304	1	88	118	74	114	80	116	76	2	NA	1	NA	237	NA	5.2	2	2	NA	1	2	2	2	106.5	181.6	32.29	110	1	1	1	1	1	1	1	2	0	0.605726872	10.65903483	1317.7994	0.804987988	5.565144711	116
51760	2	27	2	2	5	0.72	21281.14183	21607.27136	1	77	114	76	112	78	108	76	1	1	NA	NA	158	88	4.9	2	2	NA	1	7	2	2	69.9	165.5	25.52	96.1	2	NA	3	2	NA	0	3	3	1	0.580664653	11.49436013	1356.617143	0.861794944	5.003914733	111.3333333
51762	2	22	4	3	6	0.91	34192.3133	33283.9785	2	78	114	42	110	54	114	62	2	NA	2	NA	132	91	5.5	2	2	NA	2	1	2	2	65.2	160.6	25.28	81.9	2	NA	1	2	NA	0	1	1	0	0.50996264	10.14285236	1179.251335	0.750285267	3.552520219	112.6666667
51764	2	29	3	5	5	1.11	62514.04929	64409.58518	1	80	116	78	126	74	120	74	2	NA	2	NA	206	NA	5.5	2	2	NA	2	1	2	2	87.8	164.4	32.49	107.4	2	NA	0	2	NA	0	0	0	0	0.653284672	11.46191078	1348.284159	0.822659721	6.697990769	120.6666667
51768	2	56	3	5	2	2.57	106655.7691	108048.5088	2	79	130	66	130	72	124	64	2	NA	1	NA	283	96	6	2	2	NA	2	3	2	2	67.8	154.3	28.48	91.6	2	NA	0	2	NA	0	0	0	0	0.593648736	11.12450324	1267.760137	0.790713561	5.29160366	128
51770	2	60	3	3	1	4.8	65849.69381	65138.42385	2	76	118	66	116	68	120	62	2	NA	2	NA	201	NA	5.9	2	2	NA	1	NA	2	1	66.3	168.3	23.41	78	2	NA	1	2	NA	0	1	1	0	0.463458111	9.57938964	1140.127441	0.734713921	2.703168974	118
51774	2	26	3	1	1	3.11	98270.97597	100124.3863	1	77	96	66	102	70	96	70	2	NA	NA	NA	166	NA	5.4	2	2	NA	1	7	2	1	67.9	162	25.87	87.2	2	NA	0	2	NA	0	0	0	0	0.538271605	10.58233724	1235.698749	0.783239699	4.11037469	98
51776	1	30	1	3	5	NA	25173.09833	26792.41184	2	86	124	72	122	72	116	76	2	NA	2	NA	148	NA	5	2	2	NA	1	1	1	1	88.4	175.8	28.6	94.8	2	NA	0	2	NA	0	0	0	0	0.539249147	10.08282443	1226.493193	0.764518877	4.130192142	120.6666667
51777	2	22	3	4	4	0.92	28458.27036	29321.17516	1	76	102	76	106	72	100	66	2	NA	NA	NA	209	94	5.3	2	2	NA	1	7	2	2	77.5	165.9	28.16	91.3	1	4	1	1	4	3	1	4	1	0.550331525	10.37098309	1225.509328	0.765818437	4.357454862	102.6666667
51778	1	72	1	1	1	NA	13130.93695	14128.51979	1	87	136	42	128	44	130	0	1	1	1	1	145	NA	6.6	2	2	1	1	NA	2	2	94.2	168.7	33.1	115.1	2	NA	3	2	NA	0	3	3	1	0.68227623	11.85904924	1413.126093	0.85960537	7.432485365	131.3333333
51780	2	54	3	5	1	5	91527.48318	92722.67371	1	86	136	62	128	70	134	68	1	1	1	NA	224	NA	5.7	2	2	NA	2	NA	2	2	53.9	160.1	21.03	76.7	2	NA	1	2	NA	0	1	1	0	0.479075578	10.4472258	1212.746834	0.795622121	2.979134138	132.6666667
51781	1	29	3	5	1	5	89317.92887	94789.28245	2	85	114	66	114	68	112	62	2	NA	NA	NA	187	NA	5	2	2	NA	2	1	2	2	94.1	174.5	30.9	103.5	2	NA	0	2	NA	0	0	0	0	0.593123209	10.66953612	1293.054279	0.795677324	5.279831475	113.3333333
51782	2	23	4	3	6	NA	26752.03189	26872.37216	2	84	110	76	108	72	108	78	2	NA	NA	NA	126	95	5.1	2	2	NA	2	NA	2	2	85.6	157.4	34.55	114.3	2	NA	1	2	NA	0	1	1	0	0.726175349	12.35404981	1421.952909	0.858839147	8.608504192	108.6666667
51783	1	42	2	3	6	0.76	20746.62604	21277.20271	1	81	184	96	188	100	190	94	1	2	NA	NA	265	359	11.9	1	2	2	1	4	1	1	82	172.7	27.49	102.6	1	1	5	1	1	1	3	4	1	0.594093804	11.33027458	1366.029586	0.857139216	5.301581962	187.3333333
51784	1	61	1	1	1	1.2	5848.895511	6162.897031	2	88	150	88	148	86	134	84	2	NA	NA	NA	250	NA	5.3	2	2	NA	1	4	1	1	81.3	161.6	31.13	97.7	2	NA	2	2	NA	0	2	2	0	0.604579208	10.83550834	1263.698504	0.776642474	5.538906925	144
51787	2	22	1	4	5	2.71	24051.60483	23935.87481	2	77	116	62	114	66	110	60	2	NA	NA	NA	174	90	5.1	2	2	NA	2	5	2	2	86.8	166.4	31.35	96.7	2	NA	0	2	NA	0	0	0	0	0.581129808	10.37926527	1228.334852	0.753977032	5.014107384	113.3333333
51790	2	80	3	2	1	1.03	24849.91421	26088.22295	2	81	170	90	178	86	166	86	2	NA	1	1	272	NA	5.3	2	2	NA	2	1	2	2	66.9	156.7	27.25	98.9	1	4	2	1	4	3	2	5	1	0.63114231	12.09158499	1388.644994	0.872470575	6.159456487	171.3333333
51791	1	31	5	5	1	0	17768.02575	17694.28525	1	79	134	94	122	88	130	86	2	NA	2	NA	167	108	5	2	2	NA	1	3	2	2	77.6	182.5	23.3	88	2	NA	0	2	NA	0	0	0	0	0.482191781	9.989685402	1238.10292	0.798510486	3.035318618	128.6666667
51795	2	32	4	4	6	2.27	22588.63683	23132.23022	2	84	98	62	100	54	102	56	2	NA	2	NA	149	NA	5.5	2	2	2	1	1	1	1	61.9	165	22.74	80.4	2	NA	2	2	NA	0	2	2	0	0.487272727	10.21905471	1204.276463	0.779806953	3.127727197	100
51796	2	62	3	5	1	5	61516.1485	60851.68697	1	77	114	56	116	58	116	56	1	1	1	NA	243	NA	5.6	2	2	NA	2	1	2	2	62.1	164.3	23	84.9	2	NA	1	2	NA	0	1	1	0	0.516737675	10.77362587	1266.934533	0.818974446	3.683208455	115.3333333
51798	1	62	2	5	1	1.36	6582.06474	6797.608313	2	75	118	62	110	58	106	68	2	NA	2	NA	221	NA	5.8	2	2	NA	1	1	2	2	98.9	166.7	35.59	116.4	2	NA	2	2	NA	0	2	2	0	0.698260348	11.70455305	1386.42422	0.833233115	7.851753662	111.3333333
51799	1	50	1	3	5	2.31	12390.3085	12553.07083	2	85	122	84	126	82	124	76	2	NA	1	NA	313	NA	5.7	2	2	NA	2	4	1	2	85.2	169	29.83	95.2	2	NA	0	2	NA	0	0	0	0	0.563313609	10.31376308	1230.081836	0.761362403	4.629742897	124
51801	1	26	5	5	5	5	80259.3098	85323.83203	1	85	108	76	112	70	108	76	2	NA	2	NA	192	96	5.4	2	2	NA	2	1	2	2	66.7	171	22.81	83.1	1	1	0	1	1	1	0	1	0	0.485964912	10.17508643	1220.702022	0.790107368	3.103846765	109.3333333
51803	1	58	4	2	2	0.28	17158.93016	18014.41178	1	84	136	92	142	86	136	90	1	2	NA	NA	233	92	5.6	2	2	NA	1	4	2	2	94	179.2	29.27	102	1	1	2	1	1	1	2	3	1	0.569196429	10.52049671	1292.048302	0.802261629	4.755289536	138
51804	1	80	3	3	1	2.87	15520.03398	16676.04224	1	77	138	72	130	58	134	62	2	NA	2	NA	186	NA	5.8	2	2	NA	1	1	1	1	51.4	169.6	17.87	75	2	NA	1	2	NA	0	1	1	0	0.442216981	10.46115661	1249.873701	0.842555733	2.342827206	134
51805	2	42	4	4	4	2.06	25579.58583	27466.73156	1	78	116	72	110	72	112	70	2	NA	2	NA	166	NA	5.8	2	2	NA	2	1	2	2	74.7	167	26.78	93.2	2	NA	1	2	NA	0	1	1	0	0.558083832	10.78339742	1278.460602	0.805719662	4.519264405	112.6666667
51806	1	53	3	4	5	0.65	20723.46618	20607.55628	1	82	134	80	128	80	126	82	1	1	2	NA	177	NA	5.5	2	2	NA	2	1	2	2	136.4	187	39.01	133.2	2	NA	1	2	NA	0	1	1	0	0.712299465	11.40504596	1430.840897	0.846836278	8.228432959	129.3333333
51807	1	78	2	5	2	NA	13703.92166	14386.99244	2	82	132	58	134	58	130	56	2	NA	2	NA	271	105	5.8	2	2	NA	2	NA	2	2	101.4	172.1	34.24	110.4	2	NA	1	2	NA	0	1	1	0	0.641487507	10.96352209	1319.514093	0.798097838	6.40865491	132
51808	2	43	2	4	3	1.23	26030.78147	26829.08225	1	75	124	82	126	80	120	80	2	NA	NA	NA	188	NA	5.5	2	2	NA	2	NA	2	1	71.2	152.3	30.7	97.3	2	NA	0	2	NA	0	0	0	0	0.63887065	11.53115589	1305.558381	0.804150442	6.345219953	123.3333333
51809	2	35	3	5	1	4.54	52723.33817	54729.40871	1	79	106	70	104	66	108	64	2	NA	NA	NA	155	90	5.3	2	2	NA	1	1	2	1	58.8	169.8	20.39	82.2	2	NA	1	2	NA	0	1	1	0	0.48409894	10.71971291	1281.520328	0.84519741	3.069888326	106
51815	2	44	2	2	6	1.37	18092.07091	18646.91074	2	82	NA	NA	92	64	96	70	2	NA	NA	NA	198	90	4.8	2	2	NA	2	3	2	2	55	152.3	23.71	75.8	2	NA	1	2	NA	0	1	1	0	0.497701904	10.22086991	1157.2077	0.744214655	3.320516248	94
51816	2	20	4	4	5	2.04	34425.8445	34580.70435	2	83	126	68	120	70	124	76	2	NA	NA	NA	204	89	5.2	2	2	NA	2	1	2	1	72.1	173.7	23.9	80.6	2	NA	0	2	NA	0	0	0	0	0.464018423	9.492211568	1147.732873	0.737060604	2.712908094	123.3333333
51817	2	80	3	4	5	5	25027.48843	27696.97277	3	86	122	66	120	62	114	66	2	NA	1	2	194	89	5.5	2	2	NA	2	1	2	2	56.2	162.8	21.2	81.5	1	1	0	1	1	1	0	1	0	0.500614251	10.87149952	1272.594826	0.833885652	3.375100488	118.6666667
51819	1	80	3	2	1	3.6	18794.74001	20194.66443	1	85	132	46	122	54	128	58	1	1	1	1	220	NA	7.2	1	1	2	2	NA	2	2	95.5	167.5	34.04	117.6	1	3	1	1	3	2	1	3	1	0.702089552	12.03387888	1428.849686	0.865114415	7.953710905	127.3333333
51821	1	70	4	2	4	0.66	9070.829566	10142.55802	1	78	134	50	130	50	134	52	1	1	2	NA	NA	NA	NA	1	2	1	1	NA	2	2	87.4	168.8	30.67	112	2	NA	2	2	NA	0	2	2	0	0.663507109	11.9801514	1427.979687	0.879810791	6.953163096	132.6666667
51822	1	21	3	3	5	0.55	101814.8019	108051.6771	2	79	126	56	120	60	124	56	2	NA	2	NA	191	99	5.1	2	2	NA	1	4	2	2	120.8	180.9	36.91	115.5	2	NA	0	2	NA	0	0	0	0	0.638474295	10.50868846	1296.70535	0.774640152	6.335635548	123.3333333
51823	2	80	3	4	2	1.09	19796.4983	20706.05334	1	76	138	60	138	56	116	60	1	1	1	1	212	NA	6	2	2	NA	2	1	2	1	71.6	152	30.99	100.4	2	NA	1	2	NA	0	1	1	0	0.660526316	11.86525843	1342.061747	0.8253995	6.878328504	130.6666667
51824	2	23	4	2	5	NA	26318.6497	26437.04046	1	85	104	0	96	28	100	30	1	2	NA	NA	144	NA	5	2	2	NA	1	5	2	2	92.2	161.5	35.35	102.8	2	NA	1	2	NA	0	1	1	0	0.636532508	10.70601023	1248.209316	0.751012627	6.2887701	100
51825	1	22	2	2	5	NA	32230.97869	32177.19167	2	78	110	70	114	62	114	62	2	NA	NA	NA	166	NA	5	2	2	NA	2	3	1	2	57.5	164.1	21.35	74.9	2	NA	1	2	NA	0	1	1	0	0.456429007	9.877519491	1160.848883	0.759735245	2.582013595	112.6666667
51829	2	34	3	5	1	5	57403.8235	59587.98185	2	79	116	74	120	74	122	74	2	NA	2	NA	144	NA	5.5	2	2	NA	2	2	2	1	76.6	173.8	25.36	90.3	2	NA	0	2	NA	0	0	0	0	0.519562716	10.31747358	1247.876924	0.793530027	3.73822629	119.3333333
51830	2	42	3	5	1	3.54	84008.20863	85415.93099	2	81	112	72	114	74	114	72	2	NA	NA	NA	200	NA	5.3	2	2	NA	2	NA	2	2	49.1	158.1	19.64	69.9	2	NA	1	2	NA	0	1	1	0	0.442125237	9.975540351	1150.736442	0.763689674	2.34130825	113.3333333
51831	2	41	4	3	2	1.16	28471.77902	29054.03659	2	83	122	80	124	82	124	80	2	NA	NA	NA	155	92	4.9	2	2	2	2	1	1	1	59.7	154.9	24.88	84.3	2	NA	1	2	NA	0	1	1	0	0.544222079	10.91039337	1245.775025	0.794758074	4.231580903	123.3333333
51832	1	38	5	5	1	1.07	65489.60076	68137.19878	2	79	112	72	120	72	116	68	2	NA	2	NA	182	NA	5.7	2	2	NA	1	1	2	2	78.9	174.5	25.91	95.3	2	NA	0	2	NA	0	0	0	0	0.546131805	10.72888028	1300.24627	0.823917213	4.270771631	116
51833	2	48	3	2	3	1.13	20007.33616	20571.4402	2	76	104	72	NA	NA	114	72	2	NA	NA	NA	317	87	6	2	2	NA	1	1	2	2	66.5	158.8	26.37	88.6	2	NA	1	2	NA	0	1	1	0	0.557934509	10.8648291	1256.092581	0.793600111	4.516125588	109
51834	2	66	1	1	2	0.63	7050.960167	7261.697214	1	75	166	88	152	78	140	76	1	1	1	1	250	375	12.3	1	2	1	1	NA	2	2	49	146.5	22.83	86.1	1	2	5	1	2	1	3	4	1	0.587713311	12.3	1365.832447	0.883921569	5.159274158	152.6666667
51836	1	51	4	4	1	2.75	20544.77561	20266.26563	1	82	136	86	150	94	142	84	1	1	1	2	215	98	5.3	2	2	NA	1	2	2	2	84.2	178.2	26.52	98	2	NA	0	2	NA	0	0	0	0	0.549943883	10.67996993	1307.968792	0.825511662	4.349425148	142.6666667
51839	1	36	2	4	5	1.34	31857.24474	32902.44109	2	78	110	80	116	76	114	70	2	NA	1	NA	200	NA	6.3	2	2	NA	2	NA	1	1	142.3	178.9	44.46	147.7	2	NA	0	2	NA	0	0	0	0	0.825600894	12.38163637	1519.346108	0.879891292	11.56017156	113.3333333
51845	2	50	5	3	1	1.81	27951.32332	28522.93738	2	81	116	62	110	64	110	62	1	1	9	NA	189	NA	6.4	1	2	1	2	NA	1	2	97.9	155.1	40.7	120.5	2	NA	1	2	NA	0	1	1	0	0.776918117	12.1785533	1391.47402	0.817745586	10.06458116	112
51846	1	43	3	3	1	2.33	67585.70918	68566.19978	1	77	NA	NA	128	84	124	82	1	1	2	NA	226	NA	5.6	2	2	NA	2	4	1	2	136.3	185	39.82	142.8	2	NA	1	2	NA	0	1	1	0	0.771891892	12.23151577	1526.299092	0.900343374	9.915691364	126
51848	1	52	1	3	5	1.74	12391.44481	12741.44806	1	87	144	84	140	86	136	84	2	NA	1	NA	239	NA	6.1	2	2	NA	2	3	2	1	83.1	173.5	27.61	99	2	NA	0	2	NA	0	0	0	0	0.570605187	10.86012147	1312.374926	0.822762553	4.785554318	140
51849	2	41	4	4	3	NA	35750.0974	37645.37153	2	82	138	78	140	70	136	68	2	NA	NA	NA	158	88	5.3	2	2	2	2	NA	2	2	91.1	176.9	29.11	99.5	1	1	1	1	1	1	1	2	0	0.562464669	10.42470784	1272.041589	0.790553066	4.611736751	138
51850	1	27	3	4	1	2.08	87373.16928	90869.16269	1	86	106	72	108	70	114	68	2	NA	2	NA	188	98	5.7	2	2	NA	2	1	2	2	66.8	182.6	20.03	74	2	NA	2	2	NA	0	2	2	0	0.405257393	9.054062508	1122.450964	0.742495855	1.756890767	109.3333333
51851	2	46	1	1	1	0.47	15302.72819	15376.64033	1	76	114	64	116	68	106	68	2	NA	NA	NA	213	NA	5.7	2	2	NA	2	NA	2	2	60	148.2	27.32	90.7	2	NA	3	2	NA	0	3	3	1	0.612010796	11.70931965	1307.763662	0.821352132	5.709723701	112
51854	1	75	1	1	2	NA	10928.01439	11381.08726	1	81	98	46	96	56	102	54	2	NA	9	NA	121	NA	6	2	2	NA	1	6	2	2	61.2	169.9	21.2	93.4	2	NA	2	2	NA	0	2	2	0	0.549735138	11.93908833	1427.714455	0.935462278	4.345103568	98.66666667
51855	1	63	4	2	1	NA	12001.41933	12579.26013	2	83	138	92	142	86	146	94	2	NA	NA	NA	206	NA	5.5	2	2	NA	1	NA	2	2	65.1	170.8	22.32	91.7	2	NA	2	2	NA	0	2	2	0	0.536885246	11.36524602	1362.687514	0.88510734	4.082332916	142
51856	2	61	2	2	2	5	5133.483175	5117.331663	2	77	182	24	168	22	180	40	1	2	NA	NA	282	94	5.4	2	2	NA	1	1	2	1	61.8	147.6	28.37	88.2	1	1	1	1	1	1	1	2	0	0.597560976	11.21952182	1250.521113	0.780463354	5.379580576	176.6666667
51857	2	44	5	5	6	4.62	153810.2588	158146.9175	2	79	94	64	92	66	94	62	2	NA	2	NA	162	NA	5.2	2	2	NA	1	1	2	2	57.8	155.1	24.03	83.7	2	NA	4	2	NA	0	3	3	1	0.539651838	11.00934645	1257.885004	0.807080855	4.138366562	93.33333333
51861	1	80	3	3	1	4.94	20593.73826	22127.6609	1	76	150	76	152	78	146	72	1	1	1	1	158	153	6.7	1	2	1	2	2	2	2	82.8	168	29.34	103.6	1	1	2	1	1	1	2	3	1	0.616666667	11.38530284	1353.856798	0.84023037	5.817845277	149.3333333
51863	2	76	4	4	3	1.24	14145.27886	14043.05273	2	75	110	64	104	54	96	56	1	1	1	1	212	113	6.6	1	2	1	1	NA	2	2	85.2	163.4	31.91	108	2	NA	1	2	NA	0	1	1	0	0.660954712	11.70048753	1372.155991	0.839807715	6.88906196	103.3333333
51865	2	40	4	4	1	3.82	29736.23239	30344.34846	1	82	128	78	128	70	128	72	1	1	1	NA	130	NA	5.8	2	2	2	2	1	2	2	85.8	173.2	28.6	84	1	1	1	1	1	1	1	2	0	0.484988453	9.068503859	1094.921763	0.682487424	3.086059688	128
51866	1	74	3	3	1	5	33006.33302	32931.02346	2	81	134	82	140	80	146	82	1	1	1	2	226	93	6.1	2	2	NA	2	1	2	2	88.1	177	28.12	108	2	NA	2	2	NA	0	2	2	0	0.610169492	11.50630287	1404.416543	0.877863337	5.667198804	140
51867	2	35	3	5	1	5	55004.61323	57097.48401	1	85	106	72	106	70	104	62	2	NA	2	NA	147	NA	5.4	2	2	NA	2	1	2	1	65.2	176.1	21.02	80.4	2	NA	1	2	NA	0	1	1	0	0.456558773	9.957085833	1212.231126	0.795465282	2.584233146	105.3333333
51868	1	29	5	4	4	5	87373.16928	88906.7915	1	86	124	82	122	74	116	76	1	2	NA	NA	216	NA	5.5	2	2	NA	2	1	2	2	92.3	181.8	27.93	92.5	2	NA	0	2	NA	0	0	0	0	0.50880088	9.628106427	1190.9988	0.745242309	3.530288196	120.6666667
51875	2	63	1	2	1	1.54	7691.325751	7921.201859	1	87	134	72	132	62	134	64	1	1	1	1	323	118	5.7	2	2	NA	2	NA	2	2	75.2	150.6	33.16	103	1	2	1	1	2	1	1	2	0	0.683930943	11.8775893	1337.255191	0.813170704	7.475415822	133.3333333
51877	1	55	4	4	1	5	21166.74579	21126.98172	1	81	128	78	128	82	124	84	2	NA	1	NA	262	NA	6.3	2	2	NA	2	NA	2	2	125.8	176.8	40.25	128.8	2	NA	0	2	NA	0	0	0	0	0.728506787	11.48353352	1400.845292	0.824766114	8.673123979	126.6666667
51878	1	75	3	3	1	2.06	33722.49664	33645.55304	2	76	128	64	132	56	116	58	1	1	2	NA	231	NA	5.8	2	2	NA	2	1	2	1	88.3	173.1	29.47	107.4	1	1	1	1	1	1	1	2	0	0.620450607	11.42941309	1379.577064	0.855596482	5.906346205	125.3333333
51880	1	47	1	1	1	2.27	17990.12329	18226.44624	1	85	122	70	126	70	114	72	2	NA	NA	NA	206	NA	5.8	2	2	NA	2	4	1	2	69.2	170.2	23.89	87	2	NA	2	2	NA	0	2	2	0	0.511163337	10.45842305	1251.755434	0.803949387	3.575552092	120.6666667
51882	1	25	2	5	5	3.39	25256.53927	25363.84495	2	88	108	72	112	82	110	78	2	NA	NA	NA	279	NA	5.2	2	2	NA	2	1	2	2	67.5	172.9	22.58	85	2	NA	0	2	NA	0	0	0	0	0.49161365	10.34587053	1248.067396	0.809168195	3.207463037	110
51885	1	43	2	2	3	2.18	19584.6948	20257.23903	1	86	120	80	116	74	114	76	1	1	1	1	205	316	15.5	1	2	1	2	12	2	2	71.8	180.1	22.14	83.5	2	NA	5	2	NA	0	3	3	1	0.463631316	9.854265369	1213.262046	0.789122709	2.706178277	116.6666667
51886	1	30	1	1	5	2.06	20881.60632	22871.40779	3	86	110	62	108	60	106	62	2	NA	1	NA	233	101	5.2	2	2	NA	2	10	2	2	86.2	167.6	30.69	96.2	2	NA	0	2	NA	0	0	0	0	0.57398568	10.36147156	1230.642611	0.758065629	4.858494075	108
51888	1	63	3	5	1	2.8	53058.44515	52696.44632	1	80	128	72	134	72	120	66	2	NA	2	NA	207	125	5.5	2	2	NA	2	1	2	1	87.8	178.8	27.46	101.1	2	NA	1	2	NA	0	1	1	0	0.565436242	10.78956405	1323.613405	0.830679915	4.674887041	127.3333333
51889	1	66	4	4	3	NA	9326.201211	9775.236398	2	84	126	80	NA	NA	132	70	2	NA	1	1	216	NA	12.7	1	1	1	1	2	2	2	67.4	170.7	23.13	91.5	1	2	4	1	2	1	3	4	1	0.53602812	11.14528416	1335.922943	0.862688307	4.065033153	129
51892	1	50	5	2	3	1.91	77981.05413	81016.09058	1	85	138	82	126	68	134	80	2	NA	NA	NA	179	NA	5.4	2	2	NA	2	2	2	2	87.2	171.5	29.65	105	2	NA	0	2	NA	0	0	0	0	0.612244898	11.24426459	1350.941742	0.836965272	5.715139819	132.6666667
51893	2	70	3	2	2	5	36390.42697	36689.33505	2	77	82	54	78	52	82	52	1	1	1	1	147	118	6.2	2	2	NA	1	NA	2	2	86	145.8	40.46	117.5	2	NA	2	2	NA	0	2	2	0	0.805898491	12.67035085	1403.592067	0.825673829	10.94317824	80.66666667
51895	2	61	1	1	2	0.96	8526.025409	8567.6299	1	81	196	90	198	92	194	88	1	1	1	1	199	NA	7.6	1	2	1	2	NA	2	2	77.4	157.3	31.28	114.4	1	2	3	1	2	1	3	4	1	0.727272727	13.00335874	1496.212944	0.918791919	8.638892629	196
51898	2	31	3	5	5	1.39	21495.04904	22563.92099	2	79	138	84	142	80	134	76	2	NA	2	NA	196	NA	6	2	2	NA	2	2	2	2	129.3	162.6	48.91	132.3	2	NA	0	2	NA	0	0	0	0	0.813653137	11.63484446	1361.113541	0.775772651	11.18411318	138
51899	2	30	3	2	1	2.49	59017.81558	61263.38473	2	76	104	60	102	62	106	64	2	NA	2	NA	164	NA	5.1	2	2	NA	2	3	2	1	54	162.4	20.47	81.1	2	NA	2	2	NA	0	2	2	0	0.499384236	11.03631212	1290.299381	0.850450968	3.352007266	104
51900	2	70	4	2	2	5	18190.21362	18281.81519	1	83	166	72	166	78	162	76	1	1	1	1	172	92	5.9	1	2	1	1	NA	2	2	101.4	162.2	38.54	123.5	2	NA	1	2	NA	0	1	1	0	0.761405672	12.26444726	1433.002365	0.849898493	9.608371496	164.6666667
51903	1	21	1	4	1	0.86	32280.34294	31752.92975	1	87	110	0	116	46	116	50	2	NA	NA	NA	170	NA	5.3	2	2	NA	2	3	2	1	95.6	165.8	34.78	109.6	2	NA	0	2	NA	0	0	0	0	0.661037394	11.20938041	1324.181064	0.79885	6.891134394	114
51904	1	23	5	5	5	0	27381.78097	27862.40114	2	84	106	88	106	82	108	82	2	NA	2	NA	135	NA	4.7	2	2	NA	2	2	2	2	74.5	172.1	25.15	87.2	2	NA	0	2	NA	0	0	0	0	0.506682162	10.10272074	1215.912395	0.774344213	3.489877399	106.6666667
51905	2	52	4	2	1	0.97	18478.83649	18856.73498	2	84	122	80	112	80	112	76	1	1	1	1	143	NA	5.3	2	2	NA	1	NA	2	2	72	157.7	28.95	96.2	1	3	3	1	3	2	3	5	1	0.610019023	11.33727873	1306.165392	0.812506505	5.663729633	115.3333333
51906	1	46	3	4	1	3.4	93459.75939	94815.6143	2	83	136	88	128	88	134	86	2	NA	2	NA	154	90	6	2	2	NA	2	4	2	1	108.9	178.4	34.22	113	2	NA	1	2	NA	0	1	1	0	0.633408072	10.82840532	1326.891557	0.80265272	6.213673613	132.6666667
51908	2	43	2	4	3	0.98	16227.79498	16306.17518	2	82	106	76	98	74	NA	NA	2	NA	2	NA	178	NA	5.6	2	2	NA	1	1	2	2	94.4	154.5	39.55	113	1	2	2	1	2	1	2	3	1	0.731391586	11.63034095	1326.264638	0.78315888	8.753384164	102
51909	1	55	4	5	1	3.93	20544.77561	20544.07871	1	82	90	56	92	58	84	56	1	1	2	NA	246	NA	6.9	1	1	2	2	NA	2	2	124.1	183.8	36.74	126	2	NA	0	2	NA	0	0	0	0	0.685527748	11.31057423	1406.795304	0.840952934	7.5169474	88.66666667
51911	1	48	3	2	1	4.92	62355.97867	63260.59966	1	80	118	84	116	78	116	84	2	NA	2	NA	213	NA	5.4	2	2	NA	2	2	2	2	89.2	186.5	25.65	96.7	1	1	3	1	1	1	3	4	1	0.51849866	10.23868182	1282.794139	0.81413322	3.717467532	116.6666667
51912	2	27	3	2	1	0.17	18578.36982	18591.7691	2	75	92	66	NA	NA	NA	NA	2	NA	1	1	209	NA	5.6	2	2	NA	1	NA	1	2	95.9	158.2	38.32	121	2	NA	0	2	NA	0	0	0	0	0.764854614	12.35594785	1425.780952	0.846379489	9.708956477	92
51915	1	33	3	4	3	1.09	13875.43106	14007.26267	1	80	110	76	122	68	122	72	2	NA	2	NA	242	NA	5.9	1	2	2	1	8	2	2	151.3	179.9	46.75	143.8	2	NA	1	2	NA	0	1	1	0	0.799332963	11.69067055	1438.56174	0.826143634	10.7411193	118
51916	2	66	1	4	2	0.42	5033.757043	5184.204509	3	86	NA	NA	166	96	NA	NA	1	1	NA	NA	261	94	5.9	2	2	NA	2	NA	2	1	74.9	153.4	31.83	104.2	1	2	3	1	2	1	3	4	1	0.679269883	12.04000896	1368.084719	0.837652611	7.354766871	166
51918	1	21	3	3	5	0.74	30152.90572	31359.39005	1	82	108	64	108	70	104	66	2	NA	NA	NA	134	NA	5	2	2	NA	1	5	2	1	80.7	174.4	26.53	101.4	2	NA	0	2	NA	0	0	0	0	0.581422018	11.287589	1367.564851	0.863190293	5.020514734	106.6666667
51919	2	64	3	4	1	5	64451.24589	63755.08114	2	81	102	64	106	62	110	58	2	NA	2	NA	184	104	5.5	2	2	NA	1	1	2	2	92.3	164.8	33.99	104.6	2	NA	0	2	NA	0	0	0	0	0.634708738	10.88756684	1282.28021	0.77651939	6.244888592	106
51921	1	55	4	4	1	1.42	18685.55425	18605.35485	1	88	194	100	182	100	180	98	1	1	2	NA	225	NA	5	2	2	NA	1	5	2	2	86.6	179.2	26.97	98.8	2	NA	2	2	NA	0	2	2	0	0.551339286	10.61690664	1303.888645	0.820667644	4.378357198	185.3333333
51922	1	46	4	3	6	1.91	23943.71757	23814.32557	1	86	112	82	120	64	116	76	2	NA	NA	NA	224	NA	5.5	2	2	NA	1	3	2	1	76	180.8	23.25	83.5	2	NA	1	2	NA	0	1	1	0	0.461836283	9.578106889	1181.550789	0.7623223	2.675046817	116
51925	1	80	4	1	2	2.06	9070.829566	10142.55802	1	78	NA	NA	NA	NA	NA	NA	1	1	1	1	184	124	5.6	2	2	2	2	NA	2	2	141.2	170.8	48.4	146	2	NA	0	2	NA	0	0	0	0	0.854800937	12.28670716	1473.170259	0.841160134	12.50408543	NA
51928	2	62	5	4	1	0.25	22447.15689	22204.6958	1	86	114	80	122	76	110	60	1	1	2	NA	186	93	5.7	2	2	NA	2	NA	2	2	50.9	156.6	20.76	82.2	2	NA	2	2	NA	0	2	2	0	0.524904215	11.52160352	1322.763819	0.869609694	3.843095323	115.3333333
51929	2	80	3	5	1	3.43	33429.7954	35776.69695	2	81	156	64	154	44	152	58	2	NA	1	1	180	93	5.6	2	2	NA	2	NA	1	1	51.9	151.1	22.73	79.8	2	NA	1	2	NA	0	1	1	0	0.528127068	11.07692493	1249.179782	0.80904194	3.906902999	154
51930	1	25	2	2	5	0.89	32230.97869	32367.91617	2	78	124	74	118	62	126	72	2	NA	NA	NA	162	83	5.5	2	2	NA	2	4	2	1	88	182.5	26.42	90.3	2	NA	0	2	NA	0	0	0	0	0.494794521	9.626012343	1193.029962	0.753530971	3.266350846	122.6666667
51933	1	54	3	3	5	3.69	99572.38102	103268.23	2	77	200	100	194	96	188	96	1	2	NA	NA	200	117	5.3	2	2	NA	1	NA	1	1	95.3	163.1	35.82	115.7	1	2	1	1	2	1	1	2	0	0.709380748	11.8518708	1388.63271	0.833724679	8.14947136	194
51936	2	51	2	4	1	4.27	12341.039	12719.50867	2	87	132	76	124	84	122	74	2	NA	1	1	161	100	6	3	2	2	2	1	2	2	63.2	155.5	26.14	90	2	NA	1	2	NA	0	1	1	0	0.578778135	11.32097862	1295.157751	0.819420687	4.962663294	126
51940	1	31	3	3	1	1.16	14719.76296	14982.22291	2	81	112	76	112	80	116	74	2	NA	2	NA	241	97	5.1	2	2	NA	2	6	2	2	103	183.8	30.49	106.3	2	NA	1	2	NA	0	1	1	0	0.578346028	10.47405023	1302.749478	0.803382242	4.953234214	113.3333333
51941	1	28	4	5	1	2.71	24706.61276	25442.6684	1	78	134	102	132	100	132	96	1	2	1	NA	225	NA	5.4	2	2	NA	2	3	2	2	109.9	176.6	35.24	108.1	2	NA	0	2	NA	0	0	0	0	0.61211778	10.31161875	1257.174894	0.75678598	5.71219859	132.6666667
51943	2	39	3	5	1	3.54	69292.83764	71929.36114	2	81	120	80	116	82	120	82	1	1	1	NA	231	NA	5	2	2	NA	1	2	2	2	100.3	165.2	36.75	117.8	2	NA	2	2	NA	0	2	2	0	0.713075061	11.76236966	1386.990056	0.829154331	8.249473028	118.6666667
51945	2	46	5	2	2	0.09	16665.70985	16643.30173	1	79	130	78	124	76	118	72	2	NA	2	NA	278	123	6.3	1	2	1	1	2	1	2	78.1	150	34.71	111.7	2	NA	2	2	NA	0	2	2	0	0.744666667	12.63943486	1420.191103	0.857112445	9.127047165	124
51948	2	70	4	2	2	1.37	16310.32793	16506.67598	2	87	NA	NA	NA	NA	NA	NA	2	NA	NA	NA	225	89	6.3	2	2	NA	2	NA	1	1	76.8	164.7	28.31	93.8	1	3	2	1	3	2	2	4	1	0.56952034	10.70341164	1260.208864	0.786857567	4.762241373	NA
51951	2	56	5	5	1	1.81	94204.30479	93109.9591	2	87	NA	NA	138	84	NA	NA	1	1	2	NA	237	96	5.3	2	2	NA	2	NA	2	2	69.6	154	29.35	94	2	NA	1	2	NA	0	1	1	0	0.61038961	11.26738758	1282.794521	0.796089855	5.672275437	138
51952	2	46	3	3	1	5	62342.17422	63386.83966	1	84	130	84	122	76	126	74	2	NA	2	NA	168	92	5.8	2	2	NA	2	NA	2	2	62	166	22.5	77.3	2	NA	1	2	NA	0	1	1	0	0.465662651	9.817109817	1160.409285	0.752784101	2.74155686	126
51957	2	40	3	5	1	1.86	18069.35139	18372.13882	2	76	136	70	138	76	144	74	2	NA	2	NA	191	NA	8.5	1	1	2	2	1	2	2	78.9	158.9	31.25	104	2	NA	2	2	NA	0	2	2	0	0.654499685	11.70832685	1354.036241	0.83158129	6.728102979	139.3333333
51958	1	29	5	5	1	4.8	70998.01537	72244.21183	2	89	116	68	114	76	102	66	2	NA	2	NA	264	NA	5.9	2	2	NA	2	1	2	2	73.8	165.7	26.88	92.7	2	NA	0	2	NA	0	0	0	0	0.55944478	10.79074807	1274.342917	0.802538059	4.547911829	110.6666667
51959	1	31	1	1	6	1.13	20881.60632	22224.8604	3	86	136	56	120	56	126	54	2	NA	1	NA	193	NA	6.4	2	2	NA	1	4	2	2	86.2	172.5	28.97	101.3	2	NA	0	2	NA	0	0	0	0	0.587246377	10.91078034	1314.691528	0.817678475	5.148922408	127.3333333
51961	2	36	3	5	1	3.98	48657.51257	51077.07672	2	89	112	76	112	74	112	78	2	NA	1	NA	146	85	4.5	2	2	NA	1	4	2	2	75.2	172.7	25.21	93	2	NA	2	2	NA	0	2	2	0	0.53850608	10.72442529	1292.985633	0.823104323	4.115124763	112
51963	1	49	3	4	1	5	66796.4084	67765.44833	1	84	98	58	96	62	90	64	2	NA	2	NA	215	90	5	2	2	NA	2	NA	2	2	77.1	181.4	23.43	95.5	2	NA	1	2	NA	0	1	1	0	0.52646086	10.87617489	1343.904246	0.865970713	3.873864396	94.66666667
51964	2	60	3	5	2	4.62	65849.69381	65943.00709	2	76	128	84	130	84	130	84	1	1	1	1	200	99	5.4	2	2	NA	2	1	2	1	86.4	167.8	30.69	100.1	1	3	3	1	3	2	3	5	1	0.596543504	10.76904536	1279.813499	0.788327797	5.356642394	129.3333333
51966	2	28	3	5	1	1.36	68566.39401	68924.74093	2	86	118	60	112	54	108	62	2	NA	NA	NA	182	NA	4.9	2	2	NA	2	NA	2	2	69.9	166.9	25.09	88	2	NA	1	2	NA	0	1	1	0	0.527261833	10.52553269	1247.514938	0.794793054	3.889733183	112.6666667
51967	1	61	1	1	1	2.64	5913.059899	6230.506123	2	89	116	60	110	68	108	68	1	1	1	1	128	NA	8.5	1	1	1	2	2	2	2	87.3	170.4	30.07	108.5	2	NA	1	2	NA	0	1	1	0	0.636737089	11.61241682	1390.691863	0.859552994	6.2937007	111.3333333
51968	1	45	2	2	5	0.6	17322.17226	17917.02079	1	78	104	70	106	72	104	72	2	NA	NA	NA	217	101	5.6	2	2	NA	1	NA	2	2	98.7	162.4	37.42	112.5	2	NA	0	2	NA	0	0	0	0	0.69273399	11.32384578	1323.916091	0.789084758	7.705641563	104.6666667
51971	1	32	2	1	1	NA	31857.24474	33706.73968	2	78	114	60	108	58	108	58	2	NA	NA	NA	209	93	5.8	2	2	NA	2	NA	2	2	98.1	160.4	38.13	114.9	2	NA	0	2	NA	0	0	0	0	0.716334165	11.6007355	1347.910974	0.800829341	8.338148751	110
51972	2	53	1	1	1	1.18	12257.2502	12457.06678	2	85	128	62	122	52	104	48	1	1	2	NA	NA	239	9.5	2	2	1	2	NA	2	2	70.8	156.5	28.91	99.2	2	NA	2	2	NA	0	2	2	0	0.633865815	11.78949068	1353.086984	0.841826204	6.224651477	118
51973	1	46	3	5	1	4.54	92825.76565	94172.42298	2	78	140	88	150	82	144	84	1	1	1	NA	205	96	5.7	2	2	NA	2	1	2	2	96.6	178.8	30.22	106.2	2	NA	1	2	NA	0	1	1	0	0.593959732	10.80527821	1325.541145	0.818611396	5.298575272	144.6666667
51975	1	57	3	4	1	0.3	20103.61252	20432.41927	2	80	134	68	128	74	126	78	1	1	1	1	225	100	5.7	2	2	NA	1	NA	1	1	102.5	179.3	31.88	112	2	NA	0	2	NA	0	0	0	0	0.624651422	11.06257148	1359.000876	0.831921477	6.005257267	129.3333333
51976	1	79	3	5	1	5	34940.34319	34860.62086	2	87	146	76	144	78	148	74	1	1	2	NA	188	159	7.1	2	2	1	1	2	2	2	88.3	178.3	27.78	108	2	NA	1	2	NA	0	1	1	0	0.605720695	11.49326456	1407.967329	0.881779348	5.56500336	146
51982	1	46	5	1	1	0	26641.90026	27020.7657	2	75	140	72	142	68	140	72	2	NA	NA	NA	228	NA	5.6	2	2	NA	1	6	2	2	74.5	180.4	22.89	97.7	2	NA	0	2	NA	0	0	0	0	0.541574279	11.31921808	1394.78798	0.90228922	4.177477835	140.6666667
51985	2	60	3	3	1	2.18	80372.42137	79504.28538	2	83	114	68	110	64	110	60	2	NA	1	1	203	NA	5.9	2	2	NA	2	NA	2	2	87.7	162.4	33.25	112.5	2	NA	1	2	NA	0	1	1	0	0.69273399	12.01303454	1404.491905	0.853752019	7.705641563	111.3333333
51991	1	35	3	4	1	1.59	52528.45537	53465.0612	1	80	122	74	124	70	118	64	2	NA	NA	NA	192	97	5.4	2	2	NA	2	6	1	2	82.5	169.2	28.82	98.4	2	NA	0	2	NA	0	0	0	0	0.581560284	10.83348345	1292.831144	0.804758554	5.023547663	121.3333333
51995	1	72	5	1	5	NA	10296.00534	10399.3983	2	76	136	84	132	86	130	76	2	NA	NA	NA	251	125	6.3	2	2	NA	1	NA	2	2	40.1	165.8	14.59	68	2	NA	5	2	NA	0	3	3	1	0.41013269	10.73832951	1268.535109	0.884463242	1.83120237	132.6666667
51997	2	74	3	2	2	2.77	38596.48451	39394.16875	2	76	132	82	130	84	132	78	2	NA	2	NA	260	NA	5.9	2	2	NA	2	1	2	1	66.6	159.5	26.18	96.2	2	NA	1	2	NA	0	1	1	0	0.603134796	11.78794111	1365.814765	0.863936124	5.505958372	131.3333333
51999	1	40	4	2	6	0.93	23982.39194	23852.79093	1	83	150	94	142	100	146	94	2	NA	NA	NA	185	NA	4.8	2	2	NA	2	4	1	2	80.4	178.9	25.12	80.2	2	NA	1	2	NA	0	1	1	0	0.448295137	8.944299722	1097.551775	0.699073396	2.44417651	146
52002	2	74	3	2	2	0.83	38596.48451	39394.16875	2	76	136	44	132	0	126	32	1	1	2	NA	119	90	4	2	2	NA	1	NA	2	2	91.9	158.1	36.77	125.6	2	NA	1	2	NA	0	1	1	0	0.794433903	13.1018277	1511.371821	0.90336089	10.59149841	131.3333333
52005	2	46	3	3	3	NA	16005.75377	15984.23301	1	83	140	90	NA	NA	NA	NA	1	1	2	NA	NA	NA	NA	2	2	NA	2	NA	2	2	79.3	148.9	35.77	92.5	2	NA	0	2	NA	0	0	0	0	0.621222297	10.38735894	1162.856139	0.698256666	5.924464092	140
52007	2	49	3	1	5	1.37	23531.47804	24194.94477	2	75	100	68	96	64	100	64	2	NA	NA	NA	220	91	5.8	2	2	NA	1	2	2	1	61.7	161.6	23.63	94	1	1	0	1	1	1	0	1	0	0.581683168	11.96699946	1395.659422	0.897975927	5.026243834	98.66666667
52008	2	62	4	4	1	1.64	14925.8488	16242.07313	2	89	156	96	162	92	158	88	2	NA	NA	NA	189	99	6	2	2	NA	1	2	2	1	75.2	165.1	27.59	96.1	2	NA	0	2	NA	0	0	0	0	0.582071472	11.08190614	1306.355885	0.81912224	5.03476735	158.6666667
52010	2	49	4	4	1	1.34	20348.99931	21427.79167	1	84	156	104	160	108	162	94	1	1	1	NA	221	NA	5.7	2	2	NA	2	1	2	2	136.2	176.1	43.92	129.8	1	2	1	1	2	1	1	2	0	0.737081204	11.12208318	1354.064396	0.785754349	8.912662762	159.3333333
52012	2	66	4	5	1	5	13992.47623	13823.80261	1	78	126	60	128	64	122	60	1	1	2	NA	146	176	8.5	1	2	1	2	NA	1	2	74.1	154.7	30.96	104.2	2	NA	1	2	NA	0	1	1	0	0.673561732	12.10482778	1381.265848	0.849679736	7.208193347	125.3333333
52013	1	36	5	5	1	NA	76854.62019	79961.68052	2	77	102	64	102	64	102	72	2	NA	2	NA	146	NA	5.6	2	2	NA	2	1	2	2	89.7	178.7	28.09	90.6	2	NA	4	2	NA	0	3	3	1	0.506994964	9.566035234	1173.188384	0.733440288	3.495832649	102
52017	1	31	3	4	5	3.97	78196.0959	81216.19955	2	78	150	86	148	82	148	82	1	1	1	NA	170	NA	5.3	2	2	NA	2	2	2	2	108.9	175.8	35.24	110.1	2	NA	1	2	NA	0	1	1	0	0.626279863	10.55050819	1283.383101	0.772539363	6.043786927	148.6666667
52019	2	32	3	5	1	2.62	52723.33817	54729.40871	1	79	96	68	92	66	98	62	2	NA	NA	NA	126	NA	5	2	2	NA	2	1	2	1	65.9	164.9	24.24	86.1	2	NA	1	2	NA	0	1	1	0	0.522134627	10.60621543	1249.523056	0.80051796	3.788582627	95.33333333
52020	2	32	1	1	6	0.51	21023.55031	21013.96665	2	75	112	66	112	66	108	64	1	2	NA	NA	202	NA	5	2	2	NA	2	NA	2	1	91.9	163.7	34.29	112	2	NA	2	2	NA	0	2	2	0	0.684178375	11.68315846	1371.380939	0.829370708	7.481844672	110.6666667
52021	2	27	3	5	5	3.63	85284.03893	86892.51299	1	76	114	74	114	66	102	68	2	NA	NA	NA	173	NA	4.9	2	2	NA	1	3	2	2	67.3	161.3	25.87	88.8	1	1	0	1	1	1	0	1	0	0.550526968	10.82443991	1261.235306	0.799339908	4.361505541	110
52023	1	65	3	4	1	4.46	71044.969	70560.25453	1	87	134	68	130	66	130	68	1	1	1	1	177	205	7.8	1	2	1	2	NA	2	1	90.3	169.9	31.28	105.9	2	NA	1	2	NA	0	1	1	0	0.623307828	11.14428179	1332.668942	0.818379561	5.973545859	131.3333333
52025	1	29	1	2	1	1.16	18054.50584	17759.52184	1	89	106	60	104	62	106	66	2	NA	NA	NA	248	95	5.4	2	2	NA	1	10	2	1	97.6	178.9	30.5	98	2	NA	1	2	NA	0	1	1	0	0.547792063	9.919760045	1217.250157	0.750563912	4.304957885	105.3333333
52027	1	55	1	1	1	0.45	19113.09704	19364.17167	1	75	134	66	136	62	132	66	2	NA	NA	NA	250	99	5.8	2	2	NA	1	8	1	2	57.6	158.9	22.81	86	2	NA	2	2	NA	0	2	2	0	0.541220894	11.33149495	1310.456654	0.848241753	4.170277598	134
52031	1	77	3	4	1	3.44	32292.63463	33963.06383	2	85	158	50	138	42	146	40	2	NA	2	NA	194	104	4.8	2	2	NA	1	NA	2	2	91	173.2	30.34	110.2	1	2	1	1	2	1	1	2	0	0.636258661	11.5520989	1394.788456	0.860790106	6.282172717	147.3333333
52032	2	40	2	1	4	0.55	14279.984	14348.95628	2	87	110	90	106	74	104	80	2	NA	NA	NA	191	101	5.3	2	2	NA	2	NA	2	1	68.6	160	26.8	91.4	2	NA	2	2	NA	0	2	2	0	0.57125	11.03529984	1280.612189	0.806856574	4.799432831	106.6666667
52033	2	45	2	2	1	2.26	15339.72197	16371.80886	1	84	140	68	136	74	136	74	2	NA	2	NA	250	NA	5.6	2	2	NA	1	1	2	2	70.3	163.1	26.43	88.2	2	NA	0	2	NA	0	0	0	0	0.540772532	10.51939887	1232.512706	0.778353404	4.161149201	137.3333333
52039	2	43	3	2	5	0.62	13619.54123	13601.22888	3	86	124	64	114	64	118	66	1	1	1	1	215	NA	7.7	1	2	1	2	1	2	2	86.9	150.2	38.52	118.5	2	NA	1	2	NA	0	1	1	0	0.788948069	12.71184129	1429.278729	0.847733213	10.42512308	118.6666667
52042	1	61	3	4	1	5	60764.09371	61520.62724	2	85	110	56	108	60	114	62	2	NA	NA	NA	176	NA	5.3	2	2	NA	1	2	2	2	92.4	161.2	35.56	116	2	NA	2	2	NA	0	2	2	0	0.719602978	12.06763049	1405.652678	0.844891555	8.427517173	110.6666667
52043	1	62	3	4	1	2.57	60764.09371	61520.62724	2	85	110	70	112	72	108	70	2	NA	1	1	216	NA	5.8	2	2	NA	1	1	2	1	96.5	182.5	28.97	104.5	2	NA	2	2	NA	0	2	2	0	0.57260274	10.63781991	1318.431499	0.820073024	4.828600968	110
52044	2	26	3	5	1	5	64020.89682	65228.34376	1	79	124	66	122	60	118	66	2	NA	NA	NA	142	NA	5.4	2	2	NA	2	2	2	1	62.3	173.1	20.79	74.9	2	NA	2	2	NA	0	2	2	0	0.432697863	9.489379042	1145.406993	0.752945642	2.18693756	121.3333333
52047	2	34	4	4	5	1.85	30389.98179	30158.89597	2	87	100	70	104	72	102	72	2	NA	2	NA	107	NA	5.2	2	2	NA	1	NA	2	2	77.5	171.2	26.44	99.2	2	NA	0	2	NA	0	0	0	0	0.579439252	11.26836279	1352.652387	0.854250991	4.977103764	102
52050	1	39	3	5	1	5	76354.685	79303.66935	2	79	132	76	126	72	128	78	2	NA	2	NA	155	NA	5.3	2	2	NA	1	3	2	2	119.9	191.5	32.7	112.3	2	NA	0	2	NA	0	0	0	0	0.586422977	10.25581468	1302.051181	0.79359124	5.1306887	128.6666667
52051	1	56	2	1	1	1.86	9695.219567	9731.188016	2	88	102	60	96	64	104	62	2	NA	1	1	218	94	5.6	2	2	NA	1	NA	2	2	81.5	162.4	30.9	106.2	2	NA	2	2	NA	0	2	2	0	0.653940887	11.76374799	1375.346818	0.846302943	6.714246768	100.6666667
52052	1	43	4	3	1	0.18	28769.34086	28866.85688	2	83	126	88	122	86	118	84	1	1	2	NA	212	NA	5.9	2	2	NA	2	2	2	2	101.7	174.6	33.36	106.3	2	NA	1	2	NA	0	1	1	0	0.60882016	10.54078094	1277.816259	0.776295586	5.636120571	122
52053	2	80	5	1	2	0.66	24478.78	27089.73795	2	87	168	44	150	48	152	50	1	1	2	NA	145	NA	6.8	1	2	1	2	NA	2	2	45.4	144.6	21.71	79	2	NA	1	2	NA	0	1	1	0	0.546334716	11.7246305	1293.471349	0.844182599	4.274944025	156.6666667
52057	2	56	3	3	3	1.03	29777.3253	30166.16563	2	75	106	68	102	70	114	74	1	1	1	1	161	143	6.2	1	2	2	2	NA	2	2	81.7	154.1	34.4	102.2	1	4	3	1	4	3	3	6	1	0.663205711	11.3068041	1287.69998	0.778354215	6.945580282	107.3333333
52058	1	49	3	4	3	1.85	20457.78241	21178.53496	2	75	130	88	136	86	122	84	1	2	1	NA	192	100	5.6	2	2	NA	1	4	2	2	78	177.9	24.65	93.9	1	1	1	1	1	1	1	2	0	0.527824621	10.63208135	1301.007401	0.831188774	3.900897901	129.3333333
52062	1	38	3	3	1	0.91	20029.09263	20133.29092	2	81	114	70	108	74	106	68	2	NA	NA	NA	275	NA	5.8	2	2	NA	1	10	1	1	98.5	178.3	30.98	108.2	2	NA	1	2	NA	0	1	1	0	0.6068424	10.9020745	1335.544365	0.821480604	5.590697338	109.3333333
52063	1	47	3	5	3	5	80724.30538	83568.32082	1	77	112	82	104	78	110	82	2	NA	2	NA	194	91	5.3	2	2	NA	2	2	2	2	91.5	192.6	24.67	97.4	2	NA	1	2	NA	0	1	1	0	0.505711319	10.18235912	1296.432929	0.828167244	3.47141814	108.6666667
52064	1	26	3	5	6	1.75	29325.8893	30499.28287	1	86	120	78	112	78	110	78	2	NA	NA	NA	173	NA	4.8	2	2	NA	2	2	1	1	84.8	187.6	24.1	94.7	2	NA	0	2	NA	0	0	0	0	0.504797441	10.28376285	1292.236405	0.828683834	3.454075209	114
52065	1	66	1	4	1	5	7492.219935	7737.568458	1	81	148	72	148	70	154	72	2	NA	2	NA	148	NA	7.4	1	2	1	1	1	2	2	143.5	180.5	44.05	145.6	1	1	0	1	1	1	0	1	0	0.806648199	12.15445316	1498.1232	0.868878058	10.9663636	150
52067	2	80	3	2	1	1.51	38792.20269	41228.31121	2	83	120	62	118	56	116	54	1	1	1	1	168	NA	6.2	2	2	NA	2	NA	2	2	77.2	152.7	33.11	106.9	2	NA	1	2	NA	0	1	1	0	0.700065488	12.1665951	1379.310606	0.838980885	7.899744612	118
52068	1	72	3	2	1	2.33	33722.49664	34061.13952	2	76	110	76	108	72	104	74	2	NA	1	NA	205	NA	5.6	2	2	NA	1	1	2	2	89.1	177.9	28.15	107.7	2	NA	1	2	NA	0	1	1	0	0.60539629	11.40976898	1396.170082	0.872587117	5.557581675	107.3333333
52069	2	40	3	2	1	1.64	84008.20863	85415.93099	2	77	120	64	116	60	120	58	2	NA	2	NA	197	99	5.5	2	2	2	2	NA	2	2	82.5	158.8	32.72	98.8	2	NA	1	2	NA	0	1	1	0	0.622166247	10.877522	1257.560018	0.766401181	5.946658197	118.6666667
52071	1	41	1	1	1	1.39	16499.208	16715.9459	1	82	NA	NA	108	70	108	70	2	NA	2	NA	252	NA	5.3	2	2	NA	1	12	1	1	104.6	169.2	36.54	122	2	NA	0	2	NA	0	0	0	0	0.721040189	11.92872395	1423.533428	0.851753557	8.466946038	108
52073	2	80	3	3	1	2.75	34155.14721	35857.14975	2	76	136	0	130	0	124	0	1	1	1	NA	213	NA	5.8	2	2	NA	2	1	2	2	70.7	161.1	27.24	102.6	2	NA	1	2	NA	0	1	1	0	0.636871508	12.20218637	1420.884989	0.892883618	6.296941224	130
52078	1	80	3	3	1	2.16	21842.1702	22695.90968	1	77	114	42	110	32	106	36	1	1	2	NA	134	115	6.6	2	2	NA	1	NA	2	2	120.8	172	40.83	128.6	2	NA	1	2	NA	0	1	1	0	0.747674419	11.70058299	1407.813829	0.826971403	9.212697757	110
52081	1	65	3	5	1	4.67	46496.94014	47075.84278	3	86	130	70	126	70	126	68	1	1	1	1	206	NA	6.7	1	2	1	1	3	2	1	101.8	179	31.77	114.8	2	NA	3	2	NA	0	3	3	1	0.641340782	11.37805422	1396.587069	0.855402594	6.405091001	127.3333333
52083	1	20	1	4	5	0.33	25468.41707	25576.62294	2	86	120	72	128	60	130	62	2	NA	NA	NA	224	91	4.8	2	2	NA	2	NA	2	2	103.9	181.1	31.68	105.7	2	NA	1	2	NA	0	1	1	0	0.583655439	10.36972439	1280.2652	0.784498854	5.069597491	126
52084	2	72	2	4	1	4.37	10915.07897	12618.18751	2	77	136	66	140	64	124	60	2	NA	2	NA	270	85	5.8	2	2	NA	2	1	2	1	49.4	152	21.38	76.5	2	NA	1	2	NA	0	1	1	0	0.503289474	10.88423627	1231.099789	0.805504258	3.425528446	133.3333333
52085	2	61	3	3	1	5	68227.77463	67490.81802	2	87	94	64	NA	NA	86	56	2	NA	2	NA	234	NA	4.9	2	2	NA	2	NA	2	2	60.4	161.8	23.07	83.2	2	NA	1	2	NA	0	1	1	0	0.51421508	10.70544826	1249.302525	0.80711547	3.634341332	90
52086	1	68	5	5	1	5	19817.26984	19682.06368	2	77	144	72	140	72	138	72	1	1	1	1	132	104	6	2	2	NA	2	NA	2	2	74.4	175.1	24.27	94	2	NA	1	2	NA	0	1	1	0	0.536836094	10.89786405	1322.994263	0.847432137	4.081340084	140.6666667
52088	2	79	3	5	2	3.69	33551.97677	34245.40478	1	77	160	74	154	68	150	76	2	NA	1	1	183	92	5.4	2	2	NA	1	1	2	2	55.4	161.3	21.29	79.2	2	NA	1	2	NA	0	1	1	0	0.491010539	10.64070246	1239.826701	0.811815907	3.196341505	154.6666667
52090	2	52	3	5	1	5	110972.4061	112421.5136	2	80	NA	NA	126	84	126	82	1	1	1	NA	188	NA	5.3	2	2	NA	2	NA	2	1	109.3	166	39.66	130	2	NA	1	2	NA	0	1	1	0	0.78313253	12.43464157	1469.808713	0.86760258	10.25009173	126
52094	2	61	2	5	1	NA	5428.920999	5760.494111	1	89	128	84	136	82	130	84	2	NA	NA	NA	188	93	5.6	2	2	NA	1	1	1	1	96.9	154.1	40.81	120.5	1	2	0	1	2	1	0	1	0	0.781959766	12.24123283	1394.119429	0.818919723	10.21496218	131.3333333
52097	2	27	5	4	1	1.16	22338.32007	22455.0663	2	81	98	66	94	68	104	64	2	NA	NA	NA	205	92	5.6	2	2	NA	1	4	2	2	74.1	171.1	25.31	92.2	2	NA	1	2	NA	0	1	1	0	0.53886616	10.71079771	1285.34681	0.81766954	4.122423539	98.66666667
52099	1	56	3	4	1	4.92	98237.73327	99844.47086	2	81	132	80	126	76	140	64	1	1	1	1	186	NA	5.6	2	2	NA	2	6	2	1	100.6	182.3	30.27	105.3	2	NA	2	2	NA	0	2	2	0	0.577619309	10.49855145	1300.45766	0.802959097	4.937392775	132.6666667
52103	1	62	1	1	4	1.91	5482.656114	5296.291204	3	86	172	104	176	102	176	102	2	NA	NA	NA	205	121	5.4	2	2	NA	1	12	2	2	85.3	162.6	32.26	108	1	4	5	1	4	3	3	6	1	0.664206642	11.69362709	1367.990283	0.835770894	6.970776385	174.6666667
52104	2	74	3	3	2	1.67	32272.97507	34299.44741	1	80	132	78	130	66	134	66	1	1	1	1	217	NA	6.3	2	2	NA	2	NA	1	1	99.2	156.8	40.35	106.4	1	2	0	1	2	1	0	1	0	0.678571429	10.68281707	1227.247972	0.722281081	7.336762353	132
52106	2	50	3	4	1	2.2	18545.35808	18247.7739	1	76	104	68	108	60	104	66	2	NA	NA	NA	206	NA	5.8	2	2	2	2	3	1	2	69.8	162.7	26.37	94	2	NA	5	2	NA	0	3	3	1	0.577750461	11.25123362	1316.641139	0.831816104	4.940250178	105.3333333
52107	2	48	4	2	6	0	35750.0974	36481.19905	2	82	104	70	112	74	110	68	2	NA	2	NA	158	104	6	2	2	NA	1	4	1	1	93.9	162.8	35.43	110.3	1	2	1	1	2	1	1	2	0	0.677518428	11.38263255	1332.426982	0.801372086	7.309655167	108.6666667
52109	1	66	2	4	6	5	6766.947579	6764.385438	1	82	128	64	126	64	120	66	1	1	2	NA	100	131	9.3	1	1	1	1	NA	2	2	78.9	163	29.7	111.2	1	4	3	1	4	3	3	6	1	0.682208589	12.51890332	1466.336313	0.908182966	7.430732784	124.6666667
52110	2	48	3	4	1	4.54	73338.83986	74567.77601	1	76	108	70	106	78	114	70	2	NA	2	NA	158	NA	5.4	2	2	NA	1	1	2	2	56.1	161.6	21.48	71.5	2	NA	1	2	NA	0	1	1	0	0.442450495	9.546069923	1113.316874	0.727884569	2.346694823	109.3333333
52111	1	52	4	2	6	1.11	24426.2067	25644.00819	1	83	116	74	116	74	122	70	2	NA	NA	NA	172	NA	5.6	2	2	NA	1	1	2	2	56.4	171.6	19.15	78	2	NA	0	2	NA	0	0	0	0	0.454545455	10.38616101	1248.208669	0.831872515	2.549869589	118
52115	2	43	3	4	1	1.72	71551.13189	72750.11149	2	75	116	66	118	64	110	70	2	NA	NA	NA	218	NA	5.4	2	2	NA	2	1	2	2	61.8	165.3	22.62	77.9	2	NA	1	2	NA	0	1	1	0	0.471264368	9.909305554	1168.834842	0.757540688	2.839938294	114.6666667
52116	1	29	1	1	6	0.19	23137.12754	23098.51633	1	76	94	56	104	56	100	54	2	NA	NA	NA	177	86	5.7	2	2	NA	1	2	1	1	59.7	165.1	21.9	81.7	2	NA	0	2	NA	0	0	0	0	0.494851605	10.5738925	1246.470285	0.812304969	3.267411215	99.33333333
52119	2	67	3	2	2	1.29	70738.09503	69974.02341	2	78	124	0	114	42	116	40	1	1	NA	NA	232	113	5.5	2	2	2	1	4	1	1	57.7	151.7	25.07	94.8	2	NA	3	2	NA	0	3	3	1	0.624917601	12.48016798	1410.219525	0.898557743	6.011548025	118
52120	2	25	3	2	1	NA	24146.59854	24164.01379	1	83	108	56	114	58	114	54	1	2	NA	NA	251	NA	5.2	2	2	NA	1	5	2	2	102.4	159.1	40.45	118	1	3	5	1	3	2	3	5	1	0.741671904	11.66089887	1349.399736	0.793903836	9.042129891	112
52122	1	67	3	4	1	5	60764.09371	60349.52199	2	85	144	74	134	74	146	78	1	1	1	1	185	97	5.4	2	2	2	1	2	1	1	104	179.3	32.35	117.5	1	2	3	1	2	1	3	4	1	0.655326269	11.52182294	1415.418422	0.864300701	6.748621986	141.3333333
52126	2	55	3	2	1	1.2	29777.3253	29830.58963	2	75	116	80	120	76	112	80	2	NA	1	NA	240	NA	5.3	2	2	NA	1	NA	2	2	119.9	160.2	46.72	136.4	1	4	3	1	4	3	3	6	1	0.851435705	12.45675087	1446.470353	0.830770803	12.39349843	116
52129	1	74	3	2	1	1.03	10428.00541	10404.21214	2	76	136	66	128	64	124	68	2	NA	2	NA	232	106	5.2	2	2	NA	1	3	2	2	78.8	171.9	26.67	106	1	1	1	1	1	1	1	2	0	0.61663758	11.94105659	1436.329886	0.90570323	5.817167162	129.3333333
52130	2	30	3	3	3	1.39	72601.44518	76211.65551	2	80	110	72	110	74	108	74	2	NA	1	NA	245	94	5	2	2	NA	1	3	2	2	97.5	179.3	30.33	108.5	2	NA	1	2	NA	0	1	1	0	0.605131065	10.98822213	1349.867301	0.83315279	5.551516981	109.3333333
52131	2	38	3	4	1	2.72	59848.22412	62125.38948	2	79	118	82	110	70	120	68	2	NA	2	NA	192	NA	5.3	2	2	NA	2	1	2	1	69.9	155.6	28.87	95.6	2	NA	1	2	NA	0	1	1	0	0.614395887	11.43455596	1308.571938	0.814370263	5.765005349	116
52134	1	61	3	1	1	5	73323.94428	72823.68118	1	83	114	54	112	54	108	54	1	1	1	1	120	109	6.8	1	2	1	1	NA	2	2	168.8	187.1	48.22	147.4	2	NA	0	2	NA	0	0	0	0	0.787814003	11.34517665	1423.710402	0.813409273	10.39088244	111.3333333
52137	2	55	3	3	6	2.75	105175.8946	106549.3097	2	76	168	96	156	96	152	92	1	1	1	NA	282	92	5.9	2	2	NA	1	1	2	1	79.5	162.4	30.14	103	2	NA	1	2	NA	0	1	1	0	0.634236453	11.55190637	1350.579567	0.83454299	6.233546407	158.6666667
52138	1	46	3	5	1	5	55016.06528	55814.20346	1	80	120	90	118	94	118	96	1	1	2	NA	208	111	5.3	2	2	NA	2	6	2	2	85.7	177	27.35	95.1	2	NA	1	2	NA	0	1	1	0	0.537288136	10.27283011	1253.863445	0.787448808	4.090474454	118.6666667
52140	2	23	3	2	1	0.71	26199.56571	26693.69477	2	80	96	58	102	68	94	66	2	NA	NA	NA	138	104	5.1	2	2	NA	1	NA	2	2	47.9	154.6	20.04	74.6	2	NA	0	2	NA	0	0	0	0	0.482535576	10.77881631	1229.558843	0.813209177	3.041540014	97.33333333
52144	2	21	4	2	5	0.23	34192.3133	34346.12264	2	78	100	64	102	58	104	52	2	NA	NA	NA	196	NA	5.3	2	2	NA	2	2	1	1	129	183.7	38.23	126	2	NA	2	2	NA	0	2	2	0	0.685900925	11.09368142	1379.443033	0.819180807	7.526668111	102
52145	2	29	1	3	4	2.57	24508.89869	24390.96829	1	87	114	62	112	64	112	66	2	NA	NA	NA	213	NA	5.1	2	2	NA	2	NA	2	2	72.2	159.8	28.27	94.4	2	NA	0	2	NA	0	0	0	0	0.590738423	11.10972721	1288.443222	0.80469827	5.226546379	112.6666667
52146	1	62	3	3	1	1.02	18762.63798	18864.80023	2	78	114	68	110	68	114	64	2	NA	2	NA	212	NA	5.2	2	2	NA	1	1	2	2	72.6	160.5	28.18	100.3	2	NA	1	2	NA	0	1	1	0	0.624922118	11.77152211	1368.181277	0.85494089	6.011654823	112.6666667
52148	1	42	3	3	3	5	95086.51545	98436.52901	1	83	120	78	124	76	112	68	2	NA	2	NA	207	NA	5.3	2	2	NA	2	5	2	2	113.9	176	36.77	118.8	2	NA	0	2	NA	0	0	0	0	0.675	11.13152276	1354.828783	0.809837134	7.245002866	118.6666667
52149	2	60	3	3	3	2.12	63057.61181	63146.96853	2	85	178	90	170	94	158	92	1	1	2	NA	163	NA	6	2	2	2	1	2	2	2	49.5	146.6	23.03	75.9	2	NA	1	2	NA	0	1	1	0	0.517735334	10.78795625	1198.338917	0.774424051	3.702602708	168.6666667
52151	2	31	3	4	1	1.59	14429.24185	14711.5992	3	86	118	82	122	84	118	82	1	1	2	NA	138	NA	5	2	2	NA	2	NA	2	2	110	160.5	42.7	113.7	2	NA	0	2	NA	0	0	0	0	0.708411215	10.84086964	1260.013338	0.734634009	8.123317667	119.3333333
52152	1	70	3	4	3	5	39403.87515	39799.57069	2	82	118	78	124	80	112	76	2	NA	1	1	224	106	5.8	2	2	NA	1	2	2	2	92.9	180.1	28.64	108	2	NA	2	2	NA	0	2	2	0	0.599666852	11.20510417	1379.57799	0.859709165	5.427184938	118
52153	2	38	4	2	5	0.91	20884.03488	20725.23241	1	80	160	94	158	88	160	92	2	NA	1	2	259	106	5.2	2	2	NA	1	3	2	2	81.7	158.3	32.6	90	1	1	5	1	1	1	3	4	1	0.568540745	9.957068186	1149.331847	0.700955292	4.741229681	159.3333333
52157	2	53	3	5	1	5	123701.8379	125317.1698	2	75	116	74	114	66	110	70	2	NA	1	NA	292	97	5.2	2	2	NA	1	1	2	2	96.6	170	33.43	106	2	NA	3	2	NA	0	3	3	1	0.623529412	10.78492929	1290.075908	0.783412482	5.978770764	113.3333333
52159	2	45	3	5	3	1.53	18894.54927	19211.16452	2	76	104	76	104	70	102	74	2	NA	2	NA	166	NA	5	2	2	NA	2	2	2	2	56.6	171.7	19.2	78.3	2	NA	1	2	NA	0	1	1	0	0.456027956	10.40767079	1251.158112	0.833378826	2.57515803	103.3333333
52160	2	73	3	5	1	NA	32778.95793	36266.5846	2	89	172	64	164	64	158	62	1	1	1	1	203	NA	6.8	1	1	1	1	1	2	2	117	159.8	45.82	130.1	1	3	3	1	3	2	3	5	1	0.814142678	12.02774925	1394.910217	0.803746052	11.1994061	164.6666667
52161	2	80	3	3	2	1.39	24849.91421	27500.45811	2	81	NA	NA	172	64	180	66	1	1	2	NA	167	122	6.1	1	2	1	2	NA	2	2	62.7	154.8	26.17	87.2	2	NA	1	2	NA	0	1	1	0	0.563307494	11.01241868	1257.018573	0.795112397	4.629613077	176
52162	1	61	4	2	1	4.12	8412.929796	8365.161334	1	78	148	86	144	86	146	86	2	NA	2	NA	208	NA	5.5	1	2	1	2	4	2	2	109.8	176.6	35.21	116.3	2	NA	2	2	NA	0	2	2	0	0.658550396	11.09886438	1353.154532	0.814654914	6.82891617	146
52166	2	60	2	1	5	NA	5370.010148	5697.985261	1	88	148	72	142	70	142	70	1	1	1	1	214	NA	9.7	1	2	1	2	NA	2	1	79.3	156.2	32.5	101.4	1	4	2	1	4	3	2	5	1	0.649167734	11.38679131	1305.615743	0.796664013	6.596393636	144
52167	1	47	3	5	1	4.99	80724.30538	81895.4024	1	77	120	84	124	78	126	74	2	NA	2	NA	183	101	4.6	2	2	NA	2	1	1	1	106.3	182.9	31.78	110	2	NA	0	2	NA	0	0	0	0	0.601421542	10.66905743	1323.751325	0.810680831	5.466983321	123.3333333
52168	1	73	3	2	1	2.75	33722.49664	33645.55304	2	76	170	74	178	76	178	70	2	NA	1	1	167	124	5.9	2	2	NA	1	2	1	2	81.1	185.7	23.52	94.2	2	NA	0	2	NA	0	0	0	0	0.50726979	10.46021174	1307.735549	0.842080103	3.501068017	175.3333333
52172	1	58	3	2	4	0.55	23323.35274	23192.90123	2	85	118	78	110	62	112	66	2	NA	NA	NA	208	NA	5.3	2	2	NA	1	3	2	2	63.1	182	19.05	79.1	2	NA	3	2	NA	0	3	3	1	0.434615385	9.957763418	1232.454798	0.822010698	2.218061621	113.3333333
52173	2	54	5	5	1	NA	94108.64043	95337.5364	1	82	132	76	130	74	126	76	2	NA	NA	NA	267	NA	5.6	2	2	NA	2	NA	1	1	63.6	162.1	24.2	84.5	2	NA	3	2	NA	0	3	3	1	0.521283159	10.59566335	1237.636647	0.793271085	3.771883119	129.3333333
52179	1	40	3	4	6	3.49	74566.77575	75648.54324	2	79	118	74	118	70	116	76	2	NA	NA	NA	216	107	5.5	2	2	NA	2	4	2	2	115.1	180.2	35.45	120.3	2	NA	1	2	NA	0	1	1	0	0.667591565	11.21315862	1380.952883	0.830444745	7.05627866	117.3333333
52180	1	29	1	4	5	1.8	21444.18885	21408.40282	2	85	106	58	104	56	100	54	2	NA	NA	NA	179	NA	5	2	2	NA	2	3	2	1	72.7	172.8	24.35	90.5	2	NA	0	2	NA	0	0	0	0	0.523726852	10.61405598	1280.049443	0.81949077	3.819885511	103.3333333
52182	1	58	3	3	1	5	102928.4072	108544.6532	1	76	152	70	152	66	142	60	1	1	NA	NA	188	NA	6.1	2	2	2	2	1	2	1	117.8	167.7	41.89	123	1	4	3	1	4	3	3	6	1	0.733452594	11.33267584	1346.395029	0.787465749	8.810930461	148.6666667
52183	1	28	1	3	6	2.46	25468.41707	25052.3007	2	86	154	90	156	88	160	82	2	NA	NA	NA	214	168	6.9	2	2	NA	2	6	2	2	129.1	174.5	42.4	131.5	2	NA	1	2	NA	0	1	1	0	0.753581662	11.57344446	1402.600048	0.818686193	9.381981734	156.6666667
52184	2	49	4	2	1	1.37	35750.0974	36481.19905	2	82	138	74	138	76	130	70	2	NA	NA	NA	251	86	5.7	2	2	NA	1	NA	1	1	94.5	169.3	32.97	94	2	NA	4	2	NA	0	3	3	1	0.555227407	9.669676598	1154.287335	0.702619302	4.459372019	135.3333333
52185	1	33	1	2	1	1.82	22469.84981	23915.27106	2	84	104	72	96	70	106	76	2	NA	NA	NA	171	NA	5.2	2	2	NA	2	7	2	2	93.4	165.4	34.14	106.5	2	NA	1	2	NA	0	1	1	0	0.643893591	11.01986235	1300.221743	0.786875779	6.467219335	102
52187	2	44	4	4	6	4.92	33921.50289	34615.20916	2	77	126	74	124	70	120	76	2	NA	1	NA	180	NA	5.4	2	2	NA	1	3	2	2	58	166.5	20.92	80.2	2	NA	1	2	NA	0	1	1	0	0.481681682	10.53077592	1246.639813	0.818639689	3.026096105	123.3333333
52188	2	80	3	2	2	0.8	25389.10179	28097.15656	2	75	156	72	152	74	154	70	1	1	NA	NA	166	NA	6.2	2	2	NA	1	NA	2	2	51.3	148.9	23.14	89.2	2	NA	2	2	NA	0	2	2	0	0.599059772	12.45392287	1394.206242	0.900206067	5.413443767	154
52190	2	28	1	4	6	0.73	19336.93378	19463.59256	2	86	114	72	110	76	114	68	1	1	NA	NA	196	NA	5.4	2	2	NA	2	NA	2	1	70.4	148.1	32.1	95.4	2	NA	0	2	NA	0	0	0	0	0.644159352	11.37004138	1269.442624	0.77612944	6.473702018	112.6666667
52191	2	51	4	2	1	0.62	29022.45467	31163.59963	2	83	NA	NA	144	84	134	74	2	NA	2	NA	218	NA	5.6	2	2	NA	1	3	2	2	77.5	156.7	31.56	101.5	2	NA	3	2	NA	0	3	3	1	0.647734525	11.52962524	1324.107335	0.811908113	6.561182584	139
52192	1	73	4	4	4	5	13905.84443	14932.54838	2	83	130	46	134	56	134	48	2	NA	2	NA	151	NA	13.5	1	2	1	1	2	2	2	70.9	163.9	26.39	95.6	2	NA	1	2	NA	0	1	1	0	0.583282489	11.35363098	1333.514534	0.842446161	5.061387809	132.6666667
52193	1	55	3	3	1	5	90960.16572	92005.24788	2	76	112	84	114	80	118	76	1	1	1	1	147	NA	5.3	2	2	NA	2	2	2	1	90.6	174.2	29.86	112	2	NA	0	2	NA	0	0	0	0	0.64293915	11.76667949	1424.792109	0.881659203	6.443960725	114.6666667
52195	2	46	3	4	1	2.95	77784.78111	79088.21773	2	76	116	70	106	68	108	64	2	NA	2	NA	272	92	5.7	2	2	NA	2	2	2	2	64	161.2	24.63	93.6	2	NA	0	2	NA	0	0	0	0	0.580645161	11.7	1362.830619	0.870864102	5.003487818	110
52197	1	39	3	4	1	3.49	78196.0959	79590.36724	2	78	138	56	140	76	140	54	1	1	2	NA	149	NA	6.8	2	2	2	1	3	1	1	130.7	179.3	40.66	131.8	2	NA	2	2	NA	0	2	2	0	0.73508087	11.52862775	1416.254371	0.832428644	8.856515378	139.3333333
52198	2	45	3	2	3	1.32	17634.45944	17929.95941	2	82	100	80	118	76	122	76	1	1	2	NA	194	NA	7.2	1	2	1	1	2	2	1	94.3	161.2	36.29	107.5	2	NA	1	2	NA	0	1	1	0	0.666873449	11.07012737	1289.462269	0.772445712	7.038101206	113.3333333
52202	2	65	3	3	1	4.12	66289.07786	65573.06192	1	86	132	72	130	78	134	74	1	1	2	NA	208	NA	5.3	2	2	NA	2	1	2	1	69.4	169.8	24.07	90	1	2	1	1	2	1	1	2	0	0.530035336	10.80345766	1291.531846	0.828494455	3.944873297	132
52203	1	75	5	1	1	1.01	10595.40426	10532.09653	2	85	138	74	136	72	130	74	2	NA	NA	NA	229	103	5.6	2	2	NA	2	NA	2	2	48	154.1	20.21	84.7	2	NA	4	2	NA	0	3	3	1	0.549643089	12.22539195	1392.315356	0.919611828	4.343198436	134.6666667
52204	1	20	3	3	5	0.91	24684.5583	25672.24198	2	77	NA	NA	106	70	106	66	2	NA	2	NA	196	NA	5.3	2	2	NA	2	NA	2	2	81.6	186.2	23.54	89	2	NA	0	2	NA	0	0	0	0	0.477980666	9.852465602	1233.412279	0.794076839	2.959481655	106
52205	2	48	3	4	1	3.43	56787.5412	58388.65797	3	86	NA	NA	112	70	106	76	2	NA	2	NA	220	NA	5.7	2	2	NA	2	NA	2	2	50.7	158.3	20.23	79.9	2	NA	0	2	NA	0	0	0	0	0.50473784	11.22129034	1295.259419	0.855347125	3.452945245	109
52206	2	42	1	2	4	0.34	16844.62617	17361.2099	2	86	NA	NA	122	74	124	60	2	NA	NA	NA	183	81	5.4	2	2	NA	1	NA	2	2	58.4	149.8	26.02	83.9	2	NA	0	2	NA	0	0	0	0	0.560080107	10.97881678	1232.7782	0.780670663	4.561309894	123
52207	1	67	3	4	1	2.75	46496.94014	46179.70811	3	86	114	68	122	70	122	68	2	NA	1	1	188	113	5.9	2	2	NA	1	1	2	2	88.4	175.1	28.83	100.4	2	NA	1	2	NA	0	1	1	0	0.573386636	10.67843431	1296.355622	0.806976482	4.845536214	119.3333333
52212	2	65	2	4	2	1.11	7469.39356	7692.636623	2	82	118	66	110	64	116	66	2	NA	NA	NA	226	125	7.7	2	2	NA	2	NA	2	2	61.2	153.9	25.84	88	1	1	3	1	1	1	3	4	1	0.57179987	11.24881984	1280.264706	0.811586889	4.811280669	114.6666667
52213	1	53	4	3	5	0	17158.93016	17295.03211	1	84	NA	NA	NA	NA	NA	NA	2	NA	NA	NA	164	91	5.3	2	2	NA	1	3	2	2	88.6	178.9	27.68	97	1	1	1	1	1	1	1	2	0	0.542202348	10.30516318	1264.542836	0.792542402	4.190286686	NA
52214	1	38	1	3	5	2.06	20881.60632	22430.51295	3	86	124	74	126	76	124	78	2	NA	NA	NA	163	126	6.6	2	2	NA	1	NA	2	2	79.8	173	26.66	96.6	1	3	1	1	3	2	1	3	1	0.558381503	10.81373396	1304.884987	0.822963634	4.5255241	124.6666667
52215	2	63	1	4	1	0.82	5370.010148	5642.636108	2	88	160	86	164	86	164	86	2	NA	NA	NA	227	NA	5.7	2	2	NA	2	NA	2	2	68.2	165.8	24.81	101.6	2	NA	0	2	NA	0	0	0	0	0.61278649	12.30273078	1453.340198	0.927577635	5.727678202	162.6666667
52216	2	64	3	5	1	5	61516.1485	60851.68697	1	77	152	56	146	58	146	58	1	1	1	1	227	NA	5.8	2	2	NA	2	2	2	2	59.8	140.8	30.16	96	2	NA	0	2	NA	0	0	0	0	0.681818182	12.4142544	1351.435959	0.834992063	7.420620889	148
52217	2	48	5	4	1	NA	71310.68373	71535.39671	2	86	142	66	146	68	140	64	1	1	2	NA	188	97	5.5	1	2	2	2	12	1	1	92.7	161.6	35.5	112	1	2	2	1	2	1	2	3	1	0.693069307	11.63263645	1356.664109	0.815664903	7.714472262	142.6666667
52221	1	65	3	5	1	5	54601.40292	55281.20886	1	85	112	54	114	52	114	54	1	1	1	1	212	91	5.5	2	2	NA	2	1	2	2	67.8	175.5	22.01	88.4	2	NA	1	2	NA	0	1	1	0	0.503703704	10.7358743	1304.816622	0.849637508	3.433361344	113.3333333
52222	2	39	3	5	1	2.27	59017.81558	60172.70053	2	79	110	72	108	72	106	70	2	NA	2	NA	172	90	5.3	2	2	NA	2	5	2	1	102.8	173.3	34.23	104	2	NA	2	2	NA	0	2	2	0	0.600115407	10.25738796	1238.823871	0.749369694	5.437347198	108
52223	1	21	1	3	5	2.4	33015.95663	33156.2292	1	83	112	68	104	66	106	72	2	NA	NA	NA	193	104	5.2	2	2	NA	2	20	1	2	84	169.8	29.13	99.2	2	NA	0	2	NA	0	0	0	0	0.584216726	10.82360736	1293.940702	0.804110697	5.081963248	107.3333333
52227	2	57	1	4	1	2.54	14331.09436	15295.31879	1	87	130	78	124	72	130	70	2	NA	2	NA	217	NA	6	2	2	NA	2	NA	2	2	64	146.4	29.86	91.4	2	NA	1	2	NA	0	1	1	0	0.62431694	11.425	1268.236503	0.784842396	5.997356194	128
52229	1	54	3	5	1	5	72901.85069	75607.76403	1	84	100	68	106	68	104	70	2	NA	2	NA	175	NA	6	2	2	NA	1	3	1	2	85.6	176.8	27.38	102.4	2	NA	0	2	NA	0	0	0	0	0.57918552	11.06784515	1350.136588	0.847754032	4.971559599	103.3333333
52231	2	56	3	4	2	3.88	99164.36069	100459.2756	1	76	118	66	112	70	116	70	2	NA	2	NA	137	NA	6.3	2	2	NA	2	NA	2	2	112	163.7	41.79	117	2	NA	3	2	NA	0	3	3	1	0.714722053	11.05546084	1297.701158	0.759358062	8.294232105	115.3333333
52232	1	36	1	2	3	0	20881.60632	22224.8604	3	86	106	72	110	82	126	82	2	NA	NA	NA	197	92	4.7	2	2	NA	2	6	2	2	93.3	179.2	29.05	101.1	2	NA	0	2	NA	0	0	0	0	0.564174107	10.46671343	1285.443044	0.799192492	4.648022816	114
52233	1	72	3	5	1	2.06	42732.91074	43462.76453	2	80	114	76	116	78	118	76	2	NA	2	NA	123	NA	4.9	2	2	NA	2	1	2	2	86.4	176.9	27.61	106	2	NA	1	2	NA	0	1	1	0	0.599208592	11.4037843	1391.510259	0.872430844	5.416810967	116
52234	2	80	2	1	2	NA	11105.5986	12526.68817	2	78	156	54	140	50	130	42	2	NA	2	NA	NA	136	6.7	1	2	1	2	NA	2	2	61.4	149.3	27.55	99.6	1	4	3	1	4	3	3	6	1	0.667113195	12.71086637	1424.88088	0.893610711	7.044167542	142
52235	2	21	4	2	5	0.39	29489.37042	29622.02423	2	87	122	74	130	82	120	84	2	NA	NA	NA	208	101	5.6	2	2	NA	1	6	2	2	100.5	149	45.27	118.2	2	NA	2	2	NA	0	2	2	0	0.793288591	11.79056035	1320.38652	0.762343461	10.55666149	124
52241	2	43	3	3	3	1.09	18917.86774	19234.87373	2	79	104	46	106	62	NA	NA	2	NA	NA	NA	221	91	5.4	2	2	NA	2	2	2	2	55.8	159.1	22.04	79.8	2	NA	1	2	NA	0	1	1	0	0.501571339	10.68281707	1236.216067	0.804810082	3.393109915	105
52242	1	33	1	4	1	1.55	38901.15549	41403.5557	1	75	126	70	130	66	122	66	2	NA	NA	NA	209	NA	5.5	2	2	NA	2	2	1	1	120.4	185.9	34.84	113.4	2	NA	0	2	NA	0	0	0	0	0.610005379	10.33474609	1292.745421	0.77968874	5.663415097	126
52243	1	76	3	2	1	3.23	40574.65137	40482.07341	1	87	116	64	118	68	114	64	1	1	2	NA	168	96	5.5	2	2	NA	2	2	2	2	65.9	158.4	26.26	94.3	2	NA	0	2	NA	0	0	0	0	0.595328283	11.61633119	1341.281937	0.848081565	5.329299219	116
52245	2	43	1	4	1	NA	15035.74232	15496.85198	1	76	138	82	136	86	134	88	2	NA	2	NA	187	NA	6	2	2	NA	2	1	2	2	81.7	163.4	30.6	97.9	2	NA	0	2	NA	0	0	0	0	0.599143207	10.8310775	1270.197319	0.782844879	5.415331454	136
52247	1	45	3	4	1	3.02	55016.06528	55814.20346	1	80	126	82	NA	NA	NA	NA	2	NA	NA	NA	234	NA	5.8	2	2	NA	2	3	1	1	98.8	170.7	33.91	111	2	NA	2	2	NA	0	2	2	0	0.65026362	11.16720546	1338.550526	0.810938075	6.623372209	126
52249	1	43	2	4	5	0.28	24209.51417	25861.38858	2	82	120	82	122	84	118	86	2	NA	NA	NA	224	103	6	2	2	2	1	12	2	2	124.7	189.5	34.73	131.4	1	1	2	1	1	1	2	3	1	0.693403694	11.76690205	1486.073356	0.89671459	7.723282948	120
52250	1	76	3	3	1	2.47	44978.00766	44875.38269	2	77	168	96	160	94	158	80	2	NA	2	NA	168	NA	5.8	2	2	NA	1	1	2	2	76.1	175.8	24.62	96.9	2	NA	1	2	NA	0	1	1	0	0.551194539	11.10788689	1351.183665	0.863552958	4.375352532	162
52251	1	43	3	5	5	4.43	79849.24075	82662.42659	1	79	124	82	124	84	124	76	2	NA	2	NA	195	NA	5.6	2	2	NA	2	2	2	2	74.5	192.6	20.08	78.7	2	NA	0	2	NA	0	0	0	0	0.408618899	9.117937186	1160.909164	0.767604394	1.80803169	124
52255	2	80	3	1	2	1.2	41095.21324	43980.25691	1	87	134	48	140	36	136	34	1	1	1	1	205	NA	5.6	2	2	NA	2	NA	2	2	65.6	162.8	24.75	93.3	1	4	3	1	4	3	3	6	1	0.573095823	11.51939642	1348.436273	0.861002293	4.839250711	136.6666667
52256	2	34	1	3	6	1.86	19793.58437	20293.28926	2	88	112	70	100	64	106	60	2	NA	NA	NA	196	100	5.2	2	2	NA	2	NA	2	1	52.1	161.4	20	75.7	2	NA	1	2	NA	0	1	1	0	0.469021066	10.48762181	1222.368881	0.808706221	2.800395347	106
52259	1	25	3	3	1	1.03	25213.2125	26757.69973	1	80	118	74	114	72	116	72	2	NA	NA	NA	169	NA	5.3	2	2	NA	1	3	2	2	75.7	179.6	23.47	85.5	2	NA	0	2	NA	0	0	0	0	0.476057906	9.826937071	1208.216725	0.77828302	2.925081592	116
52261	2	20	1	4	5	1.8	16281.53248	16203.19001	2	85	100	54	100	42	94	44	2	NA	2	NA	124	NA	5	2	2	NA	2	NA	1	2	57.4	162.8	21.66	85.1	2	NA	0	2	NA	0	0	0	0	0.522727273	11.23242724	1314.844264	0.858347984	3.800222493	98
52265	1	25	3	5	5	5	81580.91846	86578.32554	2	84	118	64	102	62	112	62	2	NA	2	NA	150	93	5.3	2	2	NA	2	1	2	2	69.2	184.4	20.35	74.5	2	NA	0	2	NA	0	0	0	0	0.404013015	8.955776061	1115.725055	0.736036817	1.738068135	110.6666667
52268	1	29	3	4	5	NA	89317.92887	94789.28245	2	85	122	64	120	60	124	62	2	NA	2	NA	184	NA	5.1	2	2	NA	2	3	1	2	65.3	166.3	23.61	80.4	2	NA	1	2	NA	0	1	1	0	0.48346362	9.949458803	1177.115517	0.757552262	3.05835681	122
52272	1	46	3	3	2	3.43	19712.44826	19566.54663	1	86	108	78	114	84	116	78	2	NA	2	NA	222	NA	5.7	2	2	NA	1	6	1	1	86.8	176.6	27.83	102.6	2	NA	1	2	NA	0	1	1	0	0.580973952	11.01253998	1342.630009	0.84070418	5.010691285	112.6666667
52273	1	61	1	1	6	0.72	7492.219935	7549.682788	1	81	132	64	124	66	134	66	2	NA	1	1	270	NA	6	2	2	NA	1	10	2	2	95.6	160.5	37.11	122.8	2	NA	1	2	NA	0	1	1	0	0.765109034	12.55941528	1459.756578	0.871231452	9.716395517	130
52274	2	33	3	3	1	3.22	62144.08135	63360.14235	1	77	104	68	112	66	104	64	2	NA	2	NA	194	97	5.3	2	2	NA	2	NA	2	2	74.5	173.5	24.75	81.5	2	NA	1	2	NA	0	1	1	0	0.469740634	9.442336476	1141.044847	0.728547268	2.813058236	106.6666667
52275	1	53	1	3	1	NA	11334.54591	11723.77758	1	88	124	80	126	78	120	80	2	NA	1	2	216	NA	5.5	2	2	NA	1	NA	1	1	73.3	165.9	26.63	96	1	1	1	1	1	1	1	2	0	0.578661844	11.21293348	1325.000191	0.835796592	4.960124979	123.3333333
52280	1	20	2	3	5	1.01	22733.45533	22830.04136	1	76	100	54	NA	NA	100	74	2	NA	NA	NA	208	82	5.3	2	2	NA	2	3	2	1	94.5	174.8	30.93	107.2	2	NA	0	2	NA	0	0	0	0	0.613272311	11.02754608	1337.590259	0.822881802	5.738935254	100
52282	1	54	3	3	1	5	99572.38102	103268.23	1	76	138	84	128	88	128	86	2	NA	2	NA	225	NA	5.1	2	2	NA	2	5	1	2	85.6	176	27.63	97.4	2	NA	1	2	NA	0	1	1	0	0.553409091	10.52742302	1281.303199	0.803307891	4.421411546	131.3333333
52283	1	67	1	1	1	0.93	6554.441082	6906.320246	1	88	168	86	NA	NA	172	82	1	1	1	NA	250	NA	5.1	2	2	NA	2	2	1	2	78.1	168.1	27.64	95	1	1	1	1	1	1	1	2	0	0.565139798	10.74974317	1278.661082	0.801520048	4.66857173	170
52284	2	80	3	5	2	2.03	33556.42282	37135.62117	2	77	176	70	156	66	152	64	1	1	2	NA	221	NA	6.5	2	2	NA	1	1	2	2	70.7	160.4	27.48	86.5	1	3	1	1	3	2	1	3	1	0.539276808	10.28741833	1195.314216	0.75001412	4.130753449	161.3333333
52288	2	39	3	4	1	4.63	56466.70631	58615.20828	2	86	100	70	98	76	102	76	2	NA	2	NA	174	NA	5	2	2	NA	2	NA	2	2	72.2	159.5	28.38	90.1	2	NA	0	2	NA	0	0	0	0	0.564890282	10.60366972	1228.598662	0.766777781	4.663258812	100
52289	1	80	3	3	1	3.77	27123.35158	27647.01453	1	83	126	70	110	64	116	66	1	1	1	1	198	NA	5.8	2	2	NA	2	1	2	2	78	171.7	26.46	101.2	2	NA	1	2	NA	0	1	1	0	0.589400116	11.45864359	1377.500803	0.869765423	5.196741065	117.3333333
52290	1	32	3	4	5	1.29	65524.37066	65252.43275	1	86	120	50	112	46	112	48	2	NA	NA	NA	205	90	5.2	2	2	NA	2	2	2	2	69.8	175.1	22.77	86.4	2	NA	1	2	NA	0	1	1	0	0.493432324	10.34155941	1255.459208	0.812759365	3.241084689	114.6666667
52291	1	29	4	4	4	3.55	26081.83629	26858.86238	2	84	104	62	100	60	102	70	2	NA	2	NA	163	NA	5.6	2	2	NA	1	2	1	1	63.8	173.8	21.12	70	2	NA	0	2	NA	0	0	0	0	0.402761795	8.763704002	1059.951732	0.694934508	1.719201356	102
52293	2	56	3	5	1	5	103473.6528	103658.7418	2	80	162	88	150	82	146	80	2	NA	2	NA	213	NA	5.5	2	2	NA	2	2	2	1	63	167.8	22.37	81.5	2	NA	1	2	NA	0	1	1	0	0.485697259	10.26803485	1220.272472	0.792472696	3.09896757	152.6666667
52295	2	37	2	2	6	NA	24826.129	24814.81192	2	77	106	60	108	58	104	62	2	NA	NA	NA	236	93	5.7	2	2	NA	2	1	1	1	56.4	152.9	24.12	77.2	1	2	1	1	2	1	1	2	0	0.504905167	10.27963628	1166.151548	0.747874437	3.456117873	106
52299	2	71	3	4	2	1.08	20589.03312	21160.96953	1	86	NA	NA	112	82	112	74	2	NA	2	NA	187	99	5.5	2	2	NA	1	NA	2	2	72.3	167.9	25.65	88	1	1	1	1	1	1	1	2	0	0.524121501	10.3493607	1230.303823	0.780846637	3.827659408	112
52303	2	78	4	4	1	3.43	15407.52226	15296.17406	2	81	136	72	140	78	136	64	1	1	1	1	NA	NA	NA	1	2	1	2	1	2	2	76.4	158.7	30.33	103.6	2	NA	2	2	NA	0	2	2	0	0.652804033	11.85258493	1369.856395	0.845583212	6.686095036	137.3333333
52304	1	80	4	5	2	4.62	9938.613897	10672.40711	1	84	150	64	154	60	NA	NA	1	1	2	NA	192	NA	5.8	2	2	NA	1	2	1	1	86.5	171.1	29.55	111.4	2	NA	2	2	NA	0	2	2	0	0.651081239	11.97780221	1437.393392	0.891022209	6.643531339	152
52305	1	39	4	3	6	1.15	33045.26615	33287.03055	2	83	148	76	138	72	140	66	1	1	1	NA	212	NA	6	2	2	NA	2	NA	1	1	143.3	167.2	51.26	145.5	2	NA	2	2	NA	0	2	2	0	0.870215311	12.15457837	1441.888031	0.815440834	13.01665619	142
52307	1	51	4	4	4	1.36	18842.30788	18761.43568	2	86	114	82	126	78	116	78	2	NA	NA	NA	138	92	5.5	2	2	NA	1	2	1	2	71.4	168.1	25.27	89.3	2	NA	1	2	NA	0	1	1	0	0.53123141	10.56823235	1257.070723	0.799829542	3.968744393	118.6666667
52308	2	67	3	3	1	NA	70738.09503	71331.89574	2	78	92	56	94	60	96	54	1	1	1	1	138	NA	6.1	1	2	1	1	1	2	2	119.8	173.1	39.98	136.2	1	1	3	1	1	1	3	4	1	0.786828423	12.44367611	1502.002773	0.885387488	10.36116768	94
52309	2	29	3	2	1	0	68566.39401	69859.56993	2	86	116	70	118	72	114	64	2	NA	2	NA	151	NA	5.4	2	2	NA	2	2	2	2	84.3	167	30.23	101.4	2	NA	0	2	NA	0	0	0	0	0.607185629	11.04394328	1309.350461	0.808576201	5.598569255	116
52310	2	69	3	4	3	5	63057.61181	63146.96853	2	85	128	72	130	70	126	72	1	1	1	1	205	92	5.4	2	2	NA	2	1	2	2	66.9	163.4	25.06	96.8	1	2	1	1	2	1	1	2	0	0.592411261	11.83483748	1387.911667	0.884291167	5.263900561	128
52312	1	24	3	3	6	NA	20030.21183	20831.66483	2	89	114	60	116	68	112	62	2	NA	NA	NA	155	NA	5.5	2	2	NA	1	5	2	2	107.4	182.6	32.21	104.8	2	NA	0	2	NA	0	0	0	0	0.573932092	10.11251414	1253.669415	0.766096973	4.857334344	114
52314	2	25	3	3	1	1.45	67568.05017	67616.78227	2	84	94	64	94	62	102	62	2	NA	NA	NA	182	90	5.4	2	2	NA	1	4	2	1	56.4	164.2	20.92	74	2	NA	0	2	NA	0	0	0	0	0.450669915	9.853537364	1158.383189	0.760625165	2.48415807	96.66666667
52316	2	75	3	2	2	NA	25397.75333	25606.36846	1	83	122	52	132	58	128	60	1	1	2	NA	177	NA	5.5	2	2	2	1	2	2	2	50	153.2	21.3	74.5	2	NA	2	2	NA	0	2	2	0	0.486292428	10.53589104	1196.393804	0.783322295	3.109820966	127.3333333
52320	2	39	3	3	3	0.79	18966.34245	19337.48366	1	82	132	88	136	88	132	86	2	NA	NA	NA	193	NA	5.7	2	2	NA	1	12	2	1	75.1	163.6	28.06	92.6	2	NA	1	2	NA	0	1	1	0	0.56601467	10.68540575	1253.880562	0.784020754	4.687219479	133.3333333
52321	2	80	3	4	2	5	32202.94299	34225.25311	1	76	166	38	156	36	148	34	1	1	1	1	186	122	5.8	2	2	NA	1	1	2	2	59.9	155	24.93	84.2	1	2	1	1	2	1	1	2	0	0.543225806	10.87924307	1242.619119	0.792497784	4.211191933	156.6666667
52322	1	60	2	1	6	1.85	8742.771204	9029.071662	2	82	188	52	178	56	172	66	1	1	1	1	188	NA	6.3	2	2	NA	1	NA	2	2	79.5	164.7	29.31	101.6	2	NA	1	2	NA	0	1	1	0	0.616879174	11.39489017	1341.622847	0.832791651	5.822800598	179.3333333
52323	1	22	3	5	5	0.37	28070.51835	29193.68176	1	79	106	62	116	74	114	76	2	NA	NA	NA	118	NA	4.8	2	2	NA	2	3	1	1	72.6	179.9	22.43	80.2	2	NA	1	2	NA	0	1	1	0	0.445803224	9.412523163	1158.230885	0.75180626	2.402454708	112
52324	2	41	3	4	3	1.48	62415.45695	64175.25201	2	81	102	66	98	64	94	60	2	NA	NA	NA	197	NA	5.3	2	2	NA	1	3	2	1	63.4	161.3	24.37	78.6	2	NA	1	2	NA	0	1	1	0	0.487290763	9.87138106	1150.187392	0.736266447	3.128056977	98
52326	1	28	3	4	1	5	101814.8019	108051.6771	2	79	146	88	140	92	136	86	1	2	1	NA	217	NA	5	2	2	NA	2	6	2	2	116.9	189	32.73	114	2	NA	0	2	NA	0	0	0	0	0.603174603	10.54381059	1329.847986	0.810419618	5.506865313	140.6666667
52331	2	21	1	1	1	0.09	24638.55695	25150.49472	2	83	116	52	110	54	114	58	2	NA	NA	NA	143	NA	5.4	2	2	NA	2	NA	1	2	62.5	150.8	27.48	89.8	2	NA	0	2	NA	0	0	0	0	0.595490716	11.35890136	1279.706868	0.803028909	5.332950713	113.3333333
52332	2	40	3	4	3	2.73	73338.83986	74567.77601	1	76	NA	NA	NA	NA	NA	NA	2	NA	2	NA	180	100	5.5	2	2	NA	2	3	2	1	87.2	154.7	36.44	104.1	2	NA	1	2	NA	0	1	1	0	0.67291532	11.14788518	1272.070397	0.761470928	7.19167655	NA
52333	2	51	2	4	1	5	12328.50669	13157.99306	1	82	92	70	88	68	108	70	2	NA	1	1	160	105	5.8	2	2	NA	2	NA	2	2	49.1	148.9	22.15	74.8	2	NA	1	2	NA	0	1	1	0	0.502350571	10.67482716	1195.037966	0.777210087	3.407798713	96
52334	2	56	5	2	1	2.4	94108.64043	92598.54595	1	82	142	74	138	76	142	70	1	1	1	2	380	NA	6.9	1	2	1	1	NA	2	2	73.2	163.2	27.48	89.8	1	3	1	1	3	2	1	3	1	0.550245098	10.49592687	1230.139532	0.771919077	4.355664085	140.6666667
52335	2	20	3	3	5	0.24	25858.95951	26441.31178	2	83	104	54	106	52	108	56	1	1	2	NA	92	93	5.3	2	2	NA	2	NA	1	1	109.7	160.9	42.37	112.1	1	4	5	1	4	3	3	6	1	0.696706029	10.70292048	1245.52894	0.72714655	7.810535396	106
52337	1	72	3	1	2	1.58	12785.45905	12709.0657	1	83	124	66	118	62	124	56	1	1	2	NA	170	NA	8.4	1	2	1	1	NA	2	2	93.9	165	34.49	117.7	2	NA	4	2	NA	0	3	3	1	0.713333333	12.14629058	1431.39383	0.864780114	8.256484717	122
[truncated: 21,937 more rows]
[truncated: 11 more columns]
